# Supplementary material for: Comparative analysis of tRNAs across mouse strains reveals gene-specific conservation, divergence, and copy number variation
Source: BMC Genomics. 2026 Mar 26;27:464. doi: 10.1186/s12864-026-12787-8 (PMC13169703; doi:10.1186/s12864-026-12787-8)
Supplement: Supplementary file 2 — Supplementary Material 2: Supplementary Table S1. Table listing tRNA and tRNA-like sequences identified across all mouse strains. Amino acid identity, anticodon, and tRNA scores were predicted using tRNAscan-SE. Sequence names correspond to mm10 reference annotations where available, and new identifiers were assigned to sequences not present in the mm10 reference set. Copy numbers for each tRNA are reported for all mouse strains and for the rn6 rat genome. [file 12864_2026_12787_MOESM2_ESM.xlsx]

## Sheet: Sheet1
name	amino	anticodon	tRNA score	mm10	SPRET_EiJ	WSB_EiJ	129S1_SvImJ	DBA_2J	C3H_HeJ	CBA_J	NZO_HlLtJ	AKR_J	A_J	CAST_EiJ	NOD_ShiLtJ	BALB_cJ	LP_J	PWK_PhJ	FVB_NJ	C57BL_6NJ	rn6	sequence
tRX-Asn-NNN-1578	Asn	NNN	20.6	1	0	1	0	0	1	0	0	1	0	1	1	1	0	0	0	1	0	GGTCAGATGGCTCAGCGGTTAAGAGCACTTACTGTTCTTCCAGAGGTCCTGAGTTCAAATCCCAGCAACCACCA
tRX-Ser-NNN-12203	Ser	NNN	21	6	1	3	4	5	6	6	5	5	5	4	7	6	5	3	7	5	0	GTGAGATGGCTCAACAGGTAAGAGCACCCGACTGCTCTTCCAAAGGTCCTGAGTTCAAATCCCAGCAACCACACCA
tRX-Ser-NNN-6562	Ser	NNN	26.4	1	1	1	1	1	1	1	1	1	1	0	1	1	1	0	1	1	0	GATGGCTCAACAGGTAAGAGCACCCGACTGCTCTTCCGAAGGTCCTGAGTTCAAATCCCAGCAACCACCA
tRX-Val-NNN-177	Val	NNN	30.6	1	0	1	1	1	1	1	1	1	1	1	1	1	1	1	1	1	0	GGATGTGGCACTCAGTTGGTAGAGTGCTTGCCTAACATGCCAGAGCCTAGGTTTAATCCCCAGCACCAAGCACCA
alttRNA-Val-NNN-2	Val	NNN	33	0	1	0	0	0	0	0	0	0	0	0	0	0	0	0	0	0	0	GGATGTGGCGCTCAGTTGGTAGAGTGCTTGCCTAACATGCCAGAGCCTAGGTTTAATCCCCAGCACCAAGCACCA
tRX-Ser-NNN-1576	Ser	NNN	31.6	13	11	14	14	14	12	13	16	14	15	13	14	15	12	10	15	13	0	GATAGCTCAGTGGTTAAGAGCACTGACTGCTCTTCCAGAGGTCCTGAGTTCAATTCCCAGCAACCACCA
tRX-Asn-NNN-1723	Asn	NNN	20.6	1	0	1	1	1	1	1	1	1	1	0	1	1	1	0	1	1	0	GAGATGGCTCAGCAGTTAAGAGCACTGACTGTTCTTCCAGAGGTCCTGAGTTTAATTCCCAGCAACAACACCA
alttRNA-Asn-NNN-3	Asn	NNN	20.8	0	0	0	0	0	0	0	0	0	0	1	0	0	0	1	0	0	0	GTGGTAGGGAGATGGCTCAGCAGTTAAGAGCACTGACTGTTCTTCCAGAGGTCCTGAGTTTAATTCCCAGCAACTACACCA
tRX-Ser-NNN-11936	Ser	NNN	21.2	1	0	1	1	1	1	1	1	1	1	0	1	1	1	1	1	1	0	GATGGCTCAGTGGTTAAGAGCACTGACTGCTCTTCCAAAGGTTCTGCGTTCAATTCCCAGCAACCACCA
tRX-Ser-NNN-13018	Ser	NNN	22.3	1	0	1	1	1	0	1	1	0	1	1	1	1	1	0	1	1	0	GGGGCTGGAGAGTTGGCTCAGTGGCTAAGAGCACTGTCTGCTATTCCAGAGTTCTGAGTTCAATTCCCAGCAACCACACCA
alttRNA-Ser-NNN-260	Ser	NNN	22.3	0	1	0	0	0	0	0	0	0	0	0	0	0	0	0	0	0	0	GGGGCTGGAGAGTTGGCTCAGTGGCTAAGAGCACTGTCTGATATTCCAGAGTTCTGAGTTCAATTCCCAGCAACCACACCA
alttRNA-Ser-NNN-261	Ser	NNN	23.8	0	0	0	0	0	0	0	0	0	0	0	0	0	0	0	0	0	1	TTCTGGGTTCGCGATTTAGCTCAGCGGTACAGCACTTGCCCTAGCAAGTGCAAGGCGCTGGGTTCAGTTCCCAGCTCCGAAACCA
tRX-Ile-NNN-218	Ile	NNN	23	3	0	2	2	2	2	2	2	2	2	0	2	2	2	0	2	3	0	GTGAGATGGCTCAGCGGGTAAGAGCACTGACTGATCTTCCAAAGGTCCTGAGTTCAAATCCCAGCAACCACACCA
tRX-Und-NNN-2664	Und	NNN	27.7	2	0	2	2	2	2	2	2	2	2	0	2	2	1	0	2	2	0	GATGGCTCAGTGGTTAAGAGCACTAAATGCTCTTCCAGAGGTCCTGAGTTCAATTCCCAGAAACCACCA
alttRNA-Und-NNN-137	Und	NNN	28.8	0	1	0	0	0	0	0	0	0	0	1	0	0	1	1	0	0	0	GTGAGATGGCTCAGTGGTTAAGAGCACTAAATGCTCTTCCAGAGGTCCTGAGTTCAATTCCCAGCAACCACACCA
tRX-Und-NNN-2698	Und	NNN	23.5	1	1	0	0	0	0	0	1	0	0	0	0	0	0	0	0	1	0	GGGGCTGGAGAGATGGCTCAGAGGTTAAGAGCACTGGCTGCTCTTCCAGAAGTCCTGAGTTCGATTTTCAGCAGCCACACCA
alttRNA-Und-NNN-139	Und	NNN	29.1	0	0	1	1	1	1	1	0	1	1	1	1	1	1	1	1	0	0	GGGGCTGGAGAGATGGCTCAGAGGTTAAGAGCACTGGCTGCTCTTCCAGAGGTCCTGAGTTCGATTTTCAGCAGCCACACCA
alttRNA-Und-NNN-140	Und	NNN	11.3	0	0	0	0	0	0	0	0	0	0	0	0	0	0	0	0	0	1	GAGATGGCTTGGAGGTTAAGAGCACCCACAGGCTGCTTTTCCAGAGGTCCTGAGTTCAATTCCCAGTATCCACACCA
tRX-Und-NNN-3150	Und	NNN	22.4	1	0	0	0	1	0	1	1	1	1	1	0	0	0	1	1	1	0	GATGGCTCAGCGGTTAAGAGCATTAAGACACTGCTCTTCCAGAGGTCCTGAGTTCAATTCCCAGCAACCACCA
alttRNA-Und-NNN-142	Und	NNN	24.9	0	0	1	1	0	1	0	0	0	0	0	1	1	1	0	0	0	0	GATGGCTCAGTGGTTAAGAGCATTAAGACACTGCTCTTCCAGAGGTCCTGAGTTCAATTCCCAGCAACCACCA
tRX-Ala-NNN-1083	Ala	NNN	33.7	1	0	1	1	1	1	1	1	1	1	1	1	1	1	1	1	1	0	TGGGCTGTGGCTCAGTGGGTAGAGCACTTGCCTGGCATGCACAGGGGCTGAGTTCCAGCCTCAGTGCCTAACCA
alttRNA-Ala-NNN-2	Ala	NNN	34	0	1	0	0	0	0	0	0	0	0	0	0	0	0	0	0	0	0	TGGGCTGTGGCTCAGTGGGTAGAGCACTTGCCTGGCATGCACAGGGGCTGAGTTCCAGTCTCAGTGCCTAACCA
tRX-Asn-NNN-1192	Asn	NNN	28.3	1	0	1	1	1	1	1	1	1	1	1	1	1	1	1	1	1	0	GAGATGGCTCAGTGGTTAAGAGCACTGATTATTCTTCCAGACGTCCTGAGTTCAATTCCCAGCAACTACACCA
alttRNA-Asn-NNN-6	Asn	NNN	25.9	0	1	0	0	0	0	0	0	0	0	0	0	0	0	0	0	0	0	GAGATGGCTCAGCGGTTAAGAGCAATGATTACTCTTCCAGAGGTCCTGAGTTCAATTCCCAGCAACTACACCA
tRX-Glu-NNN-130	Glu	NNN	22	1	0	1	1	1	1	1	1	1	1	0	1	1	1	0	1	1	0	GTGGAGAGATGGCTCAGTGGTTAAGAGCACCGGCTGCTCTAGCTGAGGCCCTGGGTTTGCTTCCCAGTACCCACACCA
alttRNA-Glu-NNN-6	Glu	NNN	13.4	0	0	0	0	0	0	0	0	0	0	0	0	0	0	0	0	0	1	GGAGAGGCAGCTCAGTGGTTAGAGCACCAGCTGATCCAGCTGAGGCCATGGGTTTGCTTCCCAGCATCTAAATGCCACCA
tRX-Ser-NNN-6417	Ser	NNN	27.6	1	0	1	1	1	1	1	1	1	1	0	1	1	1	0	1	1	0	GAGATGGCTCAGTGGTTAAGAGCACTGACTGCTCTTCCAGAGGTCTTGAGTTCAATTCCCAGCAACTACACCA
alttRNA-Ser-NNN-264	Ser	NNN	21.6	0	1	0	0	0	0	0	0	0	0	0	0	0	0	0	0	0	0	GAGCTAGAGAGATGGCTCAGTGGTTAAGAGCATTGACTGCTCTTCCAGAGGTCCTGAGTTCAATTTCCAGCAACGGTGGCTCACCA
tRX-Ser-NNN-2601	Ser	NNN	34.2	17	12	14	16	16	16	14	17	18	17	18	14	15	16	9	14	17	2	GAGATGGCTCAGTGGTTAAGAGCACTGACTGCTCTTCCAGAGGTCCTGAGTTCAATTCCCAGCAACTACACCA
tRX-Und-NNN-1838	Und	NNN	27.8	4	3	5	4	4	4	4	4	4	4	3	3	4	4	4	4	4	0	GATGGCTCAGTGGTTAAGAGCACTTCCAGAGGTCCTGAGTTCAATTCCCAGCAACCACCA
alttRNA-Und-NNN-143	Und	NNN	25.6	0	1	0	0	0	0	0	0	0	0	0	0	0	0	0	0	0	0	GATGGCTCAGTGGTTAAGAGCACTGACTGCTCTTCCAGAGGTCCTGAGTTCAATTCCAGGCAACCACCA
tRX-Ser-NNN-7334	Ser	NNN	31.9	1	1	2	2	2	2	2	1	2	2	1	2	2	2	1	2	1	0	GATGGCTCAGTGGTTAAGAGCACTGACTGCTCTTCCAGAGGGCCTGAGTTCAATTCCCAGCAACCACCA
tRX-Ser-NNN-379	Ser	NNN	37.2	2	2	1	2	1	2	2	2	1	1	0	1	0	2	1	1	1	0	GATGGCTCAGCGGTTAAGAGCACTGACTGCTCTTCCAGAGGTCCTGGGTTCAAATCCCAGCAACCACCA
alttRNA-Ser-NNN-266	Ser	NNN	29.9	0	0	0	1	1	1	1	0	1	1	0	1	1	1	0	1	0	0	GATGGCTCAGCGATTAAGAGCACTGACTGCTCTTCCAGAGGTCCTGGGTTCAAATCCCAGCAACCACCA
alttRNA-Ser-NNN-267	Ser	NNN	23.2	0	0	0	0	1	0	0	0	1	1	0	0	1	0	0	0	0	0	GATGGCTCAGAGGTTAAGAGCACTAATGGCTCTTCCAGAGGTCCTGAGTTCAAGTCCCAGCAACCACCA
alttRNA-Ser-NNN-268	Ser	NNN	29.5	0	0	0	0	0	0	0	0	0	0	1	0	0	0	0	0	0	0	GATGGCTCAGCGGTTAAGAGCACTCACTGCTCTTCCAGAGGTCCTGGGTTCAAATCCCAGCAACCACCA
alttRNA-Ser-NNN-269	Ser	NNN	30.9	0	0	0	0	0	0	0	0	0	0	0	0	0	0	0	0	1	0	GATGGCTCAGCGGTTAAGAGCACTAACTGCTCTTCCAGAGGTCCTGGGTTCAAATCCCAGCAACCACCA
tRX-Leu-NNN-469	Leu	NNN	22.8	1	0	0	0	0	1	1	0	0	1	1	0	0	0	1	0	1	0	GATGGCTCAGTGGTTAAGAGCGCCAACTGCTCTTCCGAAGGTCCTGAGTTCAAATCCCAGCAATCACCA
alttRNA-Leu-NNN-119	Leu	NNN	22.5	0	1	0	0	0	0	0	0	0	0	0	0	0	0	0	0	0	0	GATGGCTCAGTGGTTAAGAGCGCCAGCTGCTCTTCCGAAGGTCCTGAGTTCAAATCCCAGCAATCACCA
alttRNA-Leu-NNN-118	Leu	NNN	24.7	0	0	1	1	1	0	0	0	0	0	0	0	0	1	0	0	0	0	GATGGCTCAGTGGTTAAGAGCGCCAACTGCTCTTCTGAAGGTCCTGAGTTCAAATCCCAGCAATCACCA
alttRNA-Ser-NNN-15820	Ser	NNN	23.6	0	0	1	1	0	1	1	1	1	1	2	1	2	1	0	1	0	0	GATGGCTCAGTGGTTAAGAGCACCAACTGCTCTTCTGAAGGTCCTGAGTTCAAATCCCAGCAATCACCA
tRX-Ser-NNN-8680	Ser	NNN	24.5	1	0	1	1	0	1	1	1	0	1	0	1	1	1	0	1	1	0	GATGGCTTAGGGGTTAAGAGCACTGACTGCTCTTCCAGAGGTCCTGAGTTCAATTCCCAGCGACCACCA
alttRNA-Ser-NNN-272	Ser	NNN	27	0	1	0	0	0	0	0	0	0	0	0	0	0	0	0	0	0	0	GATGGCTCAGGGGTTAAGAGCACTGACTGCTCTTCCAGAGGTCCTGAGTTCAATTCCCAGCGACCACCA
tRX-Ala-NNN-450	Ala	NNN	35.4	5	6	4	4	5	5	5	5	3	5	6	6	5	3	6	4	4	0	TTTAGCTCAGTGGTAGAGCGCTTGCCTAGCAAGCGCAAGGCCCTGGGTTCGGTCCTCAGCTCTGGAAAACCA
tRX-Ala-NNN-257	Ala	NNN	40.5	3	1	2	2	4	3	3	2	4	3	3	2	4	2	2	3	2	0	TTTAGCTCAGTGGTAGAGCGCTTGCCTAGCAAGCACAAGGCCCTGGGTTCGGTCCTCAGCTCTGGAAAACCA
alttRNA-Ala-NNN-5	Ala	NNN	33.6	0	0	0	0	0	0	0	0	0	0	0	0	0	0	0	1	0	0	ACAGGGTTGGGGATTTAGCTCAGTGGTAGAGCGCTTGCCTAGCAAGCGCAAGGCCCTGGGTTCGGTCCTCAGCTCTGGACCA
tRX-Ser-NNN-4778	Ser	NNN	26.5	62	52	63	59	61	64	60	62	64	63	67	69	60	56	42	59	57	9	GATGGCTCAGAGGTTAAGAGCACTGACTGCTCTTCCAGAGGTCCTGAGTTCAATTCCCAGCAACCACCA
alttRNA-Ser-NNN-273	Ser	NNN	19.6	0	0	0	0	0	0	0	0	0	0	0	0	0	0	0	0	0	1	GATGGCTCAGCAGTTAAGAGCTCTGGCTGCTCTTCCAGAGGTCCTGAGTTCAATTCCCAGCAACCACCA
tRX-Ser-NNN-5554	Ser	NNN	25.8	21	22	16	19	18	21	21	18	20	21	23	19	21	18	11	18	17	5	GATGGCTCAGTGGTTAAGAGCACCGACTGCTCTTCCAGAGGTCCTGAGTTCAATTCCCAGCAACCACCA
tRX-Ala-NNN-927	Ala	NNN	30.3	1	0	1	1	1	1	1	1	1	1	1	1	1	1	1	1	1	0	TTTAGCTCAGTGGTAGAGCACTTGCCTTGCAAGCCCAAGGCCCTGGGTTCAGTCCTCAGCTCCGGAAAAACCA
alttRNA-Ala-NNN-7	Ala	NNN	24	0	1	0	0	0	0	0	0	0	0	0	0	0	0	0	0	0	0	GTTGGGGATTTAGATCAGTGGTAGAGCACTTGCCTTGCAAGCCCAAGGCCCTGGGTTCGGTCCTCAGCTCCAGAACCA
tRX-Asn-NNN-893	Asn	NNN	32.8	1	0	1	0	1	1	1	1	1	1	0	1	1	0	1	1	1	0	GGCTGGAGAGATGGCTCAGCGGTTAAGAGCACTTGACTGTTCTTCCTAAGGTCCTGAGTTCAAATCCCAGCAGCCACCA
alttRNA-Asn-NNN-9	Asn	NNN	25.9	0	1	0	0	0	0	0	0	0	0	0	0	0	0	0	0	0	0	GGCTGGAGAGATGGCTCAGCGGTTAAGAGCACTGACTATTCTTCCTAAGGTCCTGAGTTCAAATCCCAGCAGCCACCA
alttRNA-Asn-NNN-8	Asn	NNN	31	0	0	0	1	0	0	0	0	0	0	0	0	0	1	0	0	0	0	GGCTGGAGAGATGGCTCAGCGGTTAAGAGCACTTGATTGTTCTTCCTAAGGTCCTGAGTTCAAATCCCAGCAGCCACCA
alttRNA-Asn-NNN-10	Asn	NNN	25.7	0	0	0	0	0	0	0	0	0	0	1	0	0	0	0	0	0	0	GGCTGGAGAGATGGCTCAGCGGTTAAGAGCACTGACTGTTCTTCCTAAGGTCCTGAGTTCAAATCCCAGCAGCCACCA
tRX-Ser-NNN-10545	Ser	NNN	23.2	1143	87	572	700	648	657	701	728	667	557	356	449	735	622	160	697	609	0	GTGAGATGGCTCAGTGGGTAAGAGCACCCGACTGCTCTTCCGAAGGTCCAGAGTTCAAATCCCAGCAACCACACCA
tRX-Ser-NNN-10572	Ser	NNN	22.1	103	16	97	117	113	128	128	129	119	125	51	109	124	124	146	108	141	0	GATGGCTCAGTGGGTAAGAGCACCCGACTGCTCTTCCGAAGGTCCAGAGTTCAAATCCCAGCAACCACCA
tRX-Leu-NNN-1588	Leu	NNN	20	4	0	1	4	5	3	3	3	2	2	1	3	3	2	2	3	2	0	GTGAGATGGCTCAGTGGGTAAGAGCACCCGACTGCTCTTCCAGACTGCTCTTCCAAAGGTCTGGAGTTCAAATCCCAGCAACCACACCA
alttRNA-Arg-NNN-26	Arg	NNN	23.6	0	2	0	0	0	0	0	0	0	0	0	0	0	0	0	0	0	0	GATGGCTCAGTGGTTAAGAGCACTGACTCCTCTTCCGAAGGTCCTGAGTTCAAATCCCAGCAACCACCA
alttRNA-Arg-NNN-27	Arg	NNN	26.4	0	0	1	1	0	0	0	0	0	0	0	0	0	1	0	0	0	0	GATGGCTCAGTGGTTAAGAGCACTGACTCCTCTTCCAAAGGTCCTGAGTTCAAATCCCAGCAACCACCA
tRX-Arg-NNN-241	Arg	NNN	23.3	1	0	0	0	0	1	1	0	1	1	0	0	1	0	1	0	1	0	GATAGCTCAGTGGTTAAGAGCACTGACTCCTCTTCCGAAGGTCCTGAGTTCAAATCCCAGCAACCACCA
tRX-Ser-NNN-6829	Ser	NNN	24.6	1	0	1	1	1	1	1	1	1	1	1	1	1	1	1	1	1	0	GATGGCTCAGTGGTTAAGAGCACTGACTGCTCTTCCAGAGGTCCCGAGTTCAATTCCCAGAACCACCA
alttRNA-Ser-NNN-276	Ser	NNN	20.7	0	1	0	0	0	0	0	0	0	0	0	0	0	0	0	0	0	0	GATGGCTCAGTGGTTAAGAGCAATGACTGCTCTTCCAGAGGTCCCGAGTTCAATTCCCAGAACCACCA
tRX-Ser-NNN-4302	Ser	NNN	30	1	0	1	1	1	1	1	1	1	1	0	1	0	1	0	1	1	0	GGGGTTGGTGGGATGGCTCAGTGGGTAAGAGCGCCCGACTGCTCTTCCGAAGGTCCAGAGTTCAAATCCCAGCAACCACACCA
tRX-Ala-NNN-825	Ala	NNN	26.2	1	1	1	1	1	1	1	1	1	1	1	1	1	1	1	1	1	0	GAGTGTAGCTCAATGGGTAGAGTGCTTGCCTAGCAGGCAAAAGCCCCAGGTTCGATCCCCAGTGCCATACACCA
alttRNA-Ala-NNN-9	Ala	NNN	11.3	0	0	0	0	0	0	0	0	0	0	0	0	0	0	0	0	0	1	GAGTGTAGCTCAATGGGTAGAGTGCTTGCCCAGCAGGCAAAAAGCCCCAGGTTCAGCCCCCAGCACCATACACCA
tRX-Ser-NNN-2901	Ser	NNN	29	1	0	0	0	0	1	1	0	0	0	0	0	0	0	0	0	1	0	GGATGGCTCAGCAGGTAAGAGCACCCGACTGCTCTTCCGAAGGTCCTGAGTTCAAATCCCAGCAACCACCA
tRX-Ser-NNN-13619	Ser	NNN	20.7	1	0	1	1	1	0	1	1	1	1	1	1	1	1	1	1	1	0	GATGGCTCAGAGGTTAAGAGCACTGACTGCTCTTCCAGAGGTCCTGAGTTAAATTCCCAGCAACCACCA
alttRNA-Ser-NNN-280	Ser	NNN	35.4	0	0	0	0	0	0	0	0	0	0	0	0	0	0	0	0	0	1	TTTCGGGTTGGGGATTTAGCTCAGTGGTAGAGCGCTTGGCACAAGGCCCTGGGTTCGGTCCCCAGCCCCGAAAACCA
tRX-Ser-NNN-7740	Ser	NNN	26	1	0	1	1	1	1	1	1	1	0	0	1	0	1	0	1	1	0	GCTGGAAAGATGGCTCAGTGGTCAAAGTGCTTGCCTGGAGACTATGAGGCCTGGATTTGATCCCCGGCATCCAACACCA
alttRNA-Ser-NNN-283	Ser	NNN	24.2	0	1	0	0	0	0	0	0	0	0	0	0	0	0	0	0	0	0	GCTGGAAAGATGGCTCAGTGGTCAAAGTGCTTGCCTTGAGACTTTGAGGCCTGGATTTGATCCCCAGCATCCAACACCA
alttRNA-Ser-NNN-284	Ser	NNN	26	0	0	0	0	0	0	0	0	0	1	0	0	1	0	1	0	0	0	GCTGGAAAGATGGCTCAGTGGTCAAAGTGCTTGCCTTGAGACTATGAGGCCTGGATTTGATCCCCGGCATCCAACACCA
alttRNA-Ser-NNN-285	Ser	NNN	13.2	0	0	0	0	0	0	0	0	0	0	0	0	0	0	0	0	0	1	GACGGTTCAGTGGTCAAAGTGCTTGCCTTGAGACTATGAGGACCTGGGTTTGATCCCCCAGCACCACCA
tRX-Ser-NNN-14058	Ser	NNN	20.9	1	0	1	1	1	1	1	1	1	1	1	1	1	1	1	1	1	0	GATGGCTCAGCGGTTAAGAGCACCAACTGCTCTTCTGATGGCCCTGAGTTCAAATCCCAGAAACCACCA
alttRNA-Ser-NNN-288	Ser	NNN	22.3	0	1	0	0	0	0	0	0	0	0	0	0	0	0	0	0	0	0	GATGGCTCAGCGGTTAAGAGCACCGACTGCTCTTCTGATGGCCCTGAGTTCAAATCCCAGAAACCACCA
tRX-Ser-NNN-5160	Ser	NNN	27.6	1	0	1	1	1	1	1	1	1	1	0	1	1	1	1	0	1	0	GATGGCTCAGTGGTTAAGAGCGCTGACTGCTCCTCTGAAGGTCCTGAGTTCAAATCCCAGCAACCACCA
alttRNA-Ser-NNN-290	Ser	NNN	33.2	0	1	0	0	0	0	0	0	0	0	0	0	0	0	0	0	0	0	GAGATGGCTCAGTGGTTAAGAGCACTGACTGCTCCTCTGAAGGTCCTGAGTTCAAATCTCAGCAACTACACCA
alttRNA-Ser-NNN-291	Ser	NNN	26.4	0	0	1	1	1	1	1	1	1	1	3	1	1	1	0	1	0	0	GATGGCTCAGTGGTTAAGAGCACTGACTGCTCCTCTGAAGGTCCTGAGTTCAAATCCCAGCAACCACCA
tRX-Ser-NNN-10243	Ser	NNN	20.2	1	0	1	1	1	1	1	1	1	1	0	1	1	1	0	1	1	0	GATGGCTCAAAGGTTTAGAGCGCTGACTGCTATTCCAGAGATCCCGAGTTCAATTCCCAGCAACCACCA
alttRNA-Ser-NNN-293	Ser	NNN	22.3	0	1	0	0	0	0	0	0	0	0	0	0	0	0	0	0	0	0	GATGGCTCAAAGGTTTAGAGCCCTGACTGCTATTCCAGAGATCCTGAGTTCAATTCCCAGCAACCACCA
alttRNA-Ser-NNN-294	Ser	NNN	27.7	0	0	0	0	0	0	0	0	0	0	1	0	0	0	0	0	0	0	GATGGCTCAAAGGTTTAGAGCGCTGACTGCTATTCCAGAGATCCTGAGTTCAATTCCCAGCAACCACCA
alttRNA-Ser-NNN-295	Ser	NNN	25.9	0	0	0	0	0	0	0	0	0	0	0	0	0	0	0	0	0	1	GGAGAGATGGCTCAGTGGATTAGAGCACTGACTGCTCTTCCAGAGGTCCTGAGTTCAAGTCCCAGCAACCCCATGGCTCTCAGCCA
tRNA-Gly-CCC-3	Gly	CCC	75.9	1	2	2	2	1	1	1	1	1	0	0	0	0	2	0	1	1	1	GCATTGGTGGTTCAATGGTAGAATTCTCGCCTCCCACGCGGGTGACCCGGGTTCGATTCCCGGCCAATGCACCA
tRNA-Gly-CCC-3_U32C	Gly	CCC	73.9	0	0	0	0	0	1	1	0	0	1	0	0	0	0	0	1	0	0	GCATTGGTGGTTCAATGGTAGAATTCTCGCTTCCCACGCGGGTGACCCGGGTTCGATTCCCGGCCAATGCACCA
tRNA-Gly-CCC-3_U38C_U50C	Gly	CCC	72.4	0	0	0	0	0	0	0	1	0	0	0	0	1	0	0	0	0	0	GCATTGGTGGTTCAATGGTAGAATTCTCGCCTCCCATGCGGGTGACCTGGGTTCGATTCCCGGCCAATGCACCA
tRNA-Gly-CCC-3_U29C	Gly	CCC	71.2	0	0	0	0	0	0	0	0	0	0	1	0	0	0	0	0	0	0	GCATTGGTGGTTCAATGGTAGAATTCTTGCCTCCCACGCGGGTGACCCGGGTTCGATTCCCGGCCAATGCACCA
alttRNA-Gly-CCC-6	Gly	CCC	44.8	0	0	0	0	0	0	0	0	0	0	0	1	0	0	0	0	0	0	GCATTGGTGGTTCAATGGTATTCTCGCTTCCCACGCGGGTGACCCGGGTTCGATTCCCGGCCAATGCACCA
tRNA-Gly-CCC-3_U3A	Gly	CCC	71.9	0	0	0	0	0	0	0	0	0	0	0	0	0	0	1	0	0	0	GCTTTGGTGGTTCAATGGTAGAATTCTCGCCTCCCACGCGGGTGACCCGGGTTCGATTCCCGGCCAATGCACCA
tRX-Ser-NNN-14457	Ser	NNN	25.9	1	0	1	1	1	1	1	1	1	1	0	1	1	1	1	1	1	0	GAGATGGCTCAGTGGTTAAGAGCGCCGACTACTCTTCCGAAGGTCTGGAGTTCAAATCCCAGCAACTACACCA
tRX-Ser-NNN-9002	Ser	NNN	23.5	13	11	9	11	10	12	12	11	13	11	12	11	11	13	12	11	12	0	GATGGCTCAGTGGTTAAGAGCACTGACTGCTCTTCCAGAGGTCCTAAGTTCAATTCCCAGCAACCACCA
tRX-Ser-NNN-3316	Ser	NNN	24.3	39	36	32	37	40	35	35	36	39	36	30	33	38	36	25	37	35	0	GATGGCTCAGTGGGTAAGAGCACTGACTGCTCTTCCAAAGGTCCTGAGTTCAAATCCCAGCAACCACCA
tRX-Asn-NNN-1487	Asn	NNN	23.2	126	12	69	89	85	69	83	92	106	99	40	83	95	69	39	92	85	0	GTGAGATGGCTCAGTGGGTAAGAGCACCCGACTGTTCTTCCGAAGGTCCAGAGTTCAAATCCCAGCAACCACACCA
tRX-Asn-NNN-1488	Asn	NNN	22.1	8	0	8	10	6	11	10	6	8	10	5	9	8	8	12	6	11	0	GATGGCTCAGTGGGTAAGAGCACCCGACTGTTCTTCCGAAGGTCCAGAGTTCAAATCCCAGCAACCACCA
tRX-Asn-NNN-1426	Asn	NNN	22.7	1	0	1	1	1	1	1	1	1	1	0	1	1	1	0	1	1	0	GATGGCTCAGTGGTGAAGAGCACTGGGTTGTTCTTCCAAAAGACCCAGGTTCGATTCCCAGCACCCACCA
alttRNA-Asn-NNN-14	Asn	NNN	24.6	0	1	0	0	0	0	0	0	0	0	1	0	0	0	1	0	0	0	GATGGCTCAGTGGTGAAGAGCACTGGGCTGTTCTTCCAAAAGACCCAGGTTCGATTCCCAGCACCCACCA
tRX-Ser-NNN-8099	Ser	NNN	24.9	1	0	0	1	1	0	1	1	1	1	0	1	1	1	0	1	1	0	GCTGGAGAGATGGCTCAGCGGTTTAGAGCACTGACTGCTCTTCCGGAGATCCTGAGTTCAATTCCCAGCAACCACCAGCTCCA
alttRNA-Ser-NNN-300	Ser	NNN	31.1	0	1	0	0	0	0	0	0	0	0	0	0	0	0	0	0	0	0	GCTGGAGAGATGGCTCAGTGGTTTAGAGCACTGACTGCTCTTCCAGAGATCCTGAGTTCAATTCCCAGCAACCACCAGCTCCA
alttRNA-Ser-NNN-301	Ser	NNN	24.6	0	0	1	0	0	0	0	0	0	0	0	0	0	0	0	0	0	0	GCTGGAGAGATGGCTCAGCGGTTTAGAGCTCTGACTGCTCTTCCGGAGATCCTGAGTTCAATTCCCAGCAACCACCAGCTCCA
alttRNA-Ser-NNN-303	Ser	NNN	30	0	0	0	0	0	1	0	0	0	0	0	0	0	0	0	0	0	0	GGGCTGGAGAGATGGCTCAGCGGTTTAGAGCACTGACTGCTCTTCCGGAGATCCTGAGTTCAATTCCCAGCAACCACCAGCTCACCA
alttRNA-Ser-NNN-302	Ser	NNN	28.7	0	0	0	0	0	0	0	0	0	0	1	0	0	0	0	0	0	0	GCTGGAGAGATGGCTCAGCGGTTTAGAGCACTGACTGCTCTTCCAGAGATCCTGAGTTCAATTCCCAGCAACCACCAGCTCCA
tRX-Ser-NNN-1238	Ser	NNN	30.6	1	0	0	1	1	1	1	1	1	1	0	1	1	1	0	1	1	0	GAGATGGCTCAGCGGTTAAGAGCACTGACTGCTCTTCAGAAGGTCCTGAGTTCAAATCCCAGCAACTACACCA
tRX-Ser-NNN-1251	Ser	NNN	28.3	1	4	1	1	1	2	2	1	1	1	1	1	1	1	1	1	1	0	GATGGCTCAGCGGTTAAGAGCACTGACTGCTCTTCAGAAGGTCCTGAGTTCAAATCCCAGCAACCACCA
tRX-Ser-NNN-8526	Ser	NNN	28.1	1	1	2	2	1	2	2	2	2	2	0	1	2	2	1	2	1	0	GATGGCTCAGTGGTTAAGAGCACTGACTGCTCTTCCAGAGGTCCTGAGTTCAAAACCCAGCAACCACCA
tRX-Ser-NNN-5315	Ser	NNN	30.6	1	1	1	1	1	1	1	1	1	1	1	1	1	1	2	1	1	0	GAGAGGTGGCTCAGCGGTTAAGAGCACTGACTGCTCTTCCAGAGGTTCTGAGTTCAATTCCCAGCAACCACCA
alttRNA-Ser-NNN-308	Ser	NNN	29.6	0	0	0	0	0	0	0	0	0	0	1	0	0	0	0	0	0	0	GAGAGGTGGCTCAGCGGTTAAGAGCACTGACTGCTCTTCCAGAGGTTCTGAGTTCAATTCCCAGCAAGCACCA
tRX-Ser-NNN-14528	Ser	NNN	20	8	2	9	8	7	8	9	9	9	9	6	9	8	8	3	7	7	0	GTGAGATGGCTCAGTGGGTAAGAGTACCCGACTGCTCTTCCAAAGGTCTGGAGTTCAAATCCCAGCAACCACACCA
tRX-Ser-NNN-6458	Ser	NNN	24.5	200	29	109	151	107	133	122	142	138	130	58	104	132	136	33	123	125	0	GTGAGATGGCTCAGTGGGTAAGAGCACCCGACTGCTCTTCTGAAGGTCCAGAGTTCAAATCCCAGCAACCACACCA
tRX-Ser-NNN-4017	Ser	NNN	24.4	1	0	1	1	0	1	1	0	1	1	0	1	0	1	0	1	1	0	GTTGGCTCAGTGGTTAGGAGCACTGACTGCTCTTCTAGAGGTCCTGAGTTCAATTCCCAGCAACCACCA
alttRNA-Ser-NNN-311	Ser	NNN	21.9	0	1	0	0	0	0	0	0	0	0	0	0	0	0	0	0	0	0	GTTGGCTCAGTGGTTAGGAGCACTGACTGCTCTTCTAGAGGTTCTGAGTTCAATTCCCAGCAACCACCA
tRX-Ser-NNN-6962	Ser	NNN	24.3	12	11	6	9	9	8	8	11	9	7	9	7	7	10	6	10	12	0	GATGGCTCAGTGGTTAAGAGCACCAACTGCTCTTCTGAAGGTCCTGAGTTCAAATCCCAGCAACCACCA
tRX-Ser-NNN-7262	Ser	NNN	25.7	59	35	53	48	56	55	57	53	59	57	40	56	58	49	37	54	50	0	GATGGCTCAGTGGTTAAGAGCACCGACTGCTCTTCTGAAGGTCCTGAGTTCAAATCCCAGCAACCACCA
tRX-Ser-NNN-9568	Ser	NNN	25.3	1	1	1	1	1	1	1	1	1	1	0	1	1	1	0	1	1	0	GATGGCTCAGCGGTTAAGAGCACTGACTGCTCTTCCAGATGTCCTGAGTTCAATTCCCAGCAACCACCA
tRX-Ser-NNN-8786	Ser	NNN	23.5	1	0	1	1	1	1	1	1	1	1	1	1	1	1	0	1	1	0	GGCTGAAGAGATGGCTCAGCGGTTAAGAGTACTGACTGCTCTTCCAGAGGTCCTGAGTTCAATACCCAGCAACCACCA
alttRNA-Ser-NNN-316	Ser	NNN	22.8	0	1	0	0	0	0	0	0	0	0	0	0	0	0	0	0	0	0	GATGGCTCAGCGGTTAAGAGTACTGACTGCTCTTCCAGAGGTCCTGAGTTCAATACCCAGCAACCACCA
alttRNA-Ser-NNN-317	Ser	NNN	25	0	0	0	0	0	0	0	0	0	0	0	0	0	0	1	0	0	0	GGCTGAAGAGATGGCTCAGAGGTTAAGAGTACTGACTGCTCTTCCAGAGGTCCTGAGTTCAATACTCAGCAACCACCA
tRX-Ser-NNN-14048	Ser	NNN	24	1	0	1	1	1	1	1	1	1	1	0	1	1	1	0	1	1	0	GATGGCTCAGTGGGTAAGAGCACCCGACTGCTCTTTCGAAGGTCTGGTGTTCAAATCCCAGCAACCACCA
alttRNA-Ser-NNN-319	Ser	NNN	28.2	0	0	0	0	0	0	0	0	0	0	1	0	0	0	1	0	0	0	GATGGCTCAGTGGGTAAGAGCACCCGACTGCTCTTCCGAAGGTCTGGTGTTCAAATCCCAGCAACCACCA
tRX-Ser-NNN-13787	Ser	NNN	21	1	0	1	1	1	1	1	1	1	1	0	1	1	1	0	1	1	0	GTGAGATGGCTCAGCGGATAAGAGCACTGACTACTCTTCCAAAGGTCCTGAGTTCAAACCCCAGCAACCACACCA
tRX-Ser-NNN-7851	Ser	NNN	27.3	1	1	1	1	1	1	1	1	1	1	1	1	1	1	0	1	1	0	GTGAGATGGCTCAGTGGTTAAGAGCACTGACTGCTCTTCCAAAGGTCCTGAGTTCAAACCCCAGCAACCACACCA
alttRNA-Ser-NNN-322	Ser	NNN	21	0	0	0	0	0	0	0	0	0	0	0	0	0	0	1	0	0	0	GTGAGATGGCTCAGCGGATAAGAGCACTGACTGCTCTTCCAAAGGTCCTGAGTTCAAACCCCAGCAACCACACCA
tRX-Ser-NNN-8179	Ser	NNN	22	162	133	154	165	165	158	160	159	164	154	136	161	159	156	118	166	152	11	GATGGCTCAGCAGTTAAGAGCACTGACTGCTCTTCCAGAGGTCCTGAGTTCAATTCCCAGCAACCACCA
tRX-Asn-NNN-1173	Asn	NNN	21.9	20	15	15	17	18	21	18	19	19	18	16	15	14	15	18	20	19	0	GATGGCTCAGCAGTTAAGAGCACTGACTGTTCTTCCAGAGGTCCTGAGTTCAATTCCCAGCAACCACCA
tRX-Ser-NNN-1920	Ser	NNN	30.3	3	0	1	2	1	4	4	2	3	3	2	3	2	3	0	3	3	0	GATGGCTCAGTGGTTAAGAGCACTGACTGCTTTTCTAGAGGTCCTGAGTTCAATTCCCAGCAACCACCA
alttRNA-Ser-NNN-324	Ser	NNN	25.8	0	1	0	0	0	0	0	0	0	0	0	0	0	0	0	0	0	0	GATGACTCAGTGGTTAAGAGTACTGACTGCTTTTCCAGAGGTCCTGAGTTCAATTCCCAGCAACCACCA
tRX-Ser-NNN-2155	Ser	NNN	30.9	14	7	14	10	12	11	10	14	12	11	10	12	11	10	9	11	14	1	GATGGCTCAGTGGTTAAGAGCACTGACTGCTTTTCCAGAGGTCCTGAGTTCAATTCCCAGCAACCACCA
alttRNA-Ser-NNN-325	Ser	NNN	29.7	0	0	0	0	0	0	0	0	0	0	0	0	0	0	1	0	0	0	GGCTGGAGAAATGGCTCAGTGGTTAAGAGCACTGACTGCTTTTCCAGAGGTCCTGAGTTCAATTCCCAGCAACCACCA
alttRNA-Ser-NNN-326	Ser	NNN	15.9	0	0	0	0	0	0	0	0	0	0	0	0	0	0	0	0	0	1	GATGGCTCAGCAGTTAAGAGCACCGACTGCTCTTCCAGAGGTCCTGAGTTCAAATCCCAGCAACCACCA
tRX-Und-NNN-3898	Und	NNN	20.3	1	1	0	1	1	1	1	1	0	1	0	1	1	1	0	1	1	0	GGGGCTGGAGAGTTGGCTCAGCCATTAAGAGCACTGGCTGCTCTTCCAGAGGTCCTGAGTTCAATTCCCAGCAGTCACACCA
alttRNA-Und-NNN-145	Und	NNN	20.1	0	0	1	0	0	0	0	0	0	0	1	0	0	0	0	0	0	0	GGCTGGAGAGTTGGCTCAGCCATTAAGAGCACTGGCTGCTCTTCCAGAGGTCCTGAGTTCAATTCCCAGCAGTCACCA
alttRNA-Und-NNN-146	Und	NNN	21.4	0	0	0	0	0	0	0	0	1	0	0	0	0	0	1	0	0	0	GGGGCTGGAGAGTTGGCTCAGCCATTAAGAGCACTGGCTGCTCTTCCAGAGGTCCTGAGTTCGATTCCCAGCAGTCACACCA
tRX-Ser-NNN-13331	Ser	NNN	29.3	223	37	99	149	120	142	144	155	156	138	73	94	138	139	48	143	147	0	GTGAGATGGCTCAGTGGGTAAGAGCACCCGACTGCTCTTCCGAAGGTCTGGAGTTCAAATCCCAGCAACCACACCA
tRX-Ser-NNN-11643	Ser	NNN	20.1	1	0	1	1	1	1	1	1	1	1	1	1	1	1	1	1	1	0	GATGGCTCTGCGGTTAAGAGCACTGACTGCTCTTCCAGAGGTCCTGAGTTCAAATCCCAGGAACCACCA
alttRNA-Ser-NNN-330	Ser	NNN	22.6	0	1	0	0	0	0	0	0	0	0	0	0	0	0	0	0	0	0	GATGGCTCTGTGGTTAAGAGCACTGACTGCTCTTCCAGAGGTCCTGAGTTCAAATCCCAGGAACCACCA
tRX-Ser-NNN-14331	Ser	NNN	23	1	0	1	1	1	1	1	1	1	1	1	1	1	1	0	1	1	0	GAATGGCTCAATGGTTAAGAGCATTGTCTTGCTCTTCCAGAGGACCAGGTTCAATTCCTAGCATATACACCA
tRX-Ser-NNN-2228	Ser	NNN	31.9	386	274	344	337	339	338	346	350	354	332	296	320	350	342	269	341	348	60	GATGGCTCAGTGGTTAAGAGCACTGACTGCTCTTCCAGAGGTCCTGAGTTCAATTCCCAGCAACCACCA
tRX-Ser-NNN-829	Ser	NNN	31.9	1	0	1	1	1	1	1	1	1	1	0	1	1	1	0	1	1	0	GAGACATGGCTCAGTGGTTAAGAGCACTGATTGCTCTTCCAGAGGCCCTGAGTTCAATTCTCAGCAACCACCA
tRX-Ser-NNN-612	Ser	NNN	34.4	1	1	0	1	0	1	0	0	0	1	1	0	1	1	0	1	1	0	GATGGCTCAGTGGTTAAGAGCACTGATTGCTCTTCCAGAGGTCCTGAGTTCAATTCTCAGCAACCACCA
tRX-Ser-NNN-648	Ser	NNN	36.3	18	25	20	18	16	19	20	20	20	21	25	18	19	19	17	19	18	1	GATGGCTCAGTGGTTAAGAGCACTGACTGCTCTTCCAGAGGTCCTGAGTTCAATTCTCAGCAACCACCA
tRX-Und-NNN-1892	Und	NNN	27.4	1	1	1	1	1	1	1	1	1	1	1	1	1	1	1	1	2	0	GAGATGGCTCAGTGGTTAAGAGCACTGGCTGCTCTTCCAAAGGTCCTGAGTTCAAATCCCAGCAACTACACCA
tRX-Ser-NNN-7512	Ser	NNN	23.6	19	5	13	18	8	9	16	15	11	9	8	8	21	16	3	13	8	0	GTGGGCTGGTGAGATGGCTCAGTGGGTAAGAGCACCCGACTGCTCTTCCGAAGGTCCAGAGTTCAAATCCCAGCAACCACACCA
tRX-Thr-NNN-436	Thr	NNN	28.8	1	1	1	1	1	1	1	1	1	1	1	1	1	1	1	1	1	0	GCGGCTCAGTTGGTAGAGCACTTGCCTGGTAAGCAGGAGCCGCTGGCTTTGATTTGGTTTGATTCCCAGTGTGGTATACCA
tRX-Asn-NNN-168	Asn	NNN	34.5	1	1	1	1	1	1	1	1	1	1	1	1	1	1	1	1	1	0	GAGTTGGCTCAGTGGTTAAGAGCACTGACTGTTCTTCCAGAGGTCCTGAGTTCAAATCCCAGCAACTACACCA
tRX-Leu-NNN-1480	Leu	NNN	21.1	1	1	1	1	1	1	1	1	1	1	0	1	1	1	0	1	1	0	GAGAGGTGGCTCAGTGGTTAAGAGCACTGACTATTCTTCCAAAGGTCCAGAGTTCAAATCCCAGCAACCACCA
tRX-Ser-NNN-14397	Ser	NNN	20.6	1	0	0	1	1	0	0	1	0	1	0	0	0	1	0	1	1	0	GGGCTGGAGAGATGGTTTAGTGGTTAAAAGCACTTACTGCTCTTGCAGAGGACACAGGTTTGATTCCTGTGGTGGTTCACCA
alttRNA-Ser-NNN-335	Ser	NNN	20.9	0	1	0	0	0	0	0	0	0	0	0	0	0	0	0	0	0	0	GGAGAGATGGTTTAGTGGTTAAAAGCACTTACTGCTCTTGTAGAGGACACAGGTTTGATCCCTGTGGTGTCTCACACCA
tRX-Ser-NNN-13596	Ser	NNN	26.2	1	0	1	1	0	0	1	1	0	1	0	1	1	1	0	1	1	0	GATGGCTCAGCGGTTAAGAGAGCACTGACTGCTCTTCCAGAGGCCCTGAGTTCAATTCCCAGCAACCACCA
alttRNA-Ser-NNN-337	Ser	NNN	20.8	0	1	0	0	0	0	0	0	0	0	1	0	0	0	1	0	0	0	GATGGTTCAGCGGTTAAGAGAGCACTGACTGCTCTTCCAGAGGCCCTGAGTTCAATTCCCAGCAACCACCA
alttRNA-Ser-NNN-338	Ser	NNN	23.3	0	0	0	0	1	1	0	0	1	0	0	0	0	0	0	0	0	0	GATGGCTCAGAGGTTAAGAGAGCACTGACTGCTCTTCCAGAGGCCCTGAGTTCAATTCCCAGCAACCACCA
tRX-Asn-NNN-749	Asn	NNN	27.6	1	0	1	1	1	1	1	1	1	1	0	1	1	1	0	1	1	0	GAGAGGTGGCTCAGCGGTTAAGAGCACTGACTGTTCTTTCAAAGGTCCTGAGTTCAAATCCCAGCAACCACCA
alttRNA-Asn-NNN-18	Asn	NNN	25.4	0	0	0	0	0	0	0	0	0	0	1	0	0	0	1	0	0	0	GAGAGGTGGCTCAGCGGTTAAGAGCACTGACTGATCTTCCAAAGGTTCTGAGTTCAAATCCCAGCAACCACCA
tRX-Asn-NNN-425	Asn	NNN	29.4	8	3	9	8	7	8	8	9	7	8	6	7	8	9	4	7	8	3	GATGGCTCAGCGGTTAAGAGCACTGACTGTTCTTCCAGAGGTCCTGAGTTCAAATCCCAGCAACCACCA
tRX-Asn-NNN-889	Asn	NNN	22	10	5	7	10	10	9	9	10	11	9	8	10	12	10	8	12	10	1	GATGGCTCAGCAGTTAAGAGCACTGACTGTTCTTCCAGAGGTCCTGAGTTCAAATCCCAGCAACCACCA
tRX-Ser-NNN-10283	Ser	NNN	24	22	13	20	23	19	21	19	21	21	24	13	20	19	21	14	20	18	1	GATGGCTCAGCGGTTAAGAGCACTGACTGCTCTTCCAAAGGTCCTGAGTTCAATTCCCAGCAACCACCA
alttRNA-Ser-NNN-340	Ser	NNN	22.6	0	0	1	1	1	0	1	1	1	1	1	0	1	1	0	0	0	0	GATGGCTCAGCGGTTAAGAGCACTGGCTGCTCTTCCAAAGGTCCTGAGTTCAATTCCCAGCAACCACCA
tRX-Ser-NNN-8005	Ser	NNN	23.2	241	9	86	153	136	149	158	160	168	132	45	120	181	130	37	141	130	0	GTGAGATGGCTCAGTGGGTTAGAGCACCCGACTGCTCTTCCGAAGGTCCAGAGTTCAAATCCCAGCAACCACACCA
tRX-Ser-NNN-9763	Ser	NNN	24.2	29	0	13	16	22	16	18	26	21	19	4	27	21	17	1	23	20	0	GTGAGATGGCTCAGTGGGTAAGAGCACCCGACTGCTCTTCCGAAGGTCCAGAGTTCGAATCCCAGCAACCACACCA
tRX-Ser-NNN-14381	Ser	NNN	21.3	1	0	1	1	1	1	1	1	1	1	0	1	1	1	1	1	1	0	GAGATGGCTTAGTGGTTAAGAGTAATGACTGCTCTTCTGAAGGCCCTGAGTTCAAGTCCCAGCAACGACACCA
alttRNA-Ser-NNN-343	Ser	NNN	22.8	0	1	0	0	0	0	0	0	0	0	0	0	0	0	0	0	0	0	GAGATGGCTTAGTGGTTAAGAGTACTGACTGCTCTTCTGAAGGCCCTGAGTTCAAGTCCCAGCAACGACACCA
tRX-Ala-NNN-191	Ala	NNN	36.3	1	1	1	1	1	1	1	1	1	1	0	1	1	1	1	1	1	0	TTGGGGATTTAGCTCAGTGGTAGAGCACTTGCCTAGCAAGCGCAAGGCCCTGGGTTCAGTCCTCAGCTCTGAACCA
alttRNA-Ala-NNN-12	Ala	NNN	32.3	0	0	0	0	0	0	0	0	0	0	1	0	0	0	0	0	0	0	TTGGGGATTTAGCTCAGTGGTAGAGCACTTGCCTAGCAAGTGCAAGGCCCTGGGTTCAGTCCTCAGCTCTGAACCA
tRX-Thr-NNN-229	Thr	NNN	24.3	1	1	1	1	1	1	1	1	1	1	1	1	1	1	1	1	1	0	GCCTGGAGATATGGCTCAGTGGTTAAGAGCACTGACTAGTCTTCCAGATGTCCTGAGTTCAATTCCCAGAAACCATATGGTGGCTCCA
tRX-Ala-NNN-1845	Ala	NNN	22.9	1	0	1	1	1	1	1	1	1	1	1	1	1	1	1	0	1	0	GTGGAGAGATGGCTCAGTGGTTAAGAGCACGACCTGCTCTTCCAGAGGTCCTGAGTTCAATCCCCAGCAACCACACCA
alttRNA-Ala-NNN-14	Ala	NNN	21.3	0	0	0	0	0	0	0	0	0	0	0	0	0	0	0	1	0	0	GTGGAGAGATGGCTCAGTGGTTAAGAGCATGACCTGCTCTTCCAGAGGTCCTGAGTTCAATCCCCAGCAACCACACCA
alttRNA-Ala-NNN-15	Ala	NNN	20.4	0	0	0	0	0	0	0	0	0	0	0	0	0	0	0	0	0	1	GATGGCTCAGTGGTTAAGAGCCCTGACTGCTCTTCCAGTGGTACTGAGTTCAAATCCCAGCAACCACCA
tRX-Ala-NNN-1844	Ala	NNN	23	1	1	0	1	1	1	1	1	1	1	1	1	1	1	0	1	1	0	AGCTCTGTGTCTGGGCTTAGGATGGAGCTATATGGTAGAGAACTTGCTTAGCATGCACAAGGTCCTGAGTTTGATCCTCAGCAGAGTAACCA
tRX-Und-NNN-606	Und	NNN	27.9	1	0	1	1	1	1	1	1	1	1	1	1	1	1	1	1	1	0	GATGGCTCAGTGGGTAAGAGCACTGGCTGGTCTTCCAGAGGACCTGGGTTCAAATCCTAGCACTCACCA
alttRNA-Und-NNN-149	Und	NNN	20.1	0	1	0	0	0	0	0	0	0	0	0	0	0	0	0	0	0	0	GATGGCTCAGTGGGTAAGAGCACTGGCTGGTCTTCCAGAGGACCTGGGTTCATTTCCTAGCACTCACCA
alttRNA-Und-NNN-150	Und	NNN	27.6	0	0	0	0	0	0	0	0	0	0	0	0	0	0	0	0	0	1	GCTAGAGAAATGGCTTAGTGGATAAGAGCACTGGCTGGTCTTCCAGAGGACCTGGGTTCGATTCCTAGCACTCACAGGGCACCA
tRX-Cys-NNN-57	Cys	NNN	26.8	1	0	0	1	1	1	1	1	1	1	0	1	1	0	0	1	1	0	GAGATGGCTCAGAGGTTAAGAGCACTGACTGCACTTCCAGAGGTCCTGAGTTCAATTCCCAGCAACCTCACCA
tRX-Asn-NNN-687	Asn	NNN	26.5	12	8	11	12	11	13	12	10	9	12	11	9	13	12	7	9	12	1	GATGGCTCAGAGGTTAAGAGCACTGACTGTTCTTCCAGAGGTCCTGAGTTCAATTCCCAGCAACCACCA
alttRNA-Cys-NNN-7	Cys	NNN	26.8	0	0	1	0	0	0	0	0	0	0	0	0	0	1	0	0	0	0	GAGATGGCTCAGAGGTTAAGAGCACTGACTGCTCTTCCAGAGGTCCTGAGTTCAATTCCCAGCAACCTCACCA
alttRNA-Cys-NNN-8	Cys	NNN	26.8	0	0	0	0	0	0	0	0	0	0	1	0	0	0	0	0	0	0	GAGATGGCTCAGAGGTTAAGAGCACTGACTGTTCTTCCAGAGGTCCTGAGTTCAATTCCCAGCAACCTCACCA
tRX-Asn-NNN-1404	Asn	NNN	26.8	1	0	1	1	1	1	1	1	1	1	1	1	1	1	1	1	1	0	GGTTGATGAGATGGCTCAGTGGTTAAGAGCACTGACTGTTCTTCTGGAGGTCATGAGTTCAAATCCCAGCAACCACCA
alttRNA-Asn-NNN-22	Asn	NNN	26.8	0	1	0	0	0	0	0	0	0	0	0	0	0	0	0	0	0	0	GGTTGATGAGATGGCTCAGTGGTTAAGAGCACTGACTGCTCTTCTGGAGGTCATGAGTTCAAATCCCAGCAACCACCA
tRX-Ser-NNN-3071	Ser	NNN	26.6	1	0	1	1	1	1	1	1	1	1	1	1	1	1	1	1	1	0	GATGGCTCAGCGGGTAAGAGCACTGACTGCTCTTCCAGAGGTCCTGAGTTCAATTCCCAGCAAGCACCA
alttRNA-Ser-NNN-345	Ser	NNN	24.9	0	1	0	0	0	0	0	0	0	0	0	0	0	0	0	0	0	0	GATGGCTCAGCGGGCAAGAGCACTGACTGCTCTTCCAGAGGTCCTGAGTTCAATTCCCAGCAAGCACCA
tRX-Ser-NNN-4777	Ser	NNN	26.5	1	0	1	1	1	1	1	1	1	1	1	1	1	1	0	2	1	0	GATGGCTCAGAGGTGAAGAGCACTGACTGCTCTTCCAGAGGTCCTGAGTTCAATTCCCAGCAACCACCA
alttRNA-Ser-NNN-347	Ser	NNN	14.6	0	0	0	0	0	0	0	0	0	0	0	0	0	0	0	0	0	1	GGCTGGAGAAATGGCTCAGTTGTTAAGAGCACTGACTGCTCTTCCAGAGGTCCTGAGTTCAATTTTTAGCAACCACCA
tRX-Cys-NNN-44	Cys	NNN	20.9	1	0	1	1	1	1	1	1	1	1	1	1	1	1	1	1	1	0	GATGGCTCAGTGGTTAAGAGCACTGACTGCACTTCCAGAGGTCCTGAGTTCAAATCCCAGCAAACACCA
tRX-Ser-NNN-14271	Ser	NNN	20.4	1	0	1	1	1	1	1	1	1	1	1	1	1	1	1	1	1	0	GAGATGGCTCAGTGGTTAAGAACAATGACTGCTCCTCTGAAGGTCCTGAGTTCAAATCCCAGCAACTACACCA
tRX-Leu-NNN-131	Leu	NNN	29.7	1	0	1	1	1	1	1	1	1	1	1	1	1	1	0	1	1	0	GAGAGATGGCTCAGTGGTTAAGAGCACTGTTCTTTCAGAGGTCCTGAGTTCAATTCCCAGTAACCACCA
alttRNA-Leu-NNN-122	Leu	NNN	29.6	0	1	0	0	0	0	0	0	0	0	0	0	0	0	0	0	0	0	GAGAGATGGCTCAGTGGTTAAGAGCACTGTTCTTTCAGAGGCCCTGAGTTCAATTCCCAGTAACCACCA
alttRNA-Leu-NNN-123	Leu	NNN	22.8	0	0	0	0	0	0	0	0	0	0	0	0	0	0	1	0	0	0	GAGAGATGGCTCGGTGGTTAAGAGCACTGTTCTTTCAGAGGTCCTGAGTTCAATTCCCAGTAACCACCA
tRX-Ser-NNN-11306	Ser	NNN	26.2	1	0	0	0	1	1	1	0	1	1	0	1	0	0	1	1	1	0	GATGGCTCAGTGGTTAAGAGCGTCGACTGCTCTTCCGAAGGTTGTGAGTTCAAATCCCAGCAACCACCA
tRX-Und-NNN-3820	Und	NNN	21.1	1	0	1	1	1	1	1	1	1	1	1	1	1	1	1	1	1	0	GATGGCTCAGTGGTTAAGAGCACTGGCTGCTCTTCCAAAGGACCAGGGTTCAAATCCCAGAACCCACCA
alttRNA-Und-NNN-153	Und	NNN	20	0	1	0	0	0	0	0	0	0	0	0	0	0	0	0	0	0	0	GATGGCTCAGTGGTTAAGAGCACTGGTTGCTCTTCCAAAGGACCAGGGTTCAAATCCCAGAACCCACCA
alttRNA-Und-NNN-154	Und	NNN	15.9	0	0	0	0	0	0	0	0	0	0	0	0	0	0	0	0	0	1	GAGTGATGGCTCAGTGGTTAAGAGCACTGGCTGCTCTTCCAAAGGATGAGGGTTCAAATCCCAGAACCCACACAGCACCA
tRX-Ser-NNN-7873	Ser	NNN	24.7	1	0	0	0	0	0	0	0	0	0	0	0	0	0	1	0	1	0	GTGAGATGGCTCAGTGGGTAAGAGCATCCGACTACTCTTTCGAAGGCCCAGAGTTCAAATCCCAGCAACCACACCA
alttRNA-Ser-NNN-352	Ser	NNN	25.9	0	0	0	0	0	0	0	0	0	0	1	0	0	0	0	0	0	0	GTGAGATGGCTCAGTGGGTAAGAGCGTCCGACTACTCTTTCGAAGGCCCAGAGTTCAAATCCCAGCAACCACACCA
tRX-Ser-NNN-7120	Ser	NNN	20.2	1	0	1	1	1	1	1	1	1	1	0	1	1	1	0	0	1	0	GATGGCTCAGCGGTTAAGAGCATTGACTGCTCTCCCAGAGGTCCTGAGTTCAATTCCCAGCAACCACCA
alttRNA-Ser-NNN-354	Ser	NNN	21.4	0	0	0	0	0	0	0	0	0	0	1	0	0	0	0	0	0	0	GATGGCTCAGCGGTTAAGAGCGTTGACTGCTCTCCCAGAGGTCCTGAGTTCAATTCCCAGCAACCACCA
alttRNA-Ser-NNN-355	Ser	NNN	22.6	0	0	0	0	0	0	0	0	0	0	0	0	0	0	1	1	0	0	GATGGCTCAGTGGTTAAGAGCATTGACTGCTCTCCCAGAGGTCCTGAGTTCAATTCCCAGCAACCACCA
tRX-Arg-NNN-110	Arg	NNN	25	1	0	1	1	1	1	1	1	1	1	1	1	1	1	1	1	1	0	GATGGCTCAGTGGCTAAGAGCACTGACTTCTGCTCTTAAGGTCCTGAGTTCAATTCCCAGCAACCACCA
alttRNA-Arg-NNN-31	Arg	NNN	25	0	1	0	0	0	0	0	0	0	0	0	0	0	0	0	0	0	0	GATGGCTCAGTGGCTAAGAGCACTGACTGCTGCTCTTAAGGTCCTGAGTTCAATTCCCAGCAACCACCA
tRX-Asn-NNN-1035	Asn	NNN	27.5	1	0	1	1	1	1	1	1	1	1	1	1	1	1	1	1	1	0	GGTGAGATGGCTCAGTGGGTAAGAGCACTGACTGTTCTTCCAAAGGTTCTGAGTTCAAATCCCAGCAATCACATCGCCA
tRX-Ser-NNN-4913	Ser	NNN	23.5	2	1	1	2	1	1	1	2	1	1	2	2	1	2	3	1	2	0	GATAGCTCAGCGGTTAAGAGCACTGACTGCTCTTCTGAAGGTCCTGAGTTCAAATCCCAGCAACCACCA
tRX-Glu-NNN-83	Glu	NNN	22.1	1	0	1	1	1	1	1	1	1	1	0	1	1	1	0	1	1	0	GATGGCTCAATGGTTCAGAGCGCTTGCTGCTCTTGCAGAGGACCTGGGTTCAGTTCTCAGCATCTACACCA
alttRNA-Glu-NNN-8	Glu	NNN	20.8	0	0	0	0	0	0	0	0	0	0	1	0	0	0	0	0	0	0	GCAGAGATGGCTCAGTGGTTCAGAGCGCTTGCTGCTCTTGCAGAGGACCTGGGTTCAGTTCTCAGCACCTACACCA
tRX-Und-NNN-1250	Und	NNN	20	1	1	1	1	1	1	1	1	1	1	1	1	1	1	1	1	1	0	GGAGTGATGGCTCAGCAGTTAAGAGCACTGGCTGCTCTTCCAGAGGTCCTGAGTTCAATTCCCAGAAACTACACCA
alttRNA-Und-NNN-156	Und	NNN	26.8	0	0	0	0	0	0	0	0	0	0	0	0	0	0	0	0	0	1	GGTTGGAGTGATGGCTCAGCAGTTAAGAGCACTGGCTTCTCTTCCAGAGGGCCTGAGTTCAAATCCCAGCAACCACCA
tRX-Thr-NNN-145	Thr	NNN	43.2	1	0	1	1	1	1	1	1	1	1	1	1	1	1	1	1	1	0	GGTGCGGTGGCTGAGCTGGTTAAAGCACCTGTCTTGTTAACAGGGCAGCCTGGGTTTGATTCCCAGAGCCCCCCACCCCCA
alttRNA-Thr-NNN-12	Thr	NNN	43.2	0	1	0	0	0	0	0	0	0	0	0	0	0	0	0	0	0	0	GGTGCGGTGGCTGAGCTGGTTAAAGCACCTGTCTTGTTAACAGGGCAGCCTGGGTTTGATTCCCAGAGCTCCCCACCCCCA
alttRNA-Thr-NNN-13	Thr	NNN	45.8	0	0	0	0	0	0	0	0	0	0	0	0	0	0	0	0	0	1	GTGGCTGAGCTGGTTAAAGCACCTGTCTCTTAAACAGGACATCCTGGGTTTGATTCCCAGTGCCCCCACCA
tRX-Ala-NNN-1661	Ala	NNN	23.2	1	0	1	1	1	1	1	1	1	1	1	1	1	1	1	1	1	0	TGGGAGATGGCTCACCAGGGAAGAGTGCTTGCTGGGCAAGCATGAGGGCCTGAGTTCAAATCCCATGCTCTCACATCCA
tRX-Ser-NNN-9119	Ser	NNN	24	94	53	72	88	81	88	83	81	93	88	66	89	87	89	58	87	76	0	GATGGCTCAGCGGTTAAGAGCACTGACTGCTCTTCCAAAGGTCCTGAGTTCAAATCCCAGCAACCACCA
alttRNA-Ser-NNN-150	Ser	NNN	27.4	0	1	0	1	0	0	0	0	0	0	2	0	0	1	1	0	0	0	GAGAGATGGCTCAGCGGTTAAGAGCACTGACTGCTCTTCCAAAGGTCCTGAGTTCAAATCCCAGTAACCACCA
tRX-Ser-NNN-4549	Ser	NNN	21.7	1	0	1	1	1	1	1	0	1	1	0	0	1	1	0	1	1	0	GGGGCTGGAGAGATGGCTCAGTGGTTAAGAGCACTGACTGCTCTTCCAGAGGTCCTGAGTCCAATTTCCAGCAACTCCACCA
alttRNA-Ser-NNN-359	Ser	NNN	29.1	0	1	0	0	0	0	0	0	0	0	0	0	0	0	0	0	0	0	GGGGCTGGAGAGATGGCTCAGTGGTTAAGAGCACTGACTGCTCTTCTAGAGGTCCTGAGTCCAATTCCCAGCAACTCCACCA
alttRNA-Ser-NNN-358	Ser	NNN	29.6	0	0	0	0	0	0	0	1	0	0	0	0	0	0	1	0	0	0	GGGGCTGGAGAGATGGCTCAGTGGTTAAGAGCACTGACTGCTCTTCCAGAGGTCCTGAGTCCAATTCCCAGCAACTCCACCA
alttRNA-Ser-NNN-360	Ser	NNN	20.6	0	0	0	0	0	0	0	0	0	0	0	1	0	0	0	0	0	0	GGGCTCAGTGGTTAAGAGCACTGGCTGCTCTTCCAGAGGTCCTGAGTCCAATTCCCAGCAACTCCACCA
tRX-Ser-NNN-1958	Ser	NNN	32.7	1	0	1	1	1	1	1	1	1	1	0	1	1	0	0	1	1	0	GGGCCTGGAGAGATGGCTCAGAGGTTAAGAGCACTGACTGCTCTTCCAGAGGTCCTGAGTTCAATTCCCAGCAGCCCCACCA
alttRNA-Ser-NNN-362	Ser	NNN	27	0	0	0	0	0	0	0	0	0	0	1	0	0	1	1	0	0	0	GGGCCTGGAGAGATGGCTCAGAGGTTAAGAGCACTGACTGCTCTTCCAGAAGTCCTGAGTTCAATTCCCAGCAGCCCCACCA
tRX-Ser-NNN-4185	Ser	NNN	29.4	186	133	153	167	153	157	156	173	163	160	156	161	167	155	107	161	160	45	GATGGCTCAGCGGTTAAGAGCACTGACTGCTCTTCCAGAGGTCCTGAGTTCAATTCCCAGCAACCACCA
tRX-Ser-NNN-11869	Ser	NNN	21.1	8	7	7	5	7	7	6	8	6	6	9	5	5	5	9	7	8	3	GATGGCTCAGCGGTTAAGAGCACTGACTGCTCTTCCAGAGGTCCTGAGTTCAGTTCCCAGCAACCACCA
tRX-Ile-NNN-114	Ile	NNN	29.4	1	0	1	1	1	1	1	1	1	1	1	1	1	1	1	1	1	0	GATGGCTCAGTGGTTAAGAGCTCTGATTGATCTTCCAGAGGTCCTGAGTTCAATTCCCAGCAACCACCA
alttRNA-Ile-NNN-16	Ile	NNN	29.9	0	2	0	0	0	0	0	0	0	0	0	0	0	0	0	0	0	0	GATGGCTCAGTGGTTAAGAGCACTGATTGATCTTCCAGAGGTCCTGAGTTCAATTCCCAGCAACCACCA
tRX-Ala-NNN-1230	Ala	NNN	24.9	1	0	0	1	1	0	0	1	1	1	0	0	0	1	0	1	1	0	GACCTAGCTTAGTTGGTAGAGCACTTGCCTGGCACTCAATAAGTCCTGGGTTTGATCCCAGCATCACACACCA
alttRNA-Ala-NNN-20	Ala	NNN	32	0	1	0	0	0	0	0	0	0	0	0	0	0	0	0	0	0	0	GACCTAGCTTAGTTGGTAGAGCGCTTGCCTGGCACTCAAGAAGTCCTGGGTTTGATCCCAGCATCATACACCA
alttRNA-Ala-NNN-21	Ala	NNN	35.1	0	0	1	0	0	1	1	0	0	0	1	1	1	0	1	0	0	0	GACCTAGCTTAGTTGGTAGAGCGCTTGCCTGGCACTCAAGAAGTCCTGGGTTTGATCCCAGCATCACACACCA
tRX-Leu-NNN-1139	Leu	NNN	23.2	1	0	1	1	1	1	1	1	1	1	0	1	1	1	0	1	1	0	GATGGTTCAATGGTTAAGAGCACTCTTCCAAAGGTCCTGAGTTCAAATCCCAGCATCCACCA
tRX-Ser-NNN-10070	Ser	NNN	23.9	1	0	1	1	1	0	0	1	1	0	0	1	0	1	1	0	1	0	GATGGCTCAGTGGTTAAGAGTACTGGCTGCTCTTCTAGAGGTCCTGAGTTCAATTCCCAGAAACCACCA
alttRNA-Ser-NNN-365	Ser	NNN	23.9	0	0	0	0	0	1	1	0	0	1	1	0	0	0	0	1	0	0	GATGGCTCAGTGGTTAAGAGTACTGGCTGCTCTTCTAGAGGTCCTGAGTTCAATTCCCAGCAACCACCA
alttRNA-Ser-NNN-366	Ser	NNN	16.5	0	0	0	0	0	0	0	0	0	0	0	0	0	0	0	0	0	1	GGGCTCGGTGGTTAAGAGCATTGGCTGCTCTTCCAGAGGTCCTGAGTTCAATTCCCAGCACCA
tRX-Und-NNN-859	Und	NNN	20.4	1	0	1	1	1	1	1	1	1	1	1	1	1	1	1	1	1	0	GGCAGTGTAGTTCAGTGGTAGAGCACATGTGTTTTAGGAAACAGACCCTGGGTTCAATTCTCAGCCCCGGGCACCA
tRX-Und-NNN-753	Und	NNN	28.5	1	1	0	1	1	1	1	1	1	1	0	1	1	1	0	1	1	0	GATGGCTCAGAGGTTAAGAGCACTGGCTGCTTTTCCAGAGGTCCTGAGTTCAATTCTCAGCAACCACCA
alttRNA-Und-NNN-161	Und	NNN	26.5	0	0	1	0	0	0	0	0	0	0	0	0	0	0	1	0	0	0	GATGGCTCAGAGGTTAAGAGCACTGGCTGCTTTTCCAGAGGTCCTGAGTTCAATTCTCAGCAACCCCACCA
alttRNA-Und-NNN-162	Und	NNN	27.2	0	0	0	0	0	0	0	0	0	0	1	0	0	0	0	0	0	0	GATGGCTCAGAGGTTAAGAGCACTGGCTGCTCTTCCAGAGGTCCTGAGTTCAATTCTCAGCAACCCCACCA
tRX-Ser-NNN-4018	Ser	NNN	24.3	1	0	1	1	1	1	1	0	1	1	1	1	1	1	1	1	1	0	GTGGGATGGCTCAGCAGTTAAGAGCACTGACTGCTCTTCCAGAGGTCCTGAGTTCAATTCCCAGCAACCACACCA
tRX-Ser-NNN-5496	Ser	NNN	22	5	1	5	4	3	4	4	8	5	4	5	4	4	4	2	5	5	1	GGATGGCTCAGCAGTTAAGAGCACTGACTGCTCTTCCAGAGGTCCTGAGTTCAATTCCCAGCAACCACCA
tRX-Ser-NNN-5764	Ser	NNN	25.9	1	0	1	1	1	1	1	1	1	1	0	1	1	1	0	1	1	0	GGCTGGAGAGATGGCTCAGCAGTTAAGAGCGCTGACTGCTCTTCCAGAGGTCCTGAGTTCAATTCCCAGAAGCCACCA
tRX-Ser-NNN-9267	Ser	NNN	23.2	1	1	0	1	1	1	1	1	2	2	1	2	1	1	1	2	1	0	GATGGCTCAGCAGTTAAGAGCGCTGACTGCTCTTCCAGAGGTCCTGAGTTCAATTCCCAGCAACCACCA
alttRNA-Ser-NNN-371	Ser	NNN	30.1	0	0	0	0	0	0	0	0	0	0	1	0	0	0	0	0	0	0	GGGGCTGGAGAGATGGCTCAGCAGTTAAGAGCGCTGACTGCTCTTCCAGAGGTCCTGAGTTCAATTCCCAGCAGCCACACCA
alttRNA-Ser-NNN-372	Ser	NNN	20.7	0	0	0	0	0	0	0	0	0	0	0	0	0	0	1	0	0	0	GATGGCTCAGCAGTTAAGAGCGCTGACTGCTCTTCCAGAGGTTCTGAGTTCAATTCCCAGCAACCACCA
tRX-Ile-NNN-17	Ile	NNN	30.1	1	1	1	1	1	1	1	1	1	1	1	1	1	1	1	1	1	0	TGGGGTGAAGCTCAGTTGGTAGGGTGCTTGCCTGATATGCACCAGATCCTGGGTTCAATGCCCAGCATGGCATCCA
tRX-Leu-NNN-201	Leu	NNN	22.4	1	0	1	0	1	0	0	1	0	0	0	1	0	0	0	1	1	0	GATGGCTCAGTGGGTAAGAGCACTGACTGTTCTCTCAAAGGTCCTGAGTTCAAATCCCAGCAACCACCA
alttRNA-Leu-NNN-126	Leu	NNN	20.2	0	0	0	1	0	0	0	0	1	0	1	0	0	1	1	0	0	0	GATGGCTCAAGTGGTTAAGAGCACTGACTGTTCTTTCAAAGGTCCTGAGTTCAAATCCCAGCAACCACCA
tRX-Ser-NNN-11386	Ser	NNN	20.6	1	0	0	0	0	0	0	0	0	0	0	0	0	0	0	0	0	0	GATGGCTCAGTGGTTAAGAGCACTGACTGCTCTTCCGAAGTCCTGAGTTCAAATCCCAGCACCCACCA
alttRNA-Ser-NNN-375	Ser	NNN	23.3	0	1	0	0	0	0	0	0	0	0	0	0	0	0	0	0	0	0	GATGGCTCAGTGGTTAAGAGCGCTGACTGCTCTTCCGAAGGTCCTGAGTTCAAATCCCAGCACCCACCA
alttRNA-Ser-NNN-376	Ser	NNN	22.2	0	2	0	1	1	0	1	0	1	1	0	1	1	0	1	1	1	0	GATGGCTCAGTGGTTAAGAGCACTGACTGCTCTTCCGAAGGTCCTGAGTTCAAATCCCAGCACCCACCA
alttRNA-Ser-NNN-374	Ser	NNN	23.2	0	0	0	0	0	0	0	1	0	0	0	0	0	0	0	0	0	0	GATGGCTCAGTGGTTAAGAGCACTGTCTGCTCTTCCGAAGGTCCTGAGTTCAAATCCCAGCACCCACCA
alttRNA-Ser-NNN-377	Ser	NNN	20.4	0	0	0	0	0	0	0	0	0	0	1	0	0	0	0	0	0	0	GATGGCTCAGTGGTTAAGAGCACTGACTGCTCTCCCGAAGGTCCTGAGTTCAAATCCCAGCACCCACCA
tRX-Ser-NNN-10966	Ser	NNN	23.2	477	51	244	325	272	273	294	310	290	271	151	203	322	287	103	293	262	0	GTGAGATGGCTCAGTGGGTAAGAGCACCCGACTGCTCTTCCGAAGGTCCGGAGTTCAAATCCCAGCAACCACACCA
tRX-Ser-NNN-10991	Ser	NNN	22.2	28	10	31	45	36	47	41	40	37	42	30	46	39	48	54	29	46	0	GATGGCTCAGTGGGTAAGAGCACCCGACTGCTCTTCCGAAGGTCCGGAGTTCAAATCCCAGCAACCACCA
tRX-Und-NNN-2947	Und	NNN	22.9	1	0	1	1	1	1	1	1	1	1	0	1	1	1	1	1	1	0	GATGGCTCAGCGGTTAAGGGCACTGGCTGCTCTTCCAGAGGTCCTGAGTTCAATTCCCAGCAATCACCA
alttRNA-Und-NNN-164	Und	NNN	25.4	0	1	0	0	0	0	0	0	0	0	0	0	0	0	0	0	0	0	GATGGCTCAGTGGTTGAGGGCACTGGCTGCTCTTCCAGAGGTCCTGAGTTCAATTCCCAGCAATCACCA
alttRNA-Und-NNN-165	Und	NNN	23.7	0	0	0	0	0	0	0	0	0	0	1	0	0	0	0	0	0	0	GATGGCTCAGCGGTTAAGGGCACTGGCTGCTCTTCCAGAGGTCCTGAGTTCAAATCCCAGCAACCACCA
alttRNA-Und-NNN-74	Und	NNN	45	0	0	0	0	0	0	0	0	0	0	0	0	0	0	0	0	0	2	GCTGGGGATTTAGCTCAGTGGTAGAGCGCTTGCCTAGGAAGCGCAAGGCCCTGGGTTCGGTCCCCAGCTCCGAAACCA
tRX-Asp-NNN-2	Asp	NNN	35.9	1	0	1	1	1	1	1	1	1	1	1	1	1	1	1	1	1	0	TGGGGGTATGGTTCAGTAGGTAGAGTACCTGCCTATCATGCAGAAGGCCCTGGGTTTGATTTCCAGCACCACAGCCA
alttRNA-Asp-NNN-4	Asp	NNN	29.1	0	1	0	0	0	0	0	0	0	0	0	0	0	0	0	0	0	0	TGGGGGTATGGTTCGGTAGGTAGAGTACCTGCCTATCATGCAGAAGGCCCTGGGTTTGATTTCCAGCACCACAGCCA
alttRNA-Asp-NNN-5	Asp	NNN	21.5	0	0	0	0	0	0	0	0	0	0	0	0	0	0	0	0	0	1	TGGGGATGTAGTTCAGTAGGTAGCATACCTGCCTATCATGTAGAAGGCCCTGGGTTTGATTTCTAGCACCATAGCCA
tRX-Ala-NNN-276	Ala	NNN	31.8	1	0	1	1	1	1	1	1	1	0	0	1	1	1	0	1	1	0	TCCGCTTGGGGTTGGGGATTTAGCTCAGTGGTAAAGTGCTTGCCTAGCAAGCCCAAGGCCCTGGGTTCGGTCCTCAGCTCCGGAACCA
tRX-Ser-NNN-12020	Ser	NNN	25.6	1	1	1	1	1	1	1	1	1	1	1	1	1	1	1	1	1	0	GATGGCTCAGTGGTTAAGAGCACTGTCTGCTCTTCCAGAGGACCCGGGTTCAATTCCCTGCATCCACCA
tRX-Ser-NNN-2879	Ser	NNN	30	47	15	24	32	38	34	36	33	40	38	16	25	32	38	16	33	31	0	GTGAGATGGCTCAGCAGGTAAGAGCACCCGACTGCTCTTCCGAAGGTCCTGAGTTCAAATCCCAGCAACCACACCA
tRX-Ser-NNN-9779	Ser	NNN	23.2	4	0	3	7	4	2	4	4	5	5	1	4	4	7	0	5	4	0	GATGGCTCAGTGGGTAAGAGCACCCGACTGCTCTTCCGAAGGTCCAGAGTTCGAATCCCAGCAACCACCA
tRX-Arg-NNN-582	Arg	NNN	22.8	1	1	0	0	0	1	1	0	0	1	1	0	0	1	1	1	1	0	GGAAAGATGGCTCAGTGGTTAAGAGTCCTGGGATTCTCATCCAGCGACTCTGAGTTCAAGTCCCAGCACCTCGTCACCA
alttRNA-Arg-NNN-34	Arg	NNN	21	0	0	1	0	0	0	0	0	1	0	0	0	0	0	0	0	0	0	GGAAAGATGGCTCAGTGGTTAAGAGTCCTGGGATTCTCTCTCATCCAGCGACTCTGAGTTCAAGTCCCAGCACCTCGTCACCA
tRX-Thr-NNN-1	Thr	NNN	36.7	1	0	1	1	1	1	1	1	1	1	0	1	1	1	0	1	1	0	GGGGATGTAGCTCAGAGATAGAGTGTGTGCCTCGTATGTGTGAGGTCCCAGGTTCAATCCCCTGCATCTCCACCA
alttRNA-Thr-NNN-16	Thr	NNN	40.8	0	1	0	0	0	0	0	0	0	0	0	0	0	0	0	0	0	0	GGGGATGTAGCTCAGACGTAGAGTGTGTGCTTTGCATGTGTGAGGTCCCGGGTTCAATCCCCTGCATCTCCACCA
alttRNA-Thr-NNN-17	Thr	NNN	44	0	0	0	0	0	0	0	0	0	0	1	0	0	0	0	0	0	0	GGGGATGTAGCTCAGAGGTAGAGTGTGTGCCTCGTATGTGTGAGGTCCCAGGTTCAATCCCCTGCATCTCCACCA
alttRNA-Thr-NNN-18	Thr	NNN	38.4	0	0	0	0	0	0	0	0	0	0	0	0	0	0	1	0	0	0	GGGGATGTAGCTCAGAGGTAGAGTGTGTGCCTCGTATGTGTGAGGTCCCAGGTTTAATCCCCTGCATCTCCACCA
tRNA-Ala-CGC-2	Ala	CGC	74.4	1	1	1	1	1	1	1	1	1	1	1	1	1	1	1	1	1	2	GGGGATGTAGCTCAGTGGTAGAGCGCGCGCTTCGCATGTGTGAGGTCCCGGGTTCAATCCCCGGCATCTCCACCA
tRX-Ser-NNN-11525	Ser	NNN	22.3	19	0	7	11	8	15	15	10	10	13	1	10	13	12	0	13	14	0	GTGAGATGGCTCAGTGGGTTAGAGCACCCGACTGCTCTTCCGATGGTCCAGAGTTCAAATCCCAGCAACCACACCA
alttRNA-Ser-NNN-381	Ser	NNN	21.2	0	0	0	0	1	1	0	0	2	1	0	1	0	1	0	0	0	0	GATGGCTCAGTGGGTTAGAGCACCCGACTGCTCTTCCGATGGTCCAGAGTTCAAATCCCAGCAACCACCA
tRX-Ser-NNN-10740	Ser	NNN	20.1	1	0	1	1	1	1	1	1	1	1	1	1	1	1	0	1	1	0	GCTGGCTCAGCGGTTAAGAGCACTGACTGCTCTTCCGAAGGTCCTGAGTTCAAATCCCAGCAACCACCA
tRX-Ser-NNN-5103	Ser	NNN	23.2	1	0	2	2	2	2	2	2	2	2	1	2	2	2	1	2	1	0	GATGGCTCAGTGGTTAGGAGTACTGACTACTCTTCCAGAGGTCCTGAGTTCAATTCCCAGCAACCACCA
alttRNA-Ser-NNN-384	Ser	NNN	25.6	0	1	0	0	0	0	0	0	0	0	0	0	0	0	0	0	0	0	GTGACTGGAGAGATGGCTCAGTGGTTAGGAGTACTGACTGCTCTTCCAGAGGTCCTGAGTTCAATTCCCAGCAACCACACCA
tRX-Ser-NNN-6983	Ser	NNN	22.7	2	3	0	2	1	2	2	2	1	1	1	1	1	1	2	1	2	0	GATGGCTCAGTGATTAAGAGCACTGATTGCTCTTCCAGAGGTCCTGAGTTCAATTCCCAGCAACCACCA
tRX-Ser-NNN-1928	Ser	NNN	29.5	1	1	1	1	1	1	1	1	1	1	1	1	1	1	1	1	1	0	GAGAGGTGGCTCAGTGGTTGAGAGCACCGACTGCTCTTCCAGAGGTCCTGAGTTCAATTCCCAGCAACCACCA
tRX-Arg-NNN-342	Arg	NNN	23.7	1	0	1	1	1	1	1	1	1	1	0	1	1	1	1	1	1	0	GCTGGAGAGATGGCTCAGTGGTTAAGAGCACTAACTGCTCTTCCGGAGGACTGGGTTCAATTCCCAGCACCCACACAGCAGCTCCA
alttRNA-Arg-NNN-36	Arg	NNN	26.1	0	1	0	0	0	0	0	0	0	0	0	0	0	0	0	0	0	0	GCTGGAGAGATGGCTCAGTGGTTAAGAGCACTAACTGCTCTTCCAGAGGACTGGGTTCAATTCCCAGCACCCACACAGCAGCTCCA
alttRNA-Arg-NNN-37	Arg	NNN	20.9	0	0	0	0	0	0	0	0	0	0	1	0	0	0	0	0	0	0	GCTGGAGAGATGGCTCAGTGGTTAAGAGCACTAACTGCTCTTCCGGAGGACTGGGTTCAACTCCCAGCACCCACACAGCAGCTCCA
tRX-Pro-NNN-43	Pro	NNN	31.3	1	0	1	1	1	1	1	1	1	1	1	1	1	1	1	1	1	0	GTAGCTCAGAGACAGAGCTCCTGCCTAGGATGCATATGTCCTGGGTTCAATCCCCAGTACCACCA
alttRNA-Pro-NNN-2	Pro	NNN	29.8	0	1	0	0	0	0	0	0	0	0	0	0	0	0	0	0	0	0	GGTAGCTCAGAGACAGAGCTCCTGCCTAGGATGCATATGTTCTGGGTTCAATCCCCAGTACCACCA
alttRNA-Ser-NNN-76	Ser	NNN	47.6	0	0	0	0	0	0	0	0	0	0	0	0	0	0	0	0	0	20	GTTGGGGATTTAGCTCAGTGGTAGAGCGCTTGCCTAGGAAGCGCAAGGCCCTGGGTTCGGTCCCCAGCTCCGAAACCA
tRX-Ser-NNN-2440	Ser	NNN	31.3	6	6	6	8	6	8	8	6	7	7	5	6	8	7	7	8	6	3	GATGGCTCAGTGGTTAAGAGCACTGACTGCTCTTCCAGAGGTCCTGAGTTCAAGTCCCAGCAACCACCA
alttRNA-Ser-NNN-386	Ser	NNN	24.9	0	0	1	0	0	0	0	0	0	0	0	0	0	0	0	0	0	0	GATGGCTCAGTGGTTAAGAGCACTGACTGCTCTTCCAGAGGTCCTGAGTTCAAGTCACAGCAACCACCA
tRX-Ser-NNN-10084	Ser	NNN	22.4	2	5	1	2	2	2	2	2	2	2	1	2	2	2	1	2	2	1	GATGGCTCAGAGGTTAAAAGCACTGACTGCTCTTCCAGAGGTCCTGAGTTCAATTCCCAGCAACCACCA
tRX-Ser-NNN-12313	Ser	NNN	24	1	0	1	1	1	1	1	1	1	1	1	1	1	1	1	1	1	0	GATGGCTCAGTGGTTAAGAACTCTGACTGCTCTTCCAGAGGTCCTGAGTTCAATTCCCAGCAACCACCA
alttRNA-Ser-NNN-388	Ser	NNN	20.8	0	1	0	0	0	0	0	0	0	0	0	0	0	0	0	0	0	0	GATGGCTCAGTGGTTAAGAACTCTGACTGCTCTTCCAGAGATCCTGAGTTCAATTCCCAGCAACCACCA
alttRNA-Ser-NNN-389	Ser	NNN	37.1	0	0	0	0	0	0	0	0	0	0	0	0	0	0	0	0	0	1	GGATGGCTCAGTGGTTAAGAGCTCTGACTGCTCTTCCAGAAGACCTGGGTTCAATTCCCAGCAACTACACCA
tRX-Ser-NNN-1252	Ser	NNN	28.1	17	4	12	13	13	16	16	13	15	18	9	13	16	13	6	14	12	0	GTGAGATGGCTCAGTGGGTAAGAGCACCTGACTGCTCTTCTGAAGGTCCAGAGTTCAAATCCCAGCAACCACACCA
alttRNA-Ser-NNN-390	Ser	NNN	28.1	0	1	0	0	1	0	0	0	0	0	1	0	0	0	1	0	0	0	GTGAGATGGCTCAGTGGGTAAGAGCACCTGACTACTCTTCTGAAGGTCCAGAGTTCAAATCCCAGCAACCACACCA
alttRNA-Ser-NNN-391	Ser	NNN	22.2	0	0	0	2	0	1	0	0	0	0	1	0	0	1	0	0	2	0	GATGGCTCAGTGGGTAAGAGCACCTGACTGCTCTTCTGAAGGTCCAGAGTTCAAATCCCAGCACCA
tRX-Ser-NNN-2241	Ser	NNN	33.1	1	0	0	0	1	0	0	1	0	0	0	0	0	0	1	0	0	0	GGCTGGAGTGGCTCAGTGGTTAAGAGCACTGACTGCTCTTCCAAAGGTCCTGAGTTCAAATCCCAGCAACCACCA
alttRNA-Ser-NNN-393	Ser	NNN	31.9	0	1	0	0	0	0	0	0	0	0	0	0	0	0	0	0	0	0	GGCTGGAGTGGCTCAGTGGTTAAGAGCACTGACTGCTCTTCCAAAGGTCCTGAGTTCAAATCCCAGCAACCGCCA
alttRNA-Ser-NNN-394	Ser	NNN	34.2	0	0	0	0	0	0	0	0	0	0	1	0	0	0	0	0	0	0	GGCTGCAGTGGCTCAGCGGTTAAGAGCATTGACTGCTCTTCCAAAGGTCCTGAGTTCAAATCCCAGCAACCACCA
tRX-Lys-NNN-270	Lys	NNN	23.6	1	0	0	1	1	1	1	1	1	1	1	1	1	1	0	1	1	0	GATGGCTCAGCGGTTAAGAGCACTGTCTGTTTTTCGGAAGGTCCTGAGTTCAATTCCCAGCAACCACCA
alttRNA-Ile-NNN-12	Ile	NNN	23.1	0	2	1	1	1	1	1	1	1	1	1	1	1	1	1	1	0	0	GATGGCTCAGCGGTTAAGAGCACTGACTGCTTTTCCAAAGGTCCTGAGTTCAATTCCCAGCAACCACCA
tRX-Leu-NNN-389	Leu	NNN	22.2	6	4	5	4	7	4	5	4	4	5	4	5	4	2	4	4	5	0	GATGGCTCAGTGGGTAAGAGCACTGACTGTTCTTCCGAAGGTCCTGAGTTCAAATCCCAGCAACCACCA
tRX-Ser-NNN-10453	Ser	NNN	23.2	10	1	7	9	6	6	5	8	11	8	5	4	8	9	5	7	9	0	GTGAGATGGCTCAGTGGGTAAGAGCACCCGACTACTCTTCCGAAGGTCCAGAGTTCAAATCCCAGCAACCACACCA
tRX-Ser-NNN-9885	Ser	NNN	22.6	5	2	2	1	1	1	1	1	1	2	1	1	2	1	1	1	3	0	GTGAGCTGGCTCAGTGGTTAAGAGTGCCGACTGCTCTTCCAAAGGTCCTGAGTTCAAATCCCAGCAACCACACCA
tRX-Ser-NNN-13307	Ser	NNN	20.5	10	2	11	10	9	10	10	11	12	11	4	11	11	9	2	12	10	0	GTGAGATGGCTCAGTGGGTAAGAGTACCCGACTGCTCTTCCGAAGGTCCGGAGTTCAAATCCCAGCAACCACACCA
tRX-Ser-NNN-5708	Ser	NNN	22.8	1	1	1	1	1	1	1	1	1	1	1	1	1	1	1	1	1	0	GATGGCTCAGTGGTTAAGAGCATTGACTGCTCTTCCAGAGGTCCTGAGTTCAATTCCCAACAACCACCA
alttRNA-Ser-NNN-399	Ser	NNN	24.7	0	0	0	0	0	0	0	0	0	0	0	0	0	0	0	0	0	1	GATGGTTCAGTGGTCAAGAGCACTGGCTGCTCTTCCAGAGGTCCTGAGTTCAATTCCCAGCAACCACCA
tRNA-Ser-GCT-4	Ser	GCT	88.4	3	3	2	3	3	3	3	3	3	2	3	3	3	3	3	3	3	3	GACGAGGTGGCCGAGTGGTTAAGGCGATGGACTGCTAATCCATTGTGCTCTGCACGCGTGGGTTCGAATCCCATCCTCGTCGCCA
tRX-Thr-NNN-105	Thr	NNN	21.2	1	1	1	1	1	1	1	1	1	1	0	1	1	1	1	1	1	0	GTAGCTTAATGGTAGAGTACTTGCTTAGTATGCTTGAGGTCCTAGGTTCAATCCCAGCACTGTAAAAACACCA
alttRNA-Thr-NNN-20	Thr	NNN	25.3	0	0	0	0	0	0	0	0	0	0	1	0	0	0	0	0	0	0	GAGAATGTAGCTTAATGGTAGAGTACTTGCTTAGTATGCTTGAGGTCCTAGGTTCAATCCCAGCACTGTAACCA
tRX-Leu-NNN-573	Leu	NNN	22.7	5	7	5	5	6	5	5	5	8	4	8	6	8	5	5	5	4	0	GTGAGATGGCTCAGCGGTTAAGAGCGCCAACTGCTCTTCCAAAGGTCCTGAGTTCAAATCCCAGCAACCACACCA
tRX-Und-NNN-2743	Und	NNN	20.5	1	1	1	1	1	1	1	1	1	0	1	1	1	0	1	1	1	0	GATGGTTCAGAGGTTAAGAGCACTGGCTCTTCTTCCAGAGGTCCTGAGTTCAATTCCCAGCAACCACCA
tRX-Und-NNN-1161	Und	NNN	25.9	1	0	1	1	1	1	1	1	1	1	1	1	1	1	1	1	1	1	GATGGCTCAGAGGTTAAGAGCACTGGCTCTTCTTCCAGAGGTCCTGAGTTCAATTCCCAGCAACCACCA
tRX-Ser-NNN-2110	Ser	NNN	30.5	1	0	0	1	0	1	1	0	1	1	1	1	0	1	1	1	1	0	GAGATGGCTCAGTGGTTAAGAGCACTGACTGCTCTTCTGAAGGTCCTGAGTTCAATTCCCAGCAACAACACCA
tRX-Ser-NNN-3075	Ser	NNN	26.3	18	7	15	15	15	15	14	15	16	16	12	17	17	14	11	16	17	0	GATGGCTCAGTGGTTAAGAGCACTGACTGCTCTTCTGAAGGTCCTGAGTTCAATTCCCAGCAACCACCA
tRX-Ser-NNN-8995	Ser	NNN	24	1	0	1	1	1	1	0	1	1	1	1	1	1	1	1	1	1	0	GATGGCTCAGTGGTTAAGAGCACAGACTGCTCTTCAGAAGGTCCTGAGTTCAAATCCCAGCAACCACCA
tRX-Und-NNN-3234	Und	NNN	23.2	1	1	1	1	1	1	1	1	1	1	1	1	1	1	1	1	1	0	GATGGCTCAGCGGCTAAGAGCACTGGCTGCTCTTCCAGAGGCCCTGAGTTCAATTCCCAGCAACCACCA
alttRNA-Und-NNN-169	Und	NNN	15.1	0	0	0	0	0	0	0	0	0	0	0	0	0	0	0	0	0	1	GATATGGTTCAGTGGTTAAGAGCACTGACTGCTCTTCTAGAGGCCCTGAGTTCAATTCCCCGAAACCACCA
tRX-Asn-NNN-884	Asn	NNN	24.5	1	0	0	0	1	1	1	1	1	1	0	1	1	0	0	1	1	0	GGTTGGTGAGATGGCTCAACAGATAAGAGCACCCGACTGTTCTTCTGAAGGTCCTGAGTTCAATTCCCAGCAACCACCA
tRX-Ser-NNN-13943	Ser	NNN	29.7	1	0	1	1	1	1	1	1	1	1	0	1	1	1	1	1	1	0	GAGAGATGGCTCAGTGGTTAAGAGCACTGACTGCTCTTCCAGAGATCTGGAGTTCAATTCCCAGTAACCACCA
alttRNA-Ser-NNN-405	Ser	NNN	15.2	0	0	0	0	0	0	0	0	0	0	0	0	0	0	0	0	0	1	GATGGCTCAGCAATTAAGAGCACTGACTGCTCTTCCAGAGGTCCTGAGTTCAATTCCCAGCAACCACCA
tRX-Ser-NNN-4877	Ser	NNN	26.4	2	1	2	1	1	1	1	2	1	1	1	2	1	1	1	1	2	0	GAGATGGCTCAGTGGGTAAGAGCACTGACTGCTCTTCTGAAGGTCCTGAGTTCAAATCCCAGCAACTACACCA
tRX-Und-NNN-1006	Und	NNN	22.9	1	0	0	1	1	1	1	1	1	1	1	1	1	1	1	1	1	0	GATGGCTCAGTGGGTAAGAGCACTGGCTGCTCTTCCAAAGGTCCTGAGTTCAAATCCCAGCAACCACCA
alttRNA-Und-NNN-172	Und	NNN	23.5	0	0	1	0	0	0	0	0	0	0	0	0	0	0	0	0	0	0	GATGGCTCAGTGGGTAAGAGCACTGGCTACTCTTCCAAAGGTCCTGAGTTCAAATCCCAGCAACCACCA
tRX-Ser-NNN-1122	Ser	NNN	30	12	17	13	13	11	11	12	12	11	8	13	11	11	11	14	12	11	4	GATGGCTCAGTGGTTAAGAGCATTGACTGCTCTTCCAGAGGTCCTGAGTTCAATTCCCAGCAACCACCA
tRX-Ser-NNN-1671	Ser	NNN	27.5	12	7	10	11	10	11	10	10	10	10	5	12	11	10	3	11	11	1	GATGGCTCAGCGGTTAAGAGCATTGACTGCTCTTCCAGAGGTCCTGAGTTCAATTCCCAGCAACCACCA
tRX-Ser-NNN-12801	Ser	NNN	25	1	0	1	0	1	0	0	1	1	1	1	0	1	1	0	1	1	0	GGGGCTGGAGAGATGACTCAGCGGTTAAGAGCACCGACTGCTCTTCTGAAGGTCCTGAGTTCAAATCTCAGCAGCCACACCA
alttRNA-Ser-NNN-409	Ser	NNN	22.6	0	1	0	0	0	0	0	0	0	0	0	0	0	0	0	0	0	0	GGGGCTGGAGAGATGACTCAGCGGTTAAGAGCACCAACTGCTCTTCCAAAGGTCCTGAGTTCAAATCTCAGCAGCCACACCA
alttRNA-Ser-NNN-411	Ser	NNN	34.6	0	0	0	0	0	1	1	0	0	0	0	0	0	0	0	0	0	0	GGGGCTGGAGAGATGGCTCAGCGGTTAAGAGCACCGACTGCTCTTCTGAAGGTCCTGAGTTCAAATCTCAGCAGCCACACCA
alttRNA-Ser-NNN-410	Ser	NNN	34.6	0	0	0	0	0	0	0	0	0	0	0	0	0	0	1	0	0	0	GGGGCTGGCGAGATGGCTCAGCGGTTAAGAGCACCGACTGCTCTTCTGAAGGTCCTGAGTTCAAATCTCAGCAGCCACACCA
tRX-Gly-NNN-407	Gly	NNN	22.3	1	1	0	1	1	1	1	1	1	1	1	1	1	1	1	1	1	0	TGGGGGTTGCAGCTCAGTTGGTAGAGTGCCTGATTACCGTGCACAAGGTCCTGAGTTTGATCCTAGGACCCATAACCA
alttRNA-Gly-NNN-21	Gly	NNN	22.2	0	0	1	0	0	0	0	0	0	0	0	0	0	0	0	0	0	0	TGGGGGTTACAGCTCAGTTGGTAGAGTGCCTGATTACCGTGCACAAGGTCCTGAGTTTGATCCTAGGACCCATAACCA
alttRNA-Gly-NNN-22	Gly	NNN	20.6	0	0	0	0	0	0	0	0	0	0	0	0	0	0	0	0	0	1	GGGGATATGGCTCAGTTGCTAGAGTGCCTGCTCAGCATGCACAAGGTCCTGAGTTCGATCCCAGTACCCATACCA
tRX-Ala-NNN-722	Ala	NNN	31.4	1	0	1	1	1	1	1	1	1	1	1	1	1	1	0	1	1	0	GGCTAGGGACATAGCTCGGTGGCTGGGCATGTGCCTAGCATGCACAAAGCCCTGGGTTCAGTCCCCAGCACCGGCCCCCA
alttRNA-Ala-NNN-24	Ala	NNN	24.3	0	1	0	0	0	0	0	0	0	0	0	0	0	0	0	0	0	0	GCTAGCTCAGTGGCTGGGCATTTGCCTAGCATGCACAAAGCCTTGGGTTCAGTCCCCAGCACCGCCA
alttRNA-Ala-NNN-25	Ala	NNN	35.9	0	0	0	0	0	0	0	0	0	0	0	0	0	0	1	0	0	0	GGGCTAGGGACATAGCTCGGTGGCTGGGCATGTGCCTAGCATGCACAAAGCCCTGGGTTCAGTCCCCAGCACTGGCCCACCA
tRX-Ser-NNN-11100	Ser	NNN	21.9	1	0	1	1	1	1	1	1	1	1	1	1	1	1	1	1	1	0	GATGGCTCAGTGGTTAAGAGCACTGGCTGCTCTTCTATAGGTCCTGAGTTCAATTCCCAGCAACCACCA
alttRNA-Ser-NNN-413	Ser	NNN	26.3	0	1	0	0	0	0	0	0	0	0	0	0	0	0	0	0	0	0	GATGGCTCAGTGGTTAAGAGCACTGACTGCTCTTCTATAGGTCCTGAGTTCAATTCCCAGCAACCACCA
tRX-Und-NNN-10	Und	NNN	44.6	1	0	1	1	1	1	1	1	1	1	0	1	1	1	1	1	1	0	ACAGAGATGGCTCAGTGGTTGAGAGCACTGGCTTCTTTGCAAGAGGACCTGGGTTCAATTCCCAGTCCTTACACCA
alttRNA-Und-NNN-174	Und	NNN	44.6	0	1	0	0	0	0	0	0	0	0	0	0	0	0	0	0	0	0	GTAAGGGGTTAGAGAGATGGCTCAGTGGTTGAGAGCACTGGCTTCTCTGCAAGAGGACCTGGGTTCAATTCCCAGTCCTTACACCA
alttRNA-Und-NNN-175	Und	NNN	39	0	0	0	0	0	0	0	0	0	0	0	0	0	0	0	0	0	1	GAGATGATGGCTCAGTGGTTAAGAGCAATGGCTGCTCTTCCAGAGGACCTGGGTTCAATTCCCAGTCCTTACACCA
tRX-Ser-NNN-13745	Ser	NNN	22.7	144	10	60	98	82	101	85	85	107	98	47	82	90	79	27	84	101	0	GTGAGATGGCTCAGTGGGTAAGAGCACCCGACTGCTCTTCCGAAGGTCTGAAGTTCAAATCCCAGCAACCACACCA
tRX-Ser-NNN-13751	Ser	NNN	21.6	4	3	8	5	13	4	8	10	9	10	4	7	7	5	17	10	11	0	GATGGCTCAGTGGGTAAGAGCACCCGACTGCTCTTCCGAAGGTCTGAAGTTCAAATCCCAGCAACCACCA
tRX-Ser-NNN-11154	Ser	NNN	23.5	1	0	1	1	1	1	1	1	1	1	0	1	1	1	1	1	1	0	GGTTGGAGAGATGGCTCAGTGGTTAACAGCACTGACTGCTCTTCTGAAGGTCCTGAGTTCAAATCCCAGCAACCACCA
alttRNA-Ser-NNN-417	Ser	NNN	21	0	0	0	0	0	0	0	0	0	0	1	0	0	0	0	0	0	0	GGTTGGAGAGATGGCTCAGCGGTTAACAGCACTGACTGCTCTTCTGAAGGTCCTGAGTTCAAATCCCAGCAACCACCA
tRX-Ala-NNN-79	Ala	NNN	38.7	1	0	1	1	1	1	1	1	1	1	0	1	1	1	1	1	1	0	TCTGTCGGGGTTGGGGATTTAGCTCAGTGGTAGAGCGCTTGCCTAGCAAGCACAAGGCCCTGGGTTCGGTCCTCGGCTCTGGAACCA
alttRNA-Ala-NNN-28	Ala	NNN	28.4	0	1	0	0	0	0	0	0	0	0	0	0	0	0	0	0	0	0	TCTGTCGGGGTTGGGGATTTAGCTCAGTGGTAGAGCACTTGCCTAGCAACCACAAGGCCCTGGGTTCAGTCCTCGGCCCTGGAACCA
alttRNA-Ala-NNN-29	Ala	NNN	37.7	0	0	0	0	0	0	0	0	0	0	1	0	0	0	0	0	0	0	TCTGTCGGGGTTGGGGATTTAGCTCAGTGGTAGAGCGCTTGCCTAGCAAGCACAAGGCCCTGGGTTCAGTCCTCGGCTCTGGAACCA
tRX-Ala-NNN-1168	Ala	NNN	25.7	21	0	16	21	18	20	21	19	19	16	3	12	15	21	3	14	17	0	TTTAGCTCAGTGGTAAAGTGCTTGCCTAGCAAGCCCAAGGCCCTGGGTTCGGTCCTCAGCTCCGGAAAAACCA
tRX-Asn-NNN-218	Asn	NNN	26.4	1	1	1	1	1	1	1	1	1	1	1	1	1	1	1	1	1	0	GATGGCTCAGAGGTTAAGAGCACTGACTGTTCTTCCAGAGGTCCTGAGTTCAATTCCCAGCCACCACCA
tRX-Ser-NNN-4790	Ser	NNN	25.2	1	0	1	1	1	1	0	1	1	1	0	1	1	0	0	1	1	0	GGTTGGTGATATGGCTCAGTGGTTAAGAGTGCCGACTGCTCTTCCAAAGGTCCTGAGTTCAAATCCCAGCAACCACCA
alttRNA-Ser-NNN-419	Ser	NNN	22.8	0	0	0	0	1	1	1	1	1	1	1	1	1	1	0	1	0	0	GTGATATGGCTCAGTGGTTAAGAGTGCCGACTGCTCTTCCAAAGGTCCTGAGTTCAAATCCCAGCAACCACACCA
tRX-Ser-NNN-6997	Ser	NNN	21.2	1	0	1	1	1	1	1	1	1	1	1	1	1	1	1	1	1	0	GATGGCTCAGCAGTTAAGAGCATCGACTACTCTTCTGAAGGTCCTGAGTTCAAATCCCAGCAACCACCA
alttRNA-Ser-NNN-421	Ser	NNN	21.8	0	1	0	0	0	0	0	0	0	0	0	0	0	0	0	0	0	0	GATGGCTCAGCAGTTAAGAGCATCGACTACTCTTCCGAAGGTCCTGAGTTCAAATCCCAGCAACCACCA
tRX-Arg-NNN-28	Arg	NNN	37.7	1	1	1	1	1	1	1	1	1	1	1	1	1	1	0	1	1	0	GGCTGGAGAGATAGCTCAGTGGTTAAGAGCACTGACTCCTCTTCCAGAGGTCCTGAGTTCAATTCCCAGCAGCCACCA
alttRNA-Arg-NNN-39	Arg	NNN	37.7	0	0	0	0	0	0	0	0	0	0	0	0	0	0	1	0	0	0	GGCTGGAGAAATAGCTCAGTGGTTAAGAGCACTGACTCCTCTTCCAGAGGTCCTGAGTTCAATTCCCAGCAGCCACCA
tRX-Ser-NNN-2690	Ser	NNN	29	13	7	10	11	17	14	18	10	15	14	9	13	13	13	16	15	15	0	GATGGCTCAGCAGGTAAGAGCACCCGACTGCTCTTCCGAAGGTCCTGAGTTCAAATCCCAGCAACCACCA
tRX-Ser-NNN-3303	Ser	NNN	25.4	22	21	25	16	18	17	18	19	19	17	20	20	21	17	12	20	18	0	GTGAGATGGCTCAGTGGGTAAGAGCACTGACTGCTCTTCCAAAGGTCCTGAGTTCAAATCCCAGCAACCACACCA
tRX-Ser-NNN-1834	Ser	NNN	29.4	1	1	1	1	1	1	1	1	1	1	1	1	1	1	1	1	1	0	GATGGCTCAGTGGTTAAGAGCACCAACTGCTCTTCTGGAGGTCCTGAGTTCAATTCCCAGCAACCACCA
tRX-Ser-NNN-11074	Ser	NNN	23	8	0	6	4	7	7	5	7	7	7	6	6	7	7	5	7	5	0	GATGGCTTAGTGGTTAAGAGCACCCGACTGCTCTTCTGAAGGTCCAGAGTTCAAATCCCAGCAACCACCA
tRX-Ser-NNN-2016	Ser	NNN	34.1	1	0	1	1	1	1	1	1	1	1	0	1	1	1	0	1	1	0	GGCTAGAGAGATGGCTCAGTGGTTAAGAGCACTGACTGCTCTTCCAGAGGTCCTGAGTTCAAATCCCAGCAGCCACCA
alttRNA-Ser-NNN-425	Ser	NNN	30.3	0	1	0	0	0	0	0	0	0	0	0	0	0	0	0	0	0	0	GGCTAGAGAGATGGCTCAGTGGTTAAGAGCACTGACTGCTCTTCCGGAGGTCCTGAGTTCAAATCCCAGCAGCCACCA
alttRNA-Ser-NNN-426	Ser	NNN	36.9	0	0	0	0	0	0	0	0	0	0	1	0	0	0	1	0	0	0	GTGGCTAGAGAGATGGCTCAGTGGTTAAGAGCACTGACTGCTCTTCTGGAGGTCCTGAGTTCAAATCCCAGCAGCCACACCA
tRNA-Thr-AGT-1	Thr	AGT	82.6	3	3	3	3	3	3	3	3	3	3	2	3	3	3	2	3	3	3	GGCGCCGTGGCTTAGTTGGTTAAAGCGCCTGTCTAGTAAACAGGAGATCCTGGGTTCGAATCCCAGCGGTGCCTCCA
tRX-Und-NNN-1510	Und	NNN	22.1	1	0	1	1	1	1	1	1	1	1	1	1	1	1	0	1	1	0	GGAGAGATGGCTCAGCGGTTAAGAGCACTGACAGCTCTTCCAGAGGTCCTGAGTTCAATTCCTAGTTCCCACACCA
alttRNA-Und-NNN-178	Und	NNN	22.6	0	1	0	0	0	0	0	0	0	0	0	0	0	0	0	0	0	0	GGAGAGATGGCTCAGCGGTTAAGAGCACTGACAGCTCTTTCAGAGGTCCTGAGTTCAATTCCTAGTTCCCACACCA
tRX-Ser-NNN-4740	Ser	NNN	31.9	1	1	1	1	1	1	1	1	1	1	1	1	1	1	0	1	1	0	GGTTGGAGAGATGGCTCAGTGGTTAAGAGCATTGACTGCTCTTCCAGGGGTCCTGAGTTCAATTCCCAGCAACCACCA
alttRNA-Ser-NNN-428	Ser	NNN	27.5	0	0	0	0	0	0	0	0	0	0	0	0	0	0	1	0	0	0	GATGGCTCAGTGGTTAAGAGCATTGACTGCTCTTCCAGGGGTCCTGAGTTCAATTCCCAGCAACCACCA
tRX-Ser-NNN-6559	Ser	NNN	26.5	5	5	6	5	6	6	6	6	6	7	4	5	7	6	3	6	4	0	GATGGCTCAGTGGTTAAGAGCACTGACTACTCTTCCAAAGGTCCTGAGTTCAATTCCCAGCAACCACCA
tRX-Ser-NNN-6922	Ser	NNN	26.5	122	75	101	104	114	110	106	106	108	109	82	106	111	105	86	104	107	4	GATGGCTCAGTGGTTAAGAGCACTGACTGCTCTTCCAAAGGTCCTGAGTTCAAATCCCAGCAACCACCA
tRX-Ser-NNN-7362	Ser	NNN	25.8	2	2	2	2	2	2	2	2	3	2	2	2	2	2	2	3	2	0	GATGGCTCAGTGGTTAAGAGCACTGACTGCTCTTGCAAAGGTCCTGAGTTCAAATCCCAGCAACCACCA
tRX-Asn-NNN-975	Asn	NNN	26.7	12	9	14	11	12	13	14	14	13	11	15	13	13	12	12	13	11	0	GATGGCTCAGTGGTTAAGAGCACTGACTGTTCTTCCAAAGGTCCTGAGTTCAAATCCCAGCAACCACCA
alttRNA-Ser-NNN-432	Ser	NNN	14.6	0	0	0	0	0	0	0	0	0	0	0	0	0	0	0	0	0	1	GATGGCTCAGTGGTTAAGAGCACTGACTGCTCTTCCAGAGGTCAAGAGTTCAATTCCCAGCAACCACCA
tRX-Leu-NNN-232	Leu	NNN	20.1	1	0	1	1	1	1	1	1	1	1	0	1	1	1	0	1	1	0	GCGACTGTAGCTCAGTGGCACAGCAGTTTGCCTCAGACATGCGAGGCCCTGAGTTCAATCCCCAGCATGACCACCA
alttRNA-Leu-NNN-128	Leu	NNN	29	0	1	0	0	0	0	0	0	0	0	0	0	0	0	0	0	0	0	GCTGTAGCTCAGTGGCACAGCACTTTGCCTCAGACATGCGAGGCCCTGAGTTCAATCCCCAGCATGACCACCA
alttRNA-Leu-NNN-129	Leu	NNN	20.7	0	0	0	0	0	0	0	0	0	0	1	0	0	0	0	0	0	0	GGCTGCGACTGTAGCTCAGTGGCACAGCAGTTTGCCTCAGACATGCGAGGCCCTGAGTTCAATCCCCAGCATGACCACCA
alttRNA-Leu-NNN-130	Leu	NNN	12.1	0	0	0	0	0	0	0	0	0	0	0	0	0	0	0	0	0	1	GGCAGTAGCTCAGTGGCACAGCACTTTGCCTCAGACATGCAAGGCTCTGAGGTCAGTACCCAGCATGGCCACCA
tRX-Ser-NNN-7156	Ser	NNN	26.1	77	49	58	71	67	71	68	70	67	72	58	64	74	70	50	64	67	0	GATGGCTCAGTGGTTAAGAGCACCGACTGCTCTTCCGAAGGTCCTGAGTTCAAATCCCAGCAACCACCA
alttRNA-Ser-NNN-433	Ser	NNN	45.7	0	0	0	0	0	0	0	0	0	0	0	0	0	0	0	0	0	1	TTGGGGATTTAGCTCAGTGGTAGAGCGCTTGCCTAGCAAGCGCAAGGCCCTGGGTTCGGTCCCCAGCTCTGAACCA
tRX-Ser-NNN-9254	Ser	NNN	23.8	12	8	9	10	11	8	9	10	9	9	4	10	8	10	9	7	11	0	GATGGCTCAGTGGTTAAGAGCACTGACTGCTCTTCCGAAGGTCCTGAGTTCAATTCCCAGCAACCACCA
tRX-Ser-NNN-3604	Ser	NNN	28.4	1	0	1	1	1	1	1	1	1	1	1	1	1	1	1	1	1	0	GAGAGGTGGCTCAGTGGTTAAGAGCACTGACTGCTCTTCCAGAGGTCCTGAGTTCAATTCCCCGCAACCACCA
alttRNA-Ser-NNN-437	Ser	NNN	25	0	1	0	0	0	0	0	0	0	0	0	0	0	0	0	0	0	0	GGGCTAGAGAGGTGGCTCAGTGGTTAAGAGCACTGACTGCTCTTCCAGAGGTCCTGAGTTCAATTCCCCGCATGGTGGCTCACCA
tRX-Ser-NNN-6803	Ser	NNN	26.5	1	1	1	1	1	1	1	1	1	1	1	1	0	1	1	1	1	0	GAGATGGCTCAGTGGTTAAGAGTACTGACTGCTCTTCCAGAGATCCTGAGTTCAATTCCCAGCAGCCACACCA
tRX-Leu-NNN-407	Leu	NNN	23.6	54	27	40	51	48	51	48	53	55	48	42	47	50	42	30	48	46	0	GATGGCTCAGTGGTTAAGAGCACCGACTGCTCTTCCAAAGGTCCTGAGTTCAAATCCCAGCAACCACCA
tRX-Ser-NNN-3391	Ser	NNN	24.5	1	1	1	1	1	1	1	1	1	1	1	1	1	1	1	1	1	0	GTGAGATGGCTCAGTGGGTAAGAGCATCGACTGCTCTTCCAAAGGTCCTGAGTTCAAATCCCAGCAACCACACCA
tRX-Ser-NNN-5566	Ser	NNN	25.3	14	10	12	13	12	13	13	12	14	11	9	12	11	13	9	10	12	1	GATGGCTCAGTGGTTAAGAGCACTGACTGCTCTTCCAGAGGTCTTGAGTTCAATTCCCAGCAACCACCA
tRX-Ser-NNN-9539	Ser	NNN	20	5	0	3	4	4	5	5	4	4	4	2	5	4	4	2	4	5	0	GATGGCTCAGAGGTTAAGAGCACTGACTGCTCTTCCAGAGGTCTTGAGTTCAATTCCCAGCAACCACCA
tRX-Und-NNN-1571	Und	NNN	27.6	1	0	1	1	1	1	1	1	1	1	0	1	1	1	0	1	1	0	GATGGCTCAGTGGTTAAGAGCACTGGCTGTTCTTCCAGAGGTTCTGAGTTCAATTCCCAGCAACCACCA
alttRNA-Und-NNN-179	Und	NNN	27.6	0	1	0	0	0	0	0	0	0	0	1	0	0	0	1	0	0	0	GATGGCTCAGTGGTTAAGAGCACTGGCTGTTCTTCCAGAGGCTCTGAGTTCAATTCCCAGCAACCACCA
tRX-Leu-NNN-972	Leu	NNN	22.5	4	7	5	5	4	3	4	5	4	3	3	4	4	5	4	4	4	0	GATGGCTCAGTGGTTAAGAGCACTGATTGCTCTTCCGAAGGTCCTGAGTTCAAATCCCAGCAACCACCA
tRX-Ser-NNN-10255	Ser	NNN	27.5	1	0	1	1	1	1	1	1	1	1	1	1	1	1	0	1	1	0	GTGGCTGGAGAGATGGCTCAGCGGTTAAGAGCACTGACTGCTCTTCCACAGGTCCTGAGTTCAAATCCCAGCAACCACACCA
alttRNA-Ser-NNN-443	Ser	NNN	33	0	1	0	0	0	0	0	0	0	0	0	0	0	0	0	0	0	0	GCGGCTGGAGAGATGGCTCAGCGGTTAAGAGCACTGACTGCTCTTCCAGAGGTCCTGAGTTCAAATCCCAGCAACCACACCA
alttRNA-Ser-NNN-444	Ser	NNN	25.8	0	0	0	0	0	0	0	0	0	0	0	0	0	0	1	0	0	0	GCGGCTGGAGAGATGGCTCAGCGATTAAGAGCACTGACTGCTCTTCCAGAGGTCCTGAGTTCAAATCCCAGCAACCACACCA
tRX-Und-NNN-2218	Und	NNN	26.7	1	0	1	1	1	1	1	1	1	1	0	1	1	1	0	1	1	0	GATGGCTCAGTGGTTAAGAGCACTGAGTGCTCTTCCAGAGGTCCTGAGTTCAATTCCCAGCAATCACCA
alttRNA-Und-NNN-181	Und	NNN	28.4	0	1	0	0	0	0	0	0	0	0	0	0	0	0	0	0	0	0	GATGGCTCAGTGGTTAAGAGCACTGACTGTTCTTCGGGAGGTCCTGAGTTCAATTCCCAGCAACCACCA
tRX-Ser-NNN-4897	Ser	NNN	24.8	1	0	1	1	1	1	1	1	1	1	0	1	1	1	0	1	1	0	GATGGCTCAGTGGCTAAGAGCACTGATTGCTCTTTCAGAGGTCCTGAGTTCAATTCCCAGCAATAACACCA
tRX-Asn-NNN-472	Asn	NNN	31	1	0	1	1	1	1	1	1	1	1	0	1	1	1	0	1	1	0	GGATGACTCAGTGGTTAAGAGCACTGACTGTTCATCCAGAGGACCTGGGTTCAATTCCCAGCACCCACATAGCAGCTCCA
alttRNA-Asn-NNN-28	Asn	NNN	30.9	0	1	0	0	0	0	0	0	0	0	0	0	0	0	1	0	0	0	GGATGACTCAGTGGTTAAGAGCACTGACTATTCATCCAGAGGACCTGGGTTCAATTCCCAGCACCCACATAGCAGCTCCA
alttRNA-Asn-NNN-29	Asn	NNN	28.8	0	0	0	0	0	0	0	0	0	0	1	0	0	0	0	0	0	0	GGATGACTCAGTGGGTAAGAGCACTGACTGTTCATCCAGAGGACCTGGGTTCAATTCCCAGCACCCACATAGCAGCTCCA
alttRNA-Asn-NNN-30	Asn	NNN	15.7	0	0	0	0	0	0	0	0	0	0	0	0	0	0	0	0	0	1	GGGATGCCTCAGTGGTTCAGAGCACTGACTGCTCACCCAGAGGACCCGGGTTCAATTCCCAGCACCCACCA
tRX-Ser-NNN-7699	Ser	NNN	21.6	22	16	20	21	19	17	16	21	20	19	25	15	19	18	17	18	22	0	GATGGCTCAGCGGGTAAGAGCACTGACTGCTCTTCTGAAGGTCCTGAGTTCAAATCCCAGCAACCACCA
tRX-Ser-NNN-7820	Ser	NNN	20.9	12	8	11	10	11	10	10	11	11	10	13	10	10	12	9	11	12	0	GATGGCTCAGCAGGTAAGAGCACTGACTGCTCTTCTGAAGGTCCTGAGTTCAAATCCCAGCAACCACCA
tRX-Ser-NNN-1257	Ser	NNN	26.1	3	3	3	4	4	4	4	4	5	4	4	4	5	4	3	3	3	0	GATGGCTCAGCGGGTAAGAGCACTGACTGCTCTTCAGAAGGTCCTGAGTTCAAATCCCAGCAACCACCA
tRX-Ser-NNN-2386	Ser	NNN	26	1	0	0	0	0	0	0	0	0	0	0	0	0	0	0	0	0	0	GATGGCTCAGTGGTTAAAAGCATTGACTGCTCTTCTAGAGGTCCTGAGTTCAAATCCCAGCAACCACCA
alttRNA-Ser-NNN-452	Ser	NNN	25.9	0	2	0	0	0	0	0	0	0	0	1	0	0	0	0	0	0	0	GATGGCTCAGTGGTTAAAAGCATTGACTGCTCTTCCAGAGGTCCTGAGTTCAAATCCCAGCAACCACCA
alttRNA-Ser-NNN-451	Ser	NNN	28.1	0	0	0	1	1	0	0	1	1	1	0	1	0	1	0	0	0	0	GATGGCTCAGTGGTTAAAAGCATTGACTGCTCTTCCAAAGGTCCTGAGTTCAAATCCCAGCAACCACCA
tRX-Pro-NNN-21	Pro	NNN	29.9	1	0	1	1	1	1	1	1	1	1	1	1	1	1	1	1	1	0	GGGATGTAGCTCAGTTGGTAGAGTGCTTGTCCAGGATGCATGAAGCCCTGGGTTTGATTCCAAGCACCAATTCCA
alttRNA-Pro-NNN-5	Pro	NNN	24.7	0	1	0	0	0	0	0	0	0	0	0	0	0	0	0	0	0	0	GGGGCTGTAGCTCAGCTGGTAGAGTGCTTGTCCAGGATGCATGAAGCCCTGGGTTTGATTCCAAGCACCAATTCCA
alttRNA-Pro-NNN-6	Pro	NNN	17.6	0	0	0	0	0	0	0	0	0	0	0	0	0	0	0	0	0	1	GTCTGGGGGTGTAGTTCAGTTGGTAGAGTACTTTGTCCGGGATGCATGAAGCCCTGGGTTTGATTCCAAGCACAGTGGCACCA
tRX-Und-NNN-2915	Und	NNN	24.2	1	0	1	1	1	1	1	1	1	1	1	1	1	1	1	1	1	0	GATGGCTCAGTGGTTAAGAGCACTGGCTACTCTTCTGGAGGTCCTGAGTTCAATTCCCAGCAACCACCA
alttRNA-Und-NNN-183	Und	NNN	20.3	0	1	0	0	0	0	0	0	0	0	0	0	0	0	0	0	0	0	GAGATGGCTCAGTGGTTAAGAGCACTGGCTACTCTTCTGGAGGTCCTGAGTTCAATTCCTAGCAACTACACCA
tRX-Und-NNN-2700	Und	NNN	23.5	1	1	1	1	1	0	0	1	1	1	1	0	1	0	1	1	1	0	GAGATGGCTCAGTGGTTAAGAGCACCAACTACTCTTCCAGAGGTCCTGAGTTCAACTCCCAGCAACTACACCA
alttRNA-Und-NNN-185	Und	NNN	23	0	0	0	0	0	1	1	0	0	0	0	0	0	0	0	0	0	0	GAGATGGCTCAGTGGTTAAGAGCTCCAACTACTCTTCCAGAGGTCCTGAGTTCAACTCCCAGCAACTACACCA
tRX-Ser-NNN-4354	Ser	NNN	24.4	18	11	18	16	19	15	17	16	16	16	18	15	15	15	9	16	16	0	GATGGCTCAGTGGTTAAGAGCGCCGACTGCTCTTCCAAAGGTCCTGAGTTCAAATCCCAGCAACCACCA
tRX-Ser-NNN-13567	Ser	NNN	21.9	1	0	1	1	1	1	0	0	0	0	0	0	0	1	0	0	1	0	GGTTGAAGAGATTGCCTAGTGGTTAAGAGCACTGACTGCTCTTCCAGAGGTCCTGAGTTCAAATCCCAGCAACCACCA
tRX-Ser-NNN-7255	Ser	NNN	26.1	3	2	3	2	3	2	2	2	3	2	0	1	3	2	0	3	2	0	GATGGCTCAGTGGTTAAGAGCACCGACTACTCTTCCGAAGGTCCTGAGTTCAAATCCCAGCAACCACCA
alttRNA-Ser-NNN-456	Ser	NNN	23.6	0	0	0	1	0	0	0	0	0	0	1	0	0	0	0	0	0	0	GATGGCTTAGTGGTTAAGAGCACCGACTACTCTTCCGAAGGTCCTGAGTTCAAATCCCAGCAACCACCA
tRX-Ser-NNN-1550	Ser	NNN	29.1	1	0	1	1	1	1	1	1	1	1	1	1	1	1	1	1	1	0	GAGATCTGGCTCAGTGGTTAAGAGCACTGACTGCTCTTCCAGAGGTCCTGAGTTCAATTCCCAGAAACCACCA
tRX-Asn-NNN-1445	Asn	NNN	21	6	4	4	5	5	5	6	6	6	5	3	5	6	4	4	5	6	0	GATGGCTCAGAGGTTAAGAGCACTGACTGTTCTTCTGAAGGTCCTGAGTTCAAATCCCAGCAACCACCA
tRX-Ser-NNN-10231	Ser	NNN	20.9	25	16	22	20	22	22	22	22	24	23	21	22	23	21	21	24	21	0	GATGGCTCAGAGGTTAAGAGCACTGACTGCTCTTCTGAAGGTCCTGAGTTCAAATCCCAGCAACCACCA
alttRNA-Asn-NNN-32	Asn	NNN	14.1	0	0	0	0	0	0	0	0	0	0	0	0	0	0	0	0	0	1	GATGGCTCAGAGGTTAAGAGCACTGACTGTTCTTCCAGAGGACCCAGGTTTGATTCCCAGCACCTACACCA
tRX-Ser-NNN-1184	Ser	NNN	33.7	1	1	1	0	1	1	1	1	0	1	1	1	1	0	1	1	1	0	GATGGCTCAGCGGTTAAGAGTGTCCGACTGCTCTTCTGGAGGTCCTGAGTTCAAATCCCAGCACCTCCA
alttRNA-Ser-NNN-459	Ser	NNN	27	0	0	0	1	0	0	0	0	1	0	0	0	0	1	0	0	0	0	GATGGCTCAGCGGTTAAGAGTGTCCAACTGCTCTTCTGGAGGTCCTGAGTTCAAATCCCAGCACCTCCA
tRX-Asn-NNN-920	Asn	NNN	24.4	13	4	9	8	8	10	9	9	10	10	6	9	10	10	4	9	11	0	GTGAGATGGCTCAGTGGGTAAGAGCACCCGACTGTTCTTCTGAAGGTCCAGAGTTCAAATCCCAGCAACCACACCA
tRX-Und-NNN-1676	Und	NNN	22.1	1	1	0	1	1	1	1	1	1	1	0	1	1	1	1	1	1	0	GATGGCTCAGCAGTTAAGAGCACTGGCTGTTCTTCCCAGAGGTCCTGAGTTCAATTCCCAGCAACCACCA
alttRNA-Und-NNN-188	Und	NNN	26.5	0	0	1	0	0	0	0	0	0	0	0	0	0	0	0	0	0	0	GATGGCTCAGCAGTTAAGAGCACTGGCTGTTCTTCCCAGAGGTCCTGAGTTCAATTCTCAGCAACCACCA
alttRNA-Und-NNN-189	Und	NNN	22.1	0	0	0	0	0	0	0	0	0	0	1	0	0	0	0	0	0	0	GGATGGCTCAGCAGTTAAGAGCACTGGCTGTTCTTCCCAGAGGTCCTGAGTTCAATTCCCAGCAACCACCA
tRX-Ser-NNN-614	Ser	NNN	33.1	1	0	1	1	1	1	1	1	1	1	1	1	1	1	0	1	1	0	GAGAGGTGGCTCAGTGGTTAAGAGCTCTGATTACTCTTCCAGAGGTCCTGAGTTCAATTCCCAGCAACCACCA
alttRNA-Ser-NNN-461	Ser	NNN	30.8	0	1	0	0	0	0	0	0	0	0	0	0	0	0	0	0	0	0	GAGAGGTGGCTCAGTGGTTAAGAGCACTGATTACTCTTCCAGAGGTCCTGAGTTCAACTCCCAGCAACCACCA
alttRNA-Ser-NNN-462	Ser	NNN	33.6	0	0	0	0	0	0	0	0	0	0	0	0	0	0	1	0	0	0	GAGAGGTGGCTCAGTGGTTAAGAGCACTGATTACTCTTCCAGAGGTCCTGAGTTCAATTCCCAGCAACCACCA
tRX-Ser-NNN-2922	Ser	NNN	27.3	17	14	16	16	18	14	18	19	20	20	13	19	20	16	7	16	17	0	GATGGCTCAGCGGGTAAGAGCACTGACTGCTCTTCCAGAGGTCCTGAGTTCAAATCCCAGCAACCACCA
alttRNA-Ser-NNN-463	Ser	NNN	29.7	0	0	0	1	1	1	0	0	0	0	2	0	0	0	1	0	0	0	GATGGCTCAGTGGGTAAGAGCACTGACTACTCTTCCAGAGGTCCTGAGTTCAAATCCCAGCAACCACCA
tRX-Ser-NNN-2924	Ser	NNN	27.2	1	1	1	1	1	1	1	1	1	1	1	1	1	1	2	1	1	0	GATGGCTCAGCGGGTAAGAGCACTGACTACTCTTCCAGAGGTCCTGAGTTCAAATCCCAGCAACCACCA
tRX-Und-NNN-1178	Und	NNN	27.8	1	1	0	1	0	1	1	1	1	1	0	1	1	1	1	0	1	0	GGCTGGAGAGATGGCTCAGACGTTAAGAGCACTGGCTGCTCTTCCAGAGGTCCTGAGTTCAATTCTCAGCGGCCACCA
alttRNA-Und-NNN-191	Und	NNN	23.1	0	0	1	0	0	0	0	0	0	0	0	0	0	0	0	0	0	0	GGCTGGAGAGATGGCTCAGACATTAAGAGCACTGGCTGCTCTTCCAGAGGTCCTGAGTTCAATTCTCAGCGGCCACCA
alttRNA-Und-NNN-193	Und	NNN	27.1	0	0	0	0	1	0	0	0	0	0	0	0	0	0	0	1	0	0	GGCTGGAGAGATGGCTCAGACGTTAAGAGCACTGGCTGCTTTTCCAGAGGTCCTGAGTTCAATTCTCAGCGGCCACCA
alttRNA-Und-NNN-192	Und	NNN	26.9	0	0	0	0	0	0	0	0	0	0	1	0	0	0	0	0	0	0	GGCTGGAGAGATGGCTCAGACGTTAAGAGCACTGGCTGCTCTTCCAGAGGTCCTGAGTTCAATTCTCAGTGGCCACCA
tRX-Ser-NNN-3264	Ser	NNN	30.2	2	0	2	2	2	2	2	2	2	2	2	2	2	2	2	2	2	1	GAGAGGTGGCTCAGTGGTTAAGAGCACTGACTGCTCTTCCAAAGGTCCTGAGTTCAATTCCCAGCAACCACCA
tRX-Ser-NNN-5884	Ser	NNN	25.4	1	0	0	0	1	1	0	0	1	1	0	0	0	1	0	1	0	0	GTGAGTGAGATGGCTCAGTGGTTAAGAGCACTGACTGCTCTTCTGGAGGTCATGAGTTCAAATCCCAGCAACCACACCA
tRX-Ser-NNN-12580	Ser	NNN	21.5	1	0	1	1	1	1	1	1	1	1	1	1	2	1	1	1	1	0	GATGGCTCAGTGGTTAAGAGCACTGACTGCTCTTCTGGAGGTCATGAGTTCAAATCCCAGCAACCACCA
tRX-Und-NNN-559	Und	NNN	22.4	1	0	1	0	0	0	0	1	1	0	0	1	0	0	0	1	1	0	GCTGGAGAGATGGCTCAGTGGTCAAGAGCACTGGTTGTTCTTCCAGAGGTCTTGAGTTCAATTCCCAGCAACGCCA
alttRNA-Und-NNN-195	Und	NNN	29	0	0	0	1	0	1	1	0	0	1	1	0	0	1	0	0	0	0	GCTGGAGAGATGGCTCAGTGGTCAAGAGCACTGGTTGTTCTTCCAGAGGTCCTGAGTTCAATTCCCAGCAACGCCA
alttRNA-Und-NNN-196	Und	NNN	16.9	0	0	0	0	0	0	0	0	0	0	0	0	0	0	0	0	0	1	GATGGCTCAGTGGTCAAGAGCACTGGCTGCTCTTCCAGATGGGTGGTCCTGAGTTCAATGCCCAGCAACTCCA
tRX-Ser-NNN-13708	Ser	NNN	24.1	1	0	1	1	0	1	1	1	1	1	0	1	1	1	1	1	1	0	GAGAGGTGGCTTAGTGGTTAAGCACAATGGCTGCTCTTCCAGAGGTCCTGAGTTCAATTCCCAGCAACCACCA
alttRNA-Ser-NNN-468	Ser	NNN	27.4	0	1	0	0	0	0	0	0	0	0	0	0	0	0	0	0	0	0	GAGAGGTGGCTCAGTGGTTAAGCACAATGGCTGCTCTCCCAGAGGTCCTGAGTTCAATTCCCAGCAACCACCA
alttRNA-Ser-NNN-469	Ser	NNN	22	0	0	0	0	1	0	0	0	0	0	1	0	0	0	0	0	0	0	GAGAGGTGGCTTAGTGGTTAAGCACAATGGCTGCTCTTCCAAAGGTCCTGAGTTCAATTCCCAGCAACCACCA
alttRNA-Ser-NNN-470	Ser	NNN	13.2	0	0	0	0	0	0	0	0	0	0	0	0	0	0	0	0	0	1	GATGTCTCAGCAGTTAAGAGCACTGACTGCTCTTCCAGAGGTCCTGAGTTCAATTCCCAGCCACCACCA
tRX-Ser-NNN-8742	Ser	NNN	20	2	1	2	2	2	2	2	2	2	2	2	2	2	2	2	2	2	0	GAGAGATGGCTCAGCAGTTAAGAGCACTGACTGCTCTTCCAAAGGTCCTGAGTTCAAATCCCAGTAACCACCA
alttRNA-Ser-NNN-473	Ser	NNN	23.1	0	1	0	0	0	0	0	0	0	0	1	0	0	0	1	0	0	0	GGGCTCAGTGGTTAAGAGCATTGACTGCTCTTCTGAAGGTCCTGAGTTCAAATCCCAGCACCA
tRX-Ser-NNN-2234	Ser	NNN	23.5	3	1	4	3	4	3	3	2	3	3	3	3	3	4	3	3	3	5	GACGGCTCAGTGGTTAAGAGCACTGACTGCTCTTCCAGAGGTCCTGAGTTCAAATCCCAGCAACCACCA
alttRNA-Ser-NNN-475	Ser	NNN	24.7	0	1	0	0	0	0	0	0	0	0	0	0	0	0	0	0	0	0	GATGGCTCAGTGGTTAAGAGCACTGACTGCTCTTCCAGAGGTTCTGAATTCAATTCTCAGCAACCACCA
tRX-Und-NNN-1045	Und	NNN	25.3	1	0	1	1	1	1	1	1	1	1	1	1	1	1	1	1	1	0	GATGGCTCAGCGGTTAGGAGCACTGGCTGTTCTTCCAGGGGACCTGGGTTCAATTCCCAGCACCCACCA
alttRNA-Und-NNN-199	Und	NNN	33	0	0	0	0	0	0	0	0	0	0	0	0	0	0	0	0	0	1	GGGGTTGGAGAAATGGCTCAGCAGTTAAGAGCACTGGCTGTTCTACCAGAGGACCTGGGCTCAATTCCCAGCAACCGCACCA
tRX-Asn-NNN-1233	Asn	NNN	24.6	1	0	1	1	1	1	1	1	1	1	0	1	1	1	0	1	1	0	GATGGCTCAGTGATTAAGAGCACTGACTGTTCTTCCAGAGGTCCTGAGTTCAAATCCCAGCAACCACCA
tRX-Asn-NNN-301	Asn	NNN	31.9	9	10	7	9	7	5	8	7	6	6	9	6	7	9	4	8	9	0	GATGGCTCAGTGGTTAAGAGCACTGACTGTTCTTCCAGAGGTCCTGAGTTCAAATCCCAGCAACCACCA
tRX-Asn-NNN-352	Asn	NNN	31.2	3	1	2	3	3	3	3	3	3	2	3	3	3	3	5	3	3	0	GATGGCTCAGTGGTTAAGAGCACTGACTGTTCTTCCAGAGGTCCTGAGTTCAAGTCCCAGCAACCACCA
tRX-Asn-NNN-1799	Asn	NNN	21	1	0	1	1	1	1	1	1	1	1	0	1	1	1	1	1	1	0	GATGGTTCAGTGGTTAAGAACACTAACTGTTCTTCCAGGGGTCCTGAGTTCAATTCCCAGCAACCACCA
alttRNA-Asn-NNN-39	Asn	NNN	21	0	1	0	0	0	0	0	0	0	0	0	0	0	0	0	0	0	0	GATGGTTCAGTGGTTAAGAACACTAACTGTCCTTCCAGGGGTCCTGAGTTCAATTCCCAGCAACCACCA
alttRNA-Asn-NNN-40	Asn	NNN	22.6	0	0	0	0	0	0	0	0	0	0	1	0	0	0	0	0	0	0	GATGGCTCAGTGGTTAAGAGCACTAACTGTTCTTCCAGGGGTCCTGAGTTCAATTCCCAGCAACCACCA
tRX-Ser-NNN-7364	Ser	NNN	25.5	5	0	2	3	4	4	4	2	4	3	1	3	2	4	0	3	4	0	GTGAGATGGCTCAGTGGGTAAGAGCACCAGACTGCTCTTCTGAAGGTCCGAAGTTCAAATCCCAGCAACCACACCA
tRX-Ser-NNN-13748	Ser	NNN	21.9	1	0	1	0	0	0	0	0	0	0	1	0	1	0	0	0	1	0	GTGAGATGGCTCAGTAGGTAAGAGCACCCGACTGCTCTTCCGAAGGTCTGAAGTTCAAATCCCAGCAACCACACCA
alttRNA-Ser-NNN-478	Ser	NNN	21.6	0	0	0	0	0	0	0	0	0	0	0	0	0	0	1	0	0	0	GTGAGATGGCTCAGTGGGTAAGAGCATCCGACTGCTCTTCCAAAGGTCTGAAGTTCAAATCCCAGCAACCACACCA
tRX-Asn-NNN-1485	Asn	NNN	24.9	1	1	1	1	1	1	1	1	1	1	0	1	1	1	1	1	1	0	GTGAGATGGCTCAGCGGTTAAGAGCACCGACTGTTCTTCCGAAGGTCCTGAGTTCAAATCCCAGCAACCACACCA
alttRNA-Asn-NNN-42	Asn	NNN	27.8	0	0	0	0	0	0	0	0	0	0	1	0	0	0	0	0	0	0	GTGGTGAGATGGCTCAGCGGTTAAGAGCACCGACTGTTCTTCCGAAGGTCCTGAGTTCAAATCCCAGCAACCACACCA
tRX-Ser-NNN-2289	Ser	NNN	22.8	1	0	1	1	1	1	1	1	1	1	0	1	1	1	0	1	1	0	GATGGCTCAGTAGTTAGAGCACTGATTGCTCTTCTAGAGGTCCTGAGTTCAAATCCCAGCAATCACCA
alttRNA-Ser-NNN-480	Ser	NNN	23.6	0	0	0	0	0	0	0	0	0	0	1	0	0	0	1	0	0	0	GATGGCTCAGTAGTTAGAGCACTGATTGCTCTTCTAGAGGTCCTGAGTTCAAATCCCAGCAACCACCA
alttRNA-Ser-NNN-481	Ser	NNN	24.1	0	2	0	0	0	0	0	0	0	0	1	0	0	0	0	0	0	0	GATGGCTCAGCGGTTAAGAGCACTGACTGCCCTTCCAAAGGTCCTGAGTTCAATTCCCAGCAACCACCA
tRX-Ser-NNN-5728	Ser	NNN	21.1	3	2	3	3	3	3	3	3	3	3	2	4	3	3	2	3	3	0	GATGGCTCAGCGGTTAAGAGCACTGACTGCTCTTCCATAGGTCCTGAGTTCAATTCCCAGCAACCACCA
tRX-Ser-NNN-1696	Ser	NNN	33.8	4	2	4	4	4	4	4	4	3	3	3	3	4	4	5	4	4	0	GGTTGGAGAGATGGCTCAGCGGTTAAGAGCACTGACTGCTCTTCCAGAGGTCCTGAGTTCAATTCCCAGCAACCACCA
alttRNA-Ser-NNN-484	Ser	NNN	26.1	0	0	0	0	0	0	0	0	0	0	1	0	0	0	0	0	0	0	GGTTGGAGAGATGGCTCAGCGGTTAAGAGCACTGACTGCTCTTCCAGAGGTCCTGAGTTCTATTCCCAGCAACCACCA
tRX-Ser-NNN-8434	Ser	NNN	28.5	1	0	1	1	1	1	1	1	1	1	1	1	1	1	0	1	1	0	GGTTGGAGAGATGGCTCAGTGGTTAAGAACATTGACTGCTCTTCCAGAGGTTCTGAGTTCAAGTCTCAGCAACCACCA
alttRNA-Ser-NNN-486	Ser	NNN	24.7	0	1	0	0	0	0	0	0	0	0	0	0	0	0	0	0	0	0	GGTTGGAGAGATGGCTCAGTGGTTAAGAACATTGACTGCTCTTCCGGAGGTTCTGAGTTCAAGTCTCAGCAACCACCA
alttRNA-Ser-NNN-487	Ser	NNN	29.1	0	0	0	0	0	0	0	0	0	0	0	0	0	0	1	0	0	0	GGTTGGAGAGATGGCTCAGTGGTTAAGAACATTGACTGCTCTTCCAGAGGTTCTGAGTTCAATTCTCAGCAACCACCA
tRX-Ser-NNN-11575	Ser	NNN	20.2	1	0	1	1	0	1	1	0	1	1	0	0	1	1	0	0	1	0	GGTTGGAGAGATGACTCAGCAGTTAAGAGCACTGACTGCTTTTCCAGAGGTCCTGAGTTCAATTCTCAGCAACCACCA
alttRNA-Ser-NNN-489	Ser	NNN	21.2	0	0	0	0	1	0	0	1	0	0	0	1	0	0	0	1	0	0	GGTTGGAGAGATGACTCAGCAGTTAAGAGCACTGACTGCTCTTCCAGAGGTCCTGAGTTCAATTCTCAGCAACCACCA
alttRNA-Ser-NNN-490	Ser	NNN	29.9	0	0	0	0	0	0	0	0	0	0	0	0	0	0	0	0	0	1	GTTGGCGATTTAGCTCAGTGGTAGAGCACTTGCCTAGCAACCGCAAGGCCCTGGGTTCGGTCCCCAATTCCAAAACCA
tRX-Ser-NNN-8359	Ser	NNN	24.6	11	11	13	13	12	11	11	12	11	10	7	13	13	11	5	12	11	2	GATGGCTCAGTGGTTAAGAGCACTGACTGCTCTCCCAGAGGTCCTGAGTTCAATTCCCAGCAACCACCA
tRX-Ser-NNN-7875	Ser	NNN	24.6	2	0	3	2	2	2	2	2	2	2	5	2	2	2	1	2	2	1	GATGGCTCAGTGGTTAAGAGCACTGACTGCTCTCCCAGAGGTCCTGAGTTCAAATCCCAGCAACCACCA
tRX-Leu-NNN-9	Leu	NNN	25.1	1	0	1	1	1	1	1	1	1	1	1	1	1	1	1	1	1	0	GCTGGAGTTATGGCTCAGTGGTAGAACACATTCCTCAGATGTATGAAGTCCTGAGTTCGATTCTTAATACCACGTACCA
alttRNA-Leu-NNN-133	Leu	NNN	25.1	0	1	0	0	0	0	0	0	0	0	0	0	0	0	0	0	0	0	GCTGGAGTTATGGCTCAGTGGTAGAACACATTCCTCAGATGTATGAAGTCCTGAGTTCGATTCTTAATACCATGTACCA
tRX-Leu-NNN-928	Leu	NNN	20.2	1	0	1	1	1	1	1	1	1	1	1	1	1	1	0	1	1	0	GATGGCTCAGTGGGTAAGAGCCGACTGCTCTTCCGAAGGTCCTGAGTTCAAATCCCAGCAACCACCA
alttRNA-Leu-NNN-136	Leu	NNN	22.7	0	1	0	0	0	0	0	0	0	0	0	0	0	0	0	0	0	0	CGAGTGAGATGGCTCAGTGGGTAAGAGCCGACTGCTCTTCCGAAGGTCCTGAGTTCAAATCCCAGCAACCACTCGGCCA
tRX-Ser-NNN-11025	Ser	NNN	20.6	1	0	1	1	1	1	1	1	1	1	0	1	1	1	1	1	1	0	GTGAGATGGCTCAGCGGTTAAGAGCACTGATTGCTCTTCTAAAGATCCTGAGTTCAAATCCCAGCAACCACACCA
alttRNA-Ser-NNN-494	Ser	NNN	20.6	0	0	0	0	0	0	0	0	0	0	1	0	0	0	0	0	0	0	GTGAGATGGCTCAGCGGTTAAGAGCACTGATTGCTCTTCTAAAGATCCTGAGTTCAATTCCCAGCAACCACACCA
tRX-Ser-NNN-3918	Ser	NNN	27.2	2	2	2	2	2	2	2	2	2	1	2	2	2	2	2	2	2	0	GAGAGGTGGCTCAGTGGTTAAGAGCACTGACTGCTCTTCCAGAGGTCCTAAGTTCAATTCCCAGCAACCACCA
tRX-Ser-NNN-5102	Ser	NNN	23.3	112	18	69	75	76	70	81	82	90	89	38	74	84	75	31	73	81	0	GTGAGATGGCTCAGTGGGTAAGAGCACCTGACTGCTCTTCCGAAGGTCCAGAGTTCAAATCCCAGCAACCACACCA
tRX-Ser-NNN-9029	Ser	NNN	21.2	1	0	1	1	1	1	1	1	1	1	0	1	1	1	1	1	1	0	GAGACATAGTTCAGCGGTTAAGAGCACTGACTGCTCTTCCAGAGGTCCTGAGTTCAATTCCCAGCAACCACCA
alttRNA-Ser-NNN-498	Ser	NNN	23.7	0	0	0	0	0	0	0	0	0	0	1	0	0	0	0	0	0	0	GAGACATAGCTCAGAGGTTAAGAGCACTGACTGCTCTTCCAGAGGTCCTGAGTTCAATTCCCAGCAACCACCA
alttRNA-Ser-NNN-499	Ser	NNN	26.3	0	0	0	0	0	0	0	0	0	0	0	0	0	0	0	0	0	1	GATGGCTCAGTGGTTAAGAGCACTGACTGCTCTTCCAGAAGGCCTGAGTTCAATTCCCAGCAACCACCA
tRX-Und-NNN-464	Und	NNN	31	1	1	1	1	1	1	1	1	1	1	1	1	1	1	1	1	1	0	GATAGCTCAGTGGTTAAGAGCACTGGCTCTCCTTCCAGAGGTCCTGAGTTCAATTCCCAGAAACCACCA
tRX-Ser-NNN-1853	Ser	NNN	25.4	1	0	1	0	1	1	1	0	1	1	0	1	1	0	1	1	1	0	GGCTGGAGAGATGGCTCCGTGGTTAAGAGCACTGACTGCTGTTCCAGAGGTCCTGAGTTCAATTCCCAGTAGCCACCA
alttRNA-Ser-NNN-502	Ser	NNN	29.6	0	1	0	0	0	0	0	0	0	0	0	0	0	0	0	0	0	0	GGCTGGAGAGATGGCTCAGTGGTTAAGAGCACTGACTGCTGTTCCAGAGGGCCCTGAGTTCAATTCCCAGTAGCCACCA
tRX-Ser-NNN-7780	Ser	NNN	23.4	8	3	9	6	11	9	6	8	10	7	3	15	9	8	10	7	14	0	GATGGCTCAGTGGGTAAGAGCACCCGACTGCTCTTCTGAAGGTCCGGAGTTCAAATCCCAGCAACCACCA
tRX-Ser-NNN-5256	Ser	NNN	26.1	1	0	1	1	1	1	1	1	1	1	1	1	1	1	1	1	1	0	GAGAGATGGCTCAGCGGTTAAGAGCACTGACTGCTCTTTCAGAGGTCCTGAGTTCAATTCCTAGTAACCACCA
tRX-Asn-NNN-623	Asn	NNN	29.7	2	0	1	1	1	1	1	2	1	1	0	1	1	1	1	1	1	0	GGAGAGGTGGCTCAGTGGTTAAGAGCACCGACTGTTCTTCCCAAGGTCCTGAGTTCAAATCCCAGCATCCACCA
alttRNA-Asn-NNN-44	Asn	NNN	26.8	0	0	0	0	0	0	0	0	0	0	1	0	0	0	0	0	0	0	GGAGAGGTGGCTCAGTGGTTAAGAGCACCGACTGTTCTTCCCAAGGTCCTGAGTTCAAATCCCAGTATCCACCA
tRX-Ser-NNN-10174	Ser	NNN	24	3	3	3	4	2	3	3	3	4	3	5	3	3	4	3	3	3	1	GATGGCTCAGAGGTTAAGAGCACTGACTGCTCTTCCAGAGGTTCTGAGTTCAATTCCCAGCAACCACCA
tRX-Ser-NNN-6928	Ser	NNN	26.1	4	2	3	3	3	3	3	3	3	3	3	3	3	3	3	2	3	0	GATGGCTCAGTGGTTAAGAGCACCGACTGCTCTTCCGAAGGTCCTGAGTTCAATTCCCAGCAACCACCA
tRX-Thr-NNN-283	Thr	NNN	24.9	1	0	1	1	1	1	1	1	1	1	0	1	1	1	0	1	1	0	TGTGTGTGTAGCTCGGTGGCAGAGCACTTGCCTCGTATGCAGGAGGCTAGGTGTGACTCCCAGCACCATAGCCA
alttRNA-Thr-NNN-23	Thr	NNN	22.1	0	1	0	0	0	0	0	0	0	0	0	0	0	0	0	0	0	0	TGTGTGTGTAGCTCCGTGGCAGAGCACTTGCCTCATATGCAGGAGGCTAGGTGTGACTCCCAGCACCATAGCCA
alttRNA-Thr-NNN-24	Thr	NNN	31.8	0	0	0	0	0	0	0	0	0	0	0	0	0	0	1	0	0	0	TGTGTGTGTAGCTCAGTGGCAGAGCACTTGCCTCGTATGCAGGAGGCTAGGTGTGACTCCCAGCACCATAGCCA
tRX-Und-NNN-1158	Und	NNN	27.4	1	0	1	1	1	1	1	1	1	1	1	1	1	1	1	1	1	0	GGTTGGAGAGATGGCTCAGTGGTTAGGAGCACTCTGCTCTCCCAGAGGTTCTGAGTTCAAATCTCAGCAACCACCA
alttRNA-Und-NNN-203	Und	NNN	24.3	0	1	0	0	0	0	0	0	0	0	0	0	0	0	0	0	0	0	GGTTGGAGAGATGGCTCAGTGGTTAGGAGCACTGTCTGCTCTTCCAGAGATTCTGAGTTCAAATCTCAGCAACCACCA
tRX-Ser-NNN-63	Ser	NNN	31.5	1	0	1	1	1	1	1	1	1	1	1	1	1	1	0	1	1	0	AGCGATGTAGCTCAGTGGCAGAGCGCCTGCTCAGAATGTATGGGATCCTAGGTTCGATCCCTGATACTTTGTAACCA
alttRNA-Ser-NNN-508	Ser	NNN	21.6	0	1	0	0	0	0	0	0	0	0	0	0	0	0	0	0	0	0	GATGTAGCTCAGTGGCAGAGCACCTGCTCAGAATGTATGGGGTCCTAGGTCCGATCCCTGATACTTTGTAAACACCA
alttRNA-Ser-NNN-509	Ser	NNN	34.7	0	0	0	0	0	0	0	0	0	0	0	0	0	0	1	0	0	0	AGCGATGTAGCTCAGTGGCAGAGCGCCTGCTCAGAATGTATGGGGTCCTAGGTTCGATCCCTGATACTTTGTAACCA
tRX-Und-NNN-2133	Und	NNN	20	1	0	1	1	1	1	1	1	1	1	1	1	1	1	1	1	1	0	GAAGAGTTGGCTCAGTGGTTAAGAGCACTTGTTACTCTTACAGAGGACCCAGGTTCGATTCCCAGCACTCACACCA
tRX-Asn-NNN-1430	Asn	NNN	22	36	0	15	29	27	29	34	25	34	27	3	23	31	28	5	20	27	0	GTGAGATGGCTCAACAGATAAGAGCACCCGACTGTTCTTCTGAAGGTCCTGAGTTCAATTCCCAGCAACCACACCA
tRX-Ser-NNN-4685	Ser	NNN	26.3	123	85	93	112	104	109	111	118	111	117	101	105	115	101	88	105	108	0	GATGGCTCAGTGGTTAAGAGCACTGACTGCTCTTCTGAAGGTCCTGAGTTCAAATCCCAGCAACCACCA
alttRNA-Ser-NNN-511	Ser	NNN	29.5	0	1	0	0	0	0	0	0	0	0	0	0	0	0	0	0	0	0	GGTGAGGTGGCTCAGCGGTTAAGAGCACTGACTGCTCTTCCAAAGGTCCTGAGTTCAAATCCCAGCAACCACCA
tRX-Ser-NNN-9242	Ser	NNN	24.6	14	9	12	11	14	14	14	12	15	12	8	12	12	12	5	10	14	0	GATGGCTCAGTGATTAAGAGCACTGACTGCTCTTCCAGAGGTCCTGAGTTCAATTCCCAGCAACCACCA
tRX-Ser-NNN-9422	Ser	NNN	21.2	4	0	3	1	3	4	3	0	4	3	1	2	3	1	1	2	4	0	GTGAGATGGCTCAGTGGGTAAGAGCACCCGACTGCTCTTCTGAAGATCCAGAGTTCAAATCCCAGCAACCACACCA
tRX-Und-NNN-878	Und	NNN	20.5	1	0	0	1	1	0	1	1	0	0	0	1	0	1	0	1	1	0	GACAGCTCAATGGTAAGAGCACTGGCTGCTCTTCCAGAGGTCCTGAGTTCAATTCCCAGCAACCACCA
tRX-Ser-NNN-2028	Ser	NNN	31.9	119	107	100	115	106	113	112	111	116	110	118	110	106	109	79	107	103	38	GATGGCTCAGTGGTTAAGAGCACTGACTGCTCTTCCAGAGGTCCTGAGTTCAAATCCCAGCAACCACCA
tRX-Ser-NNN-2307	Ser	NNN	31.6	3	2	3	3	3	3	3	3	3	3	6	3	3	3	3	3	3	0	GATGGCTCAGTGGTTAAGAGCACTGACTGCTCTTCCAGAGGTCCTGAGTTCAATTCCCAGCGACCACCA
tRX-Ser-NNN-10270	Ser	NNN	25.4	2	0	1	1	1	1	1	1	1	1	1	1	1	1	1	1	2	0	GATGGCTCAGTGGTTAAGAGCACTCACTGACTGCTCTTCCAAAGGTCCTGAGTTCAAATCCCAGCAACCACCA
alttRNA-Ser-NNN-515	Ser	NNN	25.5	0	0	0	0	0	1	0	0	1	1	1	0	0	1	0	1	0	0	GGATGGCTCAGTGGTTAAGAGCACTCACTGACTGCTCTTCCAAAGGTCCTGAGTTCAAATCCCAGCAACCACCA
tRX-Lys-NNN-34	Lys	NNN	41.8	1	1	1	1	1	1	1	1	1	1	0	1	1	1	0	1	1	0	GCCCAAAACTAGCTCAGTCAGTAGAGAATGATACTCTTAATCTCAGGGTCATGGGTTCAAACCCCACGTTGGGTGCCA
alttRNA-Lys-NNN-7	Lys	NNN	33.8	0	0	0	0	0	0	0	0	0	0	1	0	0	0	1	0	0	0	GCCCAAAACTAGCTCAGTCAGTAGAGAATGATACTCTTAATCTCAGGGTCATGGGTTCAAACTCCACGTTGGGTGCCA
alttRNA-Lys-NNN-8	Lys	NNN	41.1	0	0	0	0	0	0	0	0	0	0	0	0	0	0	0	0	0	1	GCCCAACACTAGCTCAGCTGGTAGAACACGAGAAACTCTTAATCTCAGGGTCATGGGTTCCAGCCCCATGTTGGGCGCCA
tRX-Ser-NNN-14197	Ser	NNN	20.5	1	0	0	1	1	1	1	1	1	1	0	1	1	0	1	1	1	0	GAGATGGCTCAATGGTTAAGAGCACTGTCTGCTCTTCCAGAGGTCTTGAGTTCAATTCCCAGCAAAAGCACCA
alttRNA-Ser-NNN-517	Ser	NNN	21.4	0	0	1	0	0	0	0	0	0	0	1	0	0	1	0	0	0	0	GCTGGAGAGATGGCTCAATGGTTAAGAGCACTGTCTGCTCTTCCAGAGGTCTTGAGTTCAATTCCCAGCAAAAGCACCA
tRX-Lys-NNN-18	Lys	NNN	41	1	0	0	0	1	1	1	0	1	1	0	1	1	0	0	1	1	0	ACCCAGCTAGCTCAGTTGGTAGCACATGAGATGCTTAATCTCAGGGTCATGGGTTTGTGCCCCATGTTGGGCACCA
alttRNA-Lys-NNN-12	Lys	NNN	42.3	0	1	0	0	0	0	0	0	0	0	0	0	0	0	0	0	0	0	GCCCAGCTAGCTCAGTTGGTAGCACATGAGATGCTTAATCTCAGGGTCATGGGTTTGTGCCCCATGTTAGGCACCA
alttRNA-Lys-NNN-11	Lys	NNN	47.1	0	0	1	1	0	0	0	1	0	0	1	0	0	1	1	0	0	0	GCCCAGCTAGCTCAGTTGGTAGCACATGAGATGCTTAATCTCAGGGTCATGGGTTTGTGCCCCATGTTGGGCACCA
alttRNA-Lys-NNN-13	Lys	NNN	39.4	0	0	0	0	0	0	0	0	0	0	0	0	0	0	0	0	0	1	GCCTGGCTAGCTCAGGTGGGAGAGCATGAGACGTTTAATCTCAGAGCCAGGGGTTTGTGCCCCATGTTGGGCACCA
tRX-Ser-NNN-9131	Ser	NNN	23.8	87	61	72	79	76	72	71	75	70	74	65	75	77	83	71	69	79	0	GATGGCTCAGTGGTTAAGAGCACTGACTGCTCTTCCGAAGGTCCTGAGTTCAAATCCCAGCAACCACCA
tRX-Ser-NNN-10715	Ser	NNN	21.4	89	55	75	84	76	71	79	82	87	82	74	79	76	77	61	76	76	0	GATGGCTCAGCGGTTAAGAGCACTGACTGCTCTTCCGAAGGTCCTGAGTTCAAATCCCAGCAACCACCA
alttRNA-Ser-NNN-519	Ser	NNN	29.5	0	0	0	0	0	0	0	0	0	0	0	0	0	0	0	0	0	2	GCTGGGGATTTAGCTCAGTGGTAGAGAGCTTACCTAGGAAGCGCAAGGCCCTGGGTTCGGTCCCCAGCTCCGAAACCA
tRX-Ser-NNN-6423	Ser	NNN	27.1	12	7	12	12	13	15	15	15	13	15	11	11	13	11	9	11	11	0	GATGGCTCAGTGGTTAAGAGCACTGTCTGCTCTTCCAGAGGTCCTGAGTTCAATTCCCAGCAACCACCA
alttRNA-Ser-NNN-520	Ser	NNN	30.8	0	1	0	0	0	0	0	0	0	0	0	0	0	0	0	0	0	0	GAGAGGTGGCTCAGTGGTTAAGAGCACTGTCTGCTCTTCCAGAGGTCCTGAGTTCAATTCCCAGCAACCACCA
tRX-Ser-NNN-10063	Ser	NNN	24.2	1	1	1	1	1	1	1	1	1	1	1	1	1	1	1	1	1	0	GATGGCTCAGTGGTTAAGAGCACTGACTGCTCTTCCAGAGGTCCTGAGTTCAATTCCCATAACCACCA
tRX-Ala-NNN-1303	Ala	NNN	30.8	1	0	0	0	0	0	0	0	0	0	0	0	0	0	0	0	1	0	TTTAGCTCAGTGGTACAGCATTTGCCTAGCAAGCGCAAGGCCGTGGGTTCGGTCCTCAGCTCTGAAAAACCA
alttRNA-Ala-NNN-32	Ala	NNN	25	0	0	1	1	1	1	1	1	1	1	0	1	1	1	1	1	0	0	TTTAGCTCAGTGGTACAGCACTTGCCTAGCAAGCGCAAGGCCGTGGGTTCGGTCCTCAGCTCTGAAAAACCA
tRX-Ser-NNN-10027	Ser	NNN	20.2	1	1	1	1	1	0	0	1	1	0	1	0	1	1	0	1	1	0	GATAGCTCAGCGGTTAAGAACACTGACTGCTCTTCCAGAGGTCCTGAGTTCAATTCCCAGCACTCACCA
tRX-Ser-NNN-14513	Ser	NNN	20.5	1	0	0	0	0	0	0	1	0	0	0	0	0	0	0	0	1	0	GATGGCTCAGTGGTTAAGAGCACACTGGCTGCTCTTCTAGAGGACCTGGATTCAATTCCCAAGCCCTACACCA
alttRNA-Ser-NNN-525	Ser	NNN	22.6	0	1	0	0	0	0	0	0	0	0	0	0	0	0	0	0	0	0	GTACAGAGTGATGGCTCAGTGGTTAAGAGCACACTGACTGTTCTTCTAGAGGACCTGGATTCAATTCCCAACCCCTACACCA
alttRNA-Ser-NNN-524	Ser	NNN	22.4	0	0	1	1	1	1	1	0	1	1	0	1	1	1	0	1	0	0	GATGGCTCAGTGGTTAAGAACACACTGGCTGCTCTTCTAGAGGACCTGGGTTCAATTCCCAAGCCCTACACCA
alttRNA-Ser-NNN-526	Ser	NNN	25	0	0	0	0	0	0	0	0	0	0	1	0	0	0	0	0	0	0	GCAGAGTGATGGCTCAGTGGTTAAGAACACACTGGCTGCTCTTCTAGAGGACCTGGGTTCAATTCCCAAGCCCTACACCA
alttRNA-Ser-NNN-527	Ser	NNN	21.8	0	0	0	0	0	0	0	0	0	0	0	0	0	0	0	0	0	1	GAGTGGTGGCTCAGTGGTTAGGAACACTGGCCGTTCTTCCAGAGGACCTGGGTTCAATTCCCAACCCCTACACCA
tRX-Ser-NNN-13497	Ser	NNN	21.7	1	1	1	1	1	1	1	1	1	1	1	1	1	1	1	1	1	0	GCTGGAGAGATGGCTCAGTGGTTGGTTGGGAGCACTGACTGCTACTCCAGATGACCTGGGTTTGATTCCCAGAACCTGCACCA
tRX-Ser-NNN-6202	Ser	NNN	24.7	2	1	2	2	2	2	2	1	2	2	2	2	2	2	2	2	2	0	GATGGCTCAGTGGTTAACAGCACTGACTGCTCTTCCAGAGGTCCTGAGTTCAATTCCCAGCAACCACCA
alttRNA-Ser-NNN-531	Ser	NNN	19.4	0	0	0	0	0	0	0	0	0	0	0	0	0	0	0	0	0	1	GATGGCTCGGTGGTTAAGAGCACTGAGTGCTCTCCCAGAGGTCCTGAGTTCAAATCCCAGCAACCACCA
tRX-Arg-NNN-583	Arg	NNN	20.7	1	0	1	1	1	1	1	1	1	1	0	1	1	1	1	1	1	0	GTGGTGGTGAGATGGCTCAGTGGTTAAGAGCACCGACAGCTCTTCCGGAGGTTATGAGTTCAAATCCCAGCAACCACACCA
alttRNA-Arg-NNN-41	Arg	NNN	23.3	0	1	0	0	0	0	0	0	0	0	0	0	0	0	0	0	0	0	GTGGTGGTGAGATGGCTCAGTGGTTAAGAGCACCGACAGCTCTTCCGGAGGTCATGAGTTCAAATCCCAGCAACCACACCA
alttRNA-Arg-NNN-42	Arg	NNN	22.8	0	0	0	0	0	0	0	0	0	0	1	0	0	0	0	0	0	0	GTGGTGGTGAGATGGCTCAGTGGTTAAGAGCACCGACAGCTCTCCCAGAGGTCATGAGTTCAAATCCCAGCAACCACACCA
tRX-Val-NNN-346	Val	NNN	22.8	1	0	0	0	0	0	0	0	0	1	0	0	0	0	0	0	1	0	GGGGCTGGGATGTAGCTCGGTGCTAAGAGCATTAGCCTAACACCCGAGTGGCCCTGGATTCAATTCCCAGTTCTCCCACCA
alttRNA-Val-NNN-4	Val	NNN	28.3	0	0	1	1	0	1	1	1	1	0	1	1	1	1	1	1	0	0	GGGGATGTAGCTCGGTGCTAAGAGCATTAGCCTAACACCCGAGTGGCCCTGGATTCAATTCCCAGTTCTCCCACCA
alttRNA-Val-NNN-5	Val	NNN	29.9	0	0	0	0	0	0	0	0	0	0	0	0	0	0	0	0	0	1	GGGGATGTAGCTCAGTGCTAAGAGCATTAGCCTAATACCCAAGTGGCCCTGCGTTCAATTCCCAGTTCTCCACCA
tRX-Ser-NNN-13916	Ser	NNN	20.2	1	0	1	1	1	1	1	1	1	1	1	0	1	1	1	0	1	0	GTGAGATGGCTCAGTGATTAAGAGCACCGACTGCTCTTCCAGGTCCTGAGTTCAAATCCCAGCAACCACACCA
tRX-Ser-NNN-13401	Ser	NNN	20.9	14	1	6	10	9	8	9	11	9	10	5	11	12	8	3	10	10	0	GTGAGATGGCTCAGTGGTTAAGAGCGCCGACTGCTCTTCCGAAGGTCCCGAGTTCAAATCCCAGCAACCACACCA
tRX-Ser-NNN-13755	Ser	NNN	20.9	4	0	2	4	3	3	4	2	3	2	2	1	3	4	2	3	3	0	GTGAGATGGCTCAGTGGCTAAGAGCACCCGACTGCTCTTCCGAAGGTCCAGAGTTCAAATCCCAGCAACCACACCA
tRX-Ser-NNN-6208	Ser	NNN	24.4	1	0	0	0	1	1	1	0	1	1	1	0	0	1	1	1	1	0	GGGGCTGGAAAGATGGCTCAGAGGTTAAGAGCACTGACTGCTCTTCCAAATGTCCTGAGTTCAAATCCCAGCAACCCCACCA
tRX-Ser-NNN-11465	Ser	NNN	21.1	17	11	13	15	17	15	16	18	14	17	11	15	16	13	8	15	18	0	GATGGCTCAGAGGTTAAGAGCACTGACTGCTCTTCCAAAGGTCCTGAGTTCAAATCCCAGCAACCACCA
tRX-Ser-NNN-8049	Ser	NNN	20.4	1	0	1	1	1	1	1	1	1	1	0	1	1	1	1	1	1	0	GTGAGATGGCTCAGCGGTTAGGAGCGCTGACTGCTCTTCCAAAGGTCCTGAGTTCAAATCCCAGCAACCACACCA
tRX-Ser-NNN-4165	Ser	NNN	31.1	1	1	0	0	0	1	1	1	1	0	0	0	0	0	1	0	1	0	GAGATGGCTCAGCGGTTAAGAGCACTGACTGCTCTTCCAGAGGTCCTGAGTTCAATTCCCAGCAACGACACCA
tRX-Und-NNN-1935	Und	NNN	25.3	1	0	1	1	1	1	1	1	1	1	0	1	1	1	1	1	1	0	GAGATGGCTCAGATGTTAAGAGCACTGGCTGCTCTTCCAGAGGTCCTGAGTTCAAATCTCAGCAACTACACCA
alttRNA-Und-NNN-208	Und	NNN	22.1	0	1	0	0	0	0	0	0	0	0	0	0	0	0	0	0	0	0	GAGATGGCTCAGATGTTAAGAGCACTGGCTGCTCTTCCAGAGATCCTGAGTTCAAATCTCAGCAACTACACCA
alttRNA-Und-NNN-209	Und	NNN	21.5	0	0	0	0	0	0	0	0	0	0	1	0	0	0	0	0	0	0	GGATGGCTCAGATGTTAAGAGCACTGGCTGCTCTTCCAGATGTCCTGAGTTCAAATCTCAGCAACTACACCA
tRX-Und-NNN-2534	Und	NNN	28.2	1	1	1	1	1	1	1	0	1	0	0	1	0	0	1	0	1	0	GATGGCCCAGTGGTTAAGAGCACTGGCTGCTCTTCCAGAGGACCTGGGTTCAATTCCCGGCAACCACCA
alttRNA-Und-NNN-211	Und	NNN	31	0	0	0	0	0	0	0	1	0	1	1	0	1	1	0	0	0	0	GATGGCCCAGTGGTTAAGAGCACTGGCTGCTCTTCCAGAGGACCTGGGTTCAATTCCCAGCAACCACCA
alttRNA-Und-NNN-212	Und	NNN	23.3	0	0	0	0	0	0	0	0	0	0	0	0	0	0	0	1	0	0	GATGGCCCAGTGGTTAAGAGCACTGGCTGCTCTTCCAGAGGACCTGAGTTCAATTCCCAGCAACCACCA
alttRNA-Und-NNN-213	Und	NNN	19.6	0	0	0	0	0	0	0	0	0	0	0	0	0	0	0	0	0	1	GAGATGGCCCAGTGGTTAAGAGCACTGGCTGCTCTTCCAGAGAACCTGGGTTCAGTTCCCAGCAACCACATGGCAGCACCA
tRX-Und-NNN-112	Und	NNN	32.6	1	1	1	1	1	1	1	1	1	1	1	1	1	1	1	1	1	0	GAGAGATGGCTCAGTGGTTAAGAGCACTGGCTGCTTTTCCAGAGGACCTGGGTTCAGTTCCCAGCACTCAACACCA
tRX-Und-NNN-1088	Und	NNN	24.2	1	0	0	1	1	1	1	1	1	1	1	1	1	1	0	1	1	0	GATAGCTCAGTGGTTAAGAGCACTGGCTGCTCTTCCAAAGGTCCTGAGTTCAATTCCCAGCATCCACCA
alttRNA-Und-NNN-218	Und	NNN	24.5	0	1	1	0	0	0	0	0	0	0	0	0	0	0	1	0	0	0	GATGGCTCAGTGGTTAAGAGCACTGGCTGCTCTTCCAAAGGTCCTGAGTTCAATTCCCAGCATCCACCA
tRX-Asn-NNN-1477	Asn	NNN	23.2	3	0	3	2	3	2	3	2	3	2	1	1	3	2	1	1	3	0	GTGAGATGGCTCAGTGGGTAAGAGCACCCGACTATTCTTCCGAAGGTCCAGAGTTCAAATCCCAGCAACCACACCA
tRX-Ala-NNN-1636	Ala	NNN	23.1	1	0	1	1	1	1	1	1	1	1	1	1	1	1	1	1	1	0	TAGATGTAGCTCAGCGGTAGAACACTTGCCTAGCATGTAAGGCCCTGGGTTTGAGTCCCTGTACTGAAGCCA
alttRNA-Ala-NNN-34	Ala	NNN	21.1	0	1	0	0	0	0	0	0	0	0	0	0	0	0	0	0	0	0	TAGATGTAGCTCAGCGGTAGAACACTTGCTTAGCATGTAAGGCCCTGGGTTTGAGTCCCTGTACTGAAGCCA
tRX-Ser-NNN-10210	Ser	NNN	21.7	1	0	1	1	1	1	1	1	1	1	1	1	1	1	1	1	1	0	GGGGCTGGAGAGCTGGCTCAGCGATTAAGAGCACTGACTGCTCTTCCAGAGGTCCTGAGTTCAAATCCCAGCAACCACACCA
tRX-Ser-NNN-2902	Ser	NNN	29	1	1	1	1	1	1	0	1	1	1	1	1	1	1	0	1	1	0	GGGGCTGGAGAGCTGGCTCAGCGGTTAAGAGCACTGACTGCTCTTCCAGAGGTCCTGAGTTCAAATCCCAGCAACCACACCA
tRX-Ser-NNN-3274	Ser	NNN	28.6	25	13	21	26	26	23	22	26	26	23	20	22	26	25	18	23	21	1	GATGGCTCAGTGGTTAAGAGCACTGACTGCTCTTCCAGAGATCCTGAGTTCAATTCCCAGCAACCACCA
alttRNA-Ser-NNN-542	Ser	NNN	33	0	0	0	0	0	1	1	0	0	1	1	0	0	0	0	0	0	0	GGTTGGAGAGATGGCTCAGTGGTTAAGAGCACTGACTGCTCTTCCAGAGATCCTGAGTTCAATTCCCAGCAACCACCA
tRX-Ser-NNN-9446	Ser	NNN	28.5	1	0	1	1	1	1	1	1	1	1	1	1	1	1	1	1	1	0	GAGAGGTGGCTCAGCGGTTAAGAGCTCTGACTGCTCTTCCGAAGGTCCTGAGTTCAAATCCCAGCAACCACCA
tRX-Ser-NNN-7872	Ser	NNN	24.8	2	2	2	2	2	2	2	2	1	1	0	1	1	2	2	1	2	0	GATGGCTCAGCGGTTAAGAGCTCTGACTGCTCTTCCGAAGGTCCTGAGTTCAAATCCCAGCAACCACCA
tRX-Ser-NNN-9499	Ser	NNN	22.2	1	1	1	1	1	1	1	1	1	1	1	1	1	1	1	1	1	0	GATGGCTCAGCGGTTAAGAGCACTGACTGCTCTTCCTGAGGTCCTGAGTTCAAATCCCAGCAACCACCA
tRX-Ser-NNN-2567	Ser	NNN	28.6	1	0	1	1	0	1	1	1	1	1	0	1	1	1	0	1	1	0	GTGAGATGGCTCAGCGGGTAAGAGCATTGACTACTCTTCCAAAGGTCCTGAGTTCAAATCCCAGCAACCACACCA
alttRNA-Ser-NNN-547	Ser	NNN	30.8	0	1	0	0	0	0	0	0	0	0	0	0	0	0	0	0	0	0	GTGAGATGGCTCAGCGGTTAAGAGCATTGACTGCTCTTCCAAAGGTCCTGAGTTCAAATCCCAGCAACCACACCA
alttRNA-Ser-NNN-548	Ser	NNN	28.6	0	1	0	0	0	0	0	0	0	0	1	0	0	0	0	0	0	0	GTGAGATGGCTCAGCGGGTAAGAGCATTGACTGCTCTTCCAAAGGTCCTGAGTTCAAATCCCAGCAACCACACCA
alttRNA-Ser-NNN-549	Ser	NNN	43.5	0	0	0	0	0	0	0	0	0	0	0	0	0	0	0	0	0	1	GTTGGGGATTTAGCTCAGTGGTAGAGCGCTTGCCTAGGAAGAGCAAGGCCCTGGGTTCGGTCCCCAGCTCCAGAACCA
tRX-Ser-NNN-2957	Ser	NNN	22.4	1	0	1	1	1	1	1	0	1	1	1	1	1	1	1	1	1	0	GATGGCTCAGCGGGTAAGAGCACTGACTGCTCTTCCGAAGGTCCTGAGTTCAAATCTCAGCAACCGCCA
alttRNA-Ser-NNN-551	Ser	NNN	24.9	0	1	0	0	0	0	0	0	0	0	0	0	0	0	0	0	0	0	GATGGCTCAGCGGGTAAGAGCACTGACTGCTCTTCTGAAGGTCCTGAGTTCAAATCTCAGCAACCGCCA
tRX-Und-NNN-3978	Und	NNN	22.5	1	0	0	1	1	1	0	1	1	1	1	1	1	1	0	1	1	0	GTGAGATGGCTCAGTGGGTAAGAGCATCCTACTGCTCTTCCAAAGGTCTGGAGTTCAAATCCCAGCAACCACACCA
tRX-Ser-NNN-12361	Ser	NNN	30.6	32	11	17	22	20	22	20	24	25	22	11	19	25	23	16	20	20	0	GTGAGATGGCTCAGTGGGTAAGAGCACCCGACTGCTCTTCTGAAGGTCTGGAGTTCAAATCCCAGCAACCACACCA
tRX-Leu-NNN-1578	Leu	NNN	20.9	1	0	1	1	1	1	1	1	1	1	0	1	1	1	1	1	1	0	GTGAGATGGCTCAGTGGGTAAGAGCACCCTACTGCTCTTCCAAAGGTCTGGAGTTCAAATCCCAGCAACCACACCA
tRX-Ser-NNN-1317	Ser	NNN	28.7	1	0	1	1	1	1	1	1	1	1	1	1	1	1	0	1	1	0	GGGGCTGGAGAAATGGCTCAGTGGTTAAGAGTACTGACTGCTCTTCCAGAGGCCCTGAGTTCAATTCCCAGCAACCACACCA
alttRNA-Ser-NNN-553	Ser	NNN	20.5	0	1	0	0	0	0	0	0	0	0	0	0	0	0	1	0	0	0	GGCTGGAGAAATGGCTCAGTAGTTAAGAGTACTGACTTCTCTTCCAGAGGCCCTGAGTTCAATTCCCAGCAACCACCA
tRX-Ser-NNN-6474	Ser	NNN	23.7	6	1	6	4	5	5	5	5	6	3	4	5	5	5	4	4	6	0	GTGAGATGGCTCAGTAGGTAAGAGCACCCGACTGCTCTTCTGAAGGTCCAGAGTTCAAATCCCAGCAACCACACCA
tRX-Arg-NNN-387	Arg	NNN	22.3	1	0	1	1	1	1	1	1	1	1	1	1	1	1	1	1	1	0	GATGGCTCAGCGGTTAAGAGCACTGACTGCGCTTCCAGAGGTCCTGAGTTCAAATCCCAACAACCACCA
tRX-Ser-NNN-2893	Ser	NNN	29.4	88	62	78	83	81	86	82	79	87	82	87	83	83	81	71	78	81	14	GATGGCTCAGCGGTTAAGAGCACTGACTGCTCTTCCAGAGGTCCTGAGTTCAAATCCCAGCAACCACCA
tRX-Leu-NNN-1496	Leu	NNN	20.1	1	0	0	1	0	0	0	0	0	0	1	0	0	1	1	0	1	0	GTGAGATGGCTCAGTGGGTAAGAGCACCCTACTGCTCTTCCAAAGGTCCAGAGTTCAAATCCCAGCAGCCACACCA
tRX-Ser-NNN-11800	Ser	NNN	20.2	1	0	1	1	1	1	1	1	1	1	0	1	1	1	1	1	1	0	GCTGGTGAGATGGCTCAGCAGTTAAGAGCACTGACTGCTCTTCCAGAGATCCTGAGTTCAAATCCCAGCAACCGCACCA
alttRNA-Ser-NNN-556	Ser	NNN	21.1	0	1	0	0	0	0	0	0	0	0	0	0	0	0	0	0	0	0	GGTTGGTGAGATGGCTCAGCAGTTAAGAGCACTGACTGCTCTTCCAGAGATCCTGAGTTCAAATCCCAGCAACCGCCA
tRX-Und-NNN-866	Und	NNN	27.7	1	1	1	1	1	1	1	1	1	1	1	1	1	1	1	1	1	0	GGTTCTGGAGCAATGGCTCAGTGGTTAAGAGCACTGGCTGCTCTTCCAGAAGACCTGGGTTTGATTCCCAGCAACCACCA
alttRNA-Und-NNN-222	Und	NNN	22.1	0	0	0	0	0	0	0	0	0	0	0	0	0	0	0	0	0	1	GATGGCTCAGTGGTTAAGAGCACTGGCTGCTCTTCCAAGAGGACCCTGGGTTTGATTCCCAGCACCCACCA
tRX-Ser-NNN-10754	Ser	NNN	25.3	3	1	2	2	3	3	2	3	3	2	1	2	2	2	0	2	3	0	GATGGCTCAGTGGTTAAAAGCACTGACTGCTCTTCCAGGGGTCCTGAGTTCAATTCCCAGCAACCACCA
tRX-Ser-NNN-2643	Ser	NNN	27	1	1	3	2	6	4	2	2	1	1	4	4	4	4	8	4	1	0	GATGGCTCAGTGGTTAAGAGCACTGACTGCTCTTCCAGAGGTCCTGAGTTCAATTCCCAGCACCA
alttRNA-Ser-NNN-560	Ser	NNN	24.9	0	0	0	0	0	0	0	0	0	0	0	0	0	0	1	0	0	0	GATGGCTCAGTGGTTAAAAGCACTGACTGCTCTTTCAGGGGTCCTGAGTTCAATTCCCAGCAACCACCA
tRX-Und-NNN-3009	Und	NNN	21.1	1	0	0	0	1	1	1	1	0	0	1	1	0	0	0	1	1	0	GAGATGACTCAGTGGTTAAGAGCACTGGCTGCTCTTCCAGAGGTCCTGAGTTCAATTCCCAGCAGCCACACCA
alttRNA-Und-NNN-226	Und	NNN	23.1	0	1	0	0	0	0	0	0	0	0	0	0	0	0	0	0	0	0	GTAGAGATGACTCAGTGGTTAAGAGCACTGACTGTTCTTCCAGAGGTCCTGAGTTCAATTCCCAGCAGCCACACCA
alttRNA-Und-NNN-225	Und	NNN	20.3	0	0	1	1	0	0	0	0	1	1	0	0	1	1	0	0	0	0	GAGATGACTCAGCGGTTAAGAGCACTGACTGCTCTTCCAGAGGTCCTGAGTTCAATTCCCAGCAGCCACACCA
tRX-Ser-NNN-2610	Ser	NNN	32.4	1	2	1	1	1	1	1	1	1	1	1	1	1	1	1	1	1	0	GAGATGGCTCAGTGGTTAAGAGCACTGACTGCTCTTCCAGAGGTCCTGAGTTCAATTCCCAGCAGCCACACCA
tRX-Ser-NNN-5442	Ser	NNN	26.4	1	0	1	1	1	1	1	1	1	1	1	1	1	1	1	1	1	0	GATGGCTCAGCGGTTAAGAGCACTGACTACTCTTCTAGAGGTTCTGAGTTCAAATCCCAGCAACCACCA
alttRNA-Ser-NNN-562	Ser	NNN	28.8	0	1	0	0	0	0	0	0	0	0	0	0	0	0	0	0	0	0	GATGGCTCAGTGGTTAAGAGCACTGACTACTCTTCTAGAGGTTCTGAGTTCAAATCCCAGCAACCACCA
tRX-Ser-NNN-11279	Ser	NNN	21.2	2	0	2	2	3	2	2	3	2	2	0	2	2	2	0	3	2	0	GATGGCTCAGCGGTTAAGAGCACTGACTGCTCTTCCAAAGGTCCTGAGTTCAATTCCCGGCAACCACCA
tRX-Ser-NNN-9414	Ser	NNN	21.7	1	1	1	1	1	1	1	1	1	1	1	1	1	1	1	1	1	0	GAGATGGCTCAGTGGGTAAGAGCACACTGACTGCTTTTCTGAAGGTCCTGAGTTCAAATCCCAACAACTACACCA
tRX-Und-NNN-2605	Und	NNN	28.6	1	0	0	1	1	1	1	1	1	1	0	1	1	1	0	1	1	0	GGGGTTGGAGAGATGGCTCAGCGGTTAAGAGCACTGACTGCTCTACCAAAGGTCCTGAGTTCAAATCCCAGCAACCACACCA
tRX-Val-NNN-146	Val	NNN	27.9	1	0	1	1	1	1	1	1	1	1	0	1	1	1	0	1	1	0	GTGGCTCAGTGGTAGTACATTTGCCTAACATGTAAAAGCTTTAGGTTCAATCCCTAAGAAAGCACCA
alttRNA-Val-NNN-8	Val	NNN	23.8	0	1	0	0	0	0	0	0	0	0	1	0	0	0	0	0	0	0	GTGGCTCAGTGGTAATACATTTGCCTAACATGTAAAAGCTTTAGGTTCAATCCCTAAGAAAGCACCA
alttRNA-Val-NNN-9	Val	NNN	29.4	0	0	0	0	0	0	0	0	0	0	0	0	0	0	1	0	0	0	GCATGGCTCAGTGGTAGTACATTTGCCTAACATGTAAAAGCTTTAGGTTCAATCCCTAAGAAAGCACCA
alttRNA-Val-NNN-10	Val	NNN	10.5	0	0	0	0	0	0	0	0	0	0	0	0	0	0	0	0	0	1	GTGGCTCAGTGGTAGTACATTTGTCTAACCTATAGAAAGCTCTAGGTTCAATTCCTAATAATGCGCCA
tRX-Ser-NNN-10401	Ser	NNN	21.2	1	0	1	0	1	1	1	1	0	1	0	1	1	0	1	1	1	0	GACATGGCTCAATGGTTAAGAGCTCTGACTGCTCTTCCAGAGATCCTGAGTTCAATTCCCAGCAACCACCA
alttRNA-Ser-NNN-569	Ser	NNN	26	0	1	0	0	0	0	0	0	0	0	0	0	0	0	0	0	0	0	GACATGGCTCAATGGTTAAGAGCTTTGACTGCTCTTCCAGAGATCCTGAGTTCAATTCCCAGCAACTACACCA
tRX-Val-NNN-129	Val	NNN	38.4	1	1	1	1	1	1	1	1	1	1	0	1	1	1	1	1	1	0	GATGGCTCAATGGATAAAGCACTTGCTTCACAAGCAAGAGGACCTGAGTTCAAACCCCCAGATCACCA
alttRNA-Val-NNN-13	Val	NNN	36	0	0	0	0	0	0	0	0	0	0	1	0	0	0	0	0	0	0	GATGGCTCAATGGATAAAGCACTTGCTTCACAAGCAAGCGGACCTGAGTTCAAACCCCCAGACCACCA
tRX-Und-NNN-1981	Und	NNN	20.2	4	7	4	4	3	4	4	3	3	4	4	4	4	4	5	4	4	1	GATGGCTCAGCAGTTAAGAGCACTGGCTGCTCTTCCAGAGGTCCTGAGTTCAAATCCCAGCAACCACCA
tRX-Asn-NNN-26	Asn	NNN	31.9	1	1	1	1	1	1	1	1	1	1	1	1	1	1	0	1	1	0	GGGGCTGGAGATGGCTCAGTGGTTAAGAGCACTGACTGTTCTTCCAGAGGTCCTGAGTTCAATCCCCAGCAACCACACCA
tRX-Ser-NNN-1805	Ser	NNN	22.8	1	0	1	1	1	1	1	1	1	1	1	1	0	1	1	1	1	0	GATGGCTCAGCGGGTAAGAGCATTGACTGCTCTTCCACAGGTCCTGAGTTCAAATCTCAGCAAGCACCA
tRX-Ser-NNN-6906	Ser	NNN	27.6	28	15	21	22	26	25	26	26	24	27	20	24	23	17	12	21	23	0	GTGAGATGGCTCAGTGGTTAAGAGCACTGACTGCTCTTCCAAAGGTCCTGAGTTCAAATCCCAGCAACCACACCA
alttRNA-Ser-NNN-571	Ser	NNN	24.7	0	1	0	0	0	0	0	0	0	0	0	0	0	0	0	0	0	0	GTGAGATGGCTCAGTGGTTAAGAGCACTGACGGCTCTTCCAAAGGTCCTGAGTTCAAATCCCAGCAACCACACCA
tRX-Ser-NNN-3469	Ser	NNN	24.7	1	0	0	1	1	1	0	0	0	0	0	1	0	0	0	0	0	0	GTGAGATGTCTCAGTGGGTAAGAGCACTGGACTGCTCTTCCAAAGGTCCGGAGTTCAAATCCCAGCAACCACACCA
tRX-Ser-NNN-8807	Ser	NNN	22.4	1	0	1	1	1	1	1	1	1	1	1	1	1	1	0	1	1	0	GATGACTCAGTGGTTAAGAGCACTGACTGCTTTTCCAGAGGTCCTGAGTTCAACTCTCAGCATCCACCA
tRX-Ser-NNN-14380	Ser	NNN	22.7	22	7	15	19	21	18	20	14	18	17	12	15	21	15	11	16	16	0	GTGAGATGGCTCAGTGGGTAAGAGCACCCAACTGCTCTTCCGAAGGTCTGGAGTTCAAATCCCAGCAACCACACCA
tRX-Ser-NNN-14355	Ser	NNN	21.7	4	1	3	2	5	2	5	2	3	4	2	4	4	4	4	2	4	0	GATGGCTCAGTGGGTAAGAGCACCCAACTGCTCTTCCGAAGGTCTGGAGTTCAAATCCCAGCAACCACCA
tRX-Ser-NNN-11731	Ser	NNN	24.4	2	0	0	1	1	1	1	1	1	1	0	1	1	1	0	1	2	0	GATGGCTCAGTGGTTAAGAGCACTGACTGCTCTTCCAGAGGACCCGAGTTCAATTCCCAGCAACCACCA
tRX-Leu-NNN-1201	Leu	NNN	21.7	1	0	1	1	1	1	1	1	1	1	1	1	1	1	1	1	1	0	GGGGTTGGAGAGATGGCTCAGAGGTTAAGAGCACCTACTGCTCTTCTGAGGGTCCTGAGTTCAAATCCCAGCAACCACACCA
alttRNA-Leu-NNN-139	Leu	NNN	21.7	0	1	0	0	0	0	0	0	0	0	0	0	0	0	0	0	0	0	GGGGTTGAAGAGATGGCTCAGAGGTTAAGAGCACCTACTGCTCTTCTGAGGGTCCTGAGTTCAAATCCCAGCAACCACACCA
tRX-Ser-NNN-7049	Ser	NNN	26.5	1	0	0	0	0	0	0	0	0	0	0	0	0	0	1	0	1	0	GATGGCTTAGCGGTTAATAGCACTGACTGCTCTTTCAGAGGTCCTGAGTTCAATTCCCAGCAACCACCA
alttRNA-Ser-NNN-578	Ser	NNN	20.1	0	0	0	0	0	0	0	0	0	0	1	0	0	0	0	0	0	0	GATGGCTTAGCGGTTAATAGCACTGACTGCTCTCTCAGAGGTCCTGAGTTCAATTCCCAGCAACCACCA
tRX-Asn-NNN-1579	Asn	NNN	34.7	1	1	1	1	1	1	1	1	1	1	1	1	1	1	1	1	1	0	GAGATGGCTCAGTGGTTAAGAGCACTGCCTGTTCTTCAAGAGGACCTAGGTTCAATTCCCAGTAGCTACACCA
alttRNA-Asn-NNN-48	Asn	NNN	35.7	0	0	0	0	0	0	0	0	0	0	0	0	0	0	0	0	0	1	GAGATGGCTCAGTGGTTAAGAGTACTGTCTGTAATTCCAGAGGACCTGGGTTCAAATCCCACTAGCCACACCA
tRX-Ser-NNN-7184	Ser	NNN	24.4	12	7	10	11	11	11	11	11	11	12	9	10	12	11	4	11	10	1	GATGGCTCAGTGGTTAAGAGCACTGACTGCTCTTCCAGAGGTCCCGAGTTCAATTCCCAGCAACCACCA
tRX-Und-NNN-2761	Und	NNN	23.9	1	0	1	1	0	1	1	1	1	1	0	1	1	1	0	1	1	0	GAGATGGCTCAGTGGTTAAGAGCACCAACTGCTCTTCCAGAGATCCTGAGTTCAAATCCCAGCAACTACACCA
alttRNA-Und-NNN-229	Und	NNN	24.9	0	0	0	0	1	0	0	0	0	0	1	0	0	0	1	0	0	0	GAGATGGCTCAGTGGTTAAGAGCACCGACTGCTCTTCCAGAGATCCTGAGTTCAAATCCCAGCAACTACACCA
tRX-Ser-NNN-13640	Ser	NNN	21.6	1	0	0	1	1	1	1	1	1	1	0	1	1	1	0	1	1	0	GAGAGATGGCTCAGCGGTTAAGAGCACTGACTGCTCTTCCAAAGGTCCTGAGTTCAATTCCCACTAACCACCA
tRX-Ser-NNN-1535	Ser	NNN	32.3	2	0	2	3	3	3	3	2	3	2	2	3	2	3	2	3	2	0	GAGATGGCTCAGTGGTTAAGAGCACTGATTGCTCTTCCAGAGGTCCTGAGTTCAATTCCCAGCAACTACACCA
alttRNA-Ser-NNN-582	Ser	NNN	25.5	0	3	0	0	0	0	0	0	0	0	0	0	0	0	0	0	0	2	GATGGCTCAGTGGTTAAGAGCACTGACAGCTCTTCCAGAGGTCCTGAGTTCAATTCCCAGCAACCACCA
tRX-Ser-NNN-1312	Ser	NNN	30	19	15	17	15	18	16	16	20	18	18	16	18	18	14	14	17	19	1	GATGGCTCAGTGGTTAAGAGCACTGATTGCTCTTCCAGAGGTCCTGAGTTCAATTCCCAGCAACCACCA
tRNA-iMet-CAT-3	iMet	CAT	52.6	1	0	1	1	1	1	1	1	1	1	0	1	1	0	0	1	1	0	AGCAGAGTGGCGCAGCGGAAGCGTGCTGGGCCCATAACCCAGAGGTCGATAGATCGAAACCATCCTCTGCTACCA
tRNA-iMet-CAT-1	iMet	CAT	60.4	7	7	7	7	6	7	7	7	8	7	8	7	7	8	7	7	7	6	AGCAGAGTGGCGCAGCGGAAGCGTGCTGGGCCCATAACCCAGAGGTCGATGGATCGAAACCATCCTCTGCTACCA
tRX-Ala-NNN-104	Ala	NNN	38.6	1	1	1	1	1	1	1	1	1	1	0	1	1	1	0	1	1	0	AGAGGATATAGCTCAGTGGTAGAGTGCATACTTAGCATGTGCAAGGTCCTAGGTTCAAGCCCTACTACCTCTACCA
alttRNA-Ala-NNN-37	Ala	NNN	43.1	0	0	0	0	0	0	0	0	0	0	1	0	0	0	1	0	0	0	AGAGGATATAGCTCAGTGGTAGAGTGCATACTTAGCATGTACAAGGTCCTAGGTTCAAGCCCTACTACCTCTACCA
alttRNA-Ala-NNN-38	Ala	NNN	33.2	0	0	0	0	0	0	0	0	0	0	0	0	0	0	0	0	0	1	AGAGGATATAGCTTAGTGGTAGAATGCATACTTAGTATGTACAAGGTCCTAGGTTCAAGCCCTACTACCTCTACCA
tRX-Ser-NNN-10309	Ser	NNN	21.4	2	1	2	1	2	2	2	2	2	2	0	2	2	1	2	2	2	0	GATGGCTCAGCGGTTAAGAGCACTGACTGCTCTTCCACAGGTCCTGAGTTCAAATCCCAGCAACCACCA
alttRNA-Ser-NNN-584	Ser	NNN	21.1	0	0	0	0	0	0	0	0	0	0	1	0	0	0	0	0	0	0	GATGGCTCAGCGGTTAAGAGCATTGACTGCTCTTCCACAGGTCCTGAGTTCAAATCCCAGCAACCACCA
tRX-Ser-NNN-12817	Ser	NNN	23.1	1	0	1	1	1	1	1	1	1	1	0	1	1	1	0	1	1	0	GATGGCTCAGTGGTTAAGAGCACTGACTGCTCTTCTAGAGGGCCTGAGTTCAGTTCCCAGCAACCACCA
tRX-Und-NNN-1895	Und	NNN	26.2	1	0	0	0	0	0	0	0	0	0	0	0	0	0	1	0	1	0	GATGGCTCAGTGGTTAAGAGCACTTGCTGCTCTTACAGAGGACCAGGGTTCAATTCCCAGCACCACCA
alttRNA-Und-NNN-231	Und	NNN	29.9	0	1	1	1	1	1	1	1	1	1	0	1	1	1	0	1	0	0	GCTGGAGAGATGGCTCAGTGGTTAAGAGCACTTGCTGCTCTTACAGAGGACCAGGGTTCAATTCCCAGCACCAGTGCCA
tRX-Ser-NNN-11826	Ser	NNN	23.8	1	0	0	0	0	1	1	0	0	1	0	0	0	0	0	0	1	0	GATGGCTCAGTGGTAAAGAGTACTGACTGCTCTTCCAAAGGTCCTGAGTTCAAATCCCAGCAACCACCA
alttRNA-Ser-NNN-587	Ser	NNN	26.5	0	1	1	1	2	0	0	1	1	0	2	1	1	1	1	1	0	0	GATGGCTCAGTGGTAAAGAGCACTGACTGCTCTTCCAAAGGTCCTGAGTTCAAATCCCAGCAACCACCA
tRX-Ser-NNN-2104	Ser	NNN	31.1	1	0	1	1	1	1	1	1	1	1	0	1	1	1	1	1	1	0	GATGGCTCAGTGGTTAAGAGCACTGACTGCTCTTTCAGAGGTCCTGAGTTCAATTCCCAGAGACCACCA
alttRNA-Ser-NNN-589	Ser	NNN	30.5	0	0	0	0	0	0	0	0	0	0	1	0	0	0	0	0	0	0	GATGGCTCAGTGGTTAAGAGCACTGACTGCTCTTTCAGAGGTCCTGAGTTCAATTCCCAGAGACTACACCA
tRX-Ser-NNN-10427	Ser	NNN	25	8	7	4	6	6	6	6	7	6	7	7	7	6	5	4	5	8	0	GATGGCTCGGTGGTTAAGAGCACTGACTGCTCTTCCAGAGGTCCTGAGTTCAATTCCCAGCAACCACCA
tRX-Ser-NNN-11223	Ser	NNN	27.3	1	1	1	1	1	1	1	1	1	1	0	1	1	2	1	1	1	0	GAGATGGCTCGGTGGTTAAGAGCACTGACTGCTCTTCCAGAGGTCCTGAGTTCAATTCCCAGCAACTACACCA
alttRNA-Ser-NNN-592	Ser	NNN	20.1	0	0	0	0	0	0	0	0	0	0	0	0	0	0	0	1	0	0	GATGGCTCGGTGGTTAAGAGCACTGACTGCTCTTCCAGAGGTCCTGAGTTCAATTCCCAGCACCA
tRX-Leu-NNN-1065	Leu	NNN	21	6	1	3	4	4	3	3	5	4	5	4	6	4	3	2	4	4	0	GATGGCTCAATGGTTAAGAGCACCGACTGCTCTTCCAAAGGTCCTGAGTTCAAATCCCAGCAACCACCA
tRX-Ala-NNN-1441	Ala	NNN	28.1	1	0	1	1	1	1	1	1	1	1	0	1	1	1	0	1	1	0	GGCAGTGTAGCACAGTTAGTAGAGTATTGTCTAGCATGCACACGGTCCTGGGTTCAAACCCTAGCATTGTAACCA
alttRNA-Ala-NNN-41	Ala	NNN	31.8	0	1	0	0	0	0	0	0	0	0	0	0	0	0	0	0	0	0	GGCTGTGTAGCACAGTTAGTAGAGTATTTGTCTAGCATGCACACGGTCCTGGGTTCAAACCCTAGCATTGTAACCA
alttRNA-Ala-NNN-42	Ala	NNN	23.8	0	0	0	0	0	0	0	0	0	0	1	0	0	0	0	0	0	0	GGCTGTGTAGCACAGTTAGTAGAGTATTGTCTAGCATGCACATGGTCCTGGGTTCAAACCCTAGCATTGTAACCA
alttRNA-Ala-NNN-43	Ala	NNN	30.1	0	0	0	0	0	0	0	0	0	0	0	0	0	0	1	0	0	0	GGCAGTGTAGCACAGTTAGTAGAGTATTGTCTAGCATGCACATGGTCCTGGGTTCAAACCCTAGCATTGTAACCA
tRX-Ser-NNN-9225	Ser	NNN	27.1	1	0	0	1	0	1	1	0	1	1	0	1	1	1	0	1	1	0	GAGATGGCTCAGTGGTTAAGAGCTCTGACTGCTCTTCCAGAGGTCCTGAGTTCAATCCCTAGCAACTACACCA
alttRNA-Ser-NNN-594	Ser	NNN	27.4	0	0	1	0	1	0	0	1	0	0	1	0	0	0	1	0	0	0	GAGATGGCTCAGTGGTTAAGAGCTCTGACTGCTCTTCCAGAGGTCCTGAGTTCAATTCCTAGCAACTACACCA
tRX-Ser-NNN-13081	Ser	NNN	20.7	19	2	14	16	18	14	17	18	17	12	6	11	17	16	6	11	17	0	GTGAGATGGCTCAGCGGGTAAGAGCACCCGACTGCTCTTCCGAAGGTCCAGAGTTCAAATCCCAGCAACCACACCA
tRX-Und-NNN-3438	Und	NNN	22.4	1	1	1	1	1	1	1	1	1	1	1	1	1	1	1	1	1	0	GATGGCTCAGTGGTTAAGAGCACCAATTGCTCTTCCAGAGGTTCTGAGTTCAATTCCCAGCAACCACCA
tRX-Leu-NNN-839	Leu	NNN	22.3	1	0	1	1	0	1	1	1	1	1	0	1	1	1	1	1	1	0	GTGAGATGGCTCAGTGGTTAAGAGAGCCAACTACTCTTCCAAAGGTCCTGAGTTCAAATCCCAGCAACCACACCA
alttRNA-Leu-NNN-141	Leu	NNN	21.5	0	1	0	0	0	0	0	0	0	0	0	0	0	0	0	0	0	0	GTGAGATGGCTCAGTGGTTAAGAGAGCCGACTACTCTTCCAAAGGTCCTGAGTTCAAATCCCAGCAATCACACCA
alttRNA-Leu-NNN-142	Leu	NNN	22.3	0	0	0	0	0	0	0	0	0	0	1	0	0	0	0	0	0	0	GTGAGATGGCTCAGTGGTTAAGAGAGCCGACTACTCTTCCAAAGGTCCTGAGTTCAAATCCCAGCAACCACACCA
tRX-Ala-NNN-773	Ala	NNN	24.3	1	0	1	1	1	1	1	1	1	1	1	1	1	1	1	1	1	0	GGTTATAGCTCAGTGGCAGAGCGTGTGTTTAGCATACATGAGGCCCTGTTCAATCCCTAGCACCGCCA
alttRNA-Ala-NNN-46	Ala	NNN	25.5	0	1	0	0	0	0	0	0	0	0	0	0	0	0	0	0	0	0	TCTAGGGTTATAGCTCAGTGGCAGAGCGTGTGTTTAGCATACATGAGGCCCTGTTCAATCCCCAGCACCGTGAAAGAACCA
alttRNA-Ala-NNN-47	Ala	NNN	24.9	0	0	0	0	0	0	0	0	0	0	0	0	0	0	0	0	0	1	GGTTATAGCTCAGAGGCAGAGCGTGTGTTTAGCATACACGAGGCCCTGTTCAATCCCTAGCACCACCA
tRX-Ser-NNN-5120	Ser	NNN	22.2	5	4	7	10	10	9	10	9	11	11	5	10	8	12	21	12	5	0	GATGGCTCAGTGGGTAAGAGCACCTGACTGCTCTTCCGAAGGTCCAGAGTTCAAATCCCAGCAACCACCA
tRX-Ala-NNN-848	Ala	NNN	26.4	1	1	1	1	1	1	1	1	1	1	1	1	1	1	1	1	1	0	TTTAGCTCAGTGGTAGAGCGCTTGCGTAGCAAGCACAAGGCCCTGGGTTTGGTCCTCAGCTCTGGGGAAGAACCA
alttRNA-Ser-NNN-3	Ser	NNN	38.1	0	0	0	0	0	0	0	0	0	0	0	0	0	0	0	0	0	37	GCTGGGGATTTAGCTCAGTGGTAGAGCGCTTACCTAGGAAGCGCAAGGCCCTGGGTTCGGTCCCCAGCTCCGAAACCA
tRX-Ser-NNN-3099	Ser	NNN	20.9	1	0	1	1	1	1	1	1	1	1	0	1	1	1	0	1	1	0	GGGCTGGAGAGATGGCTTAGAGGTTAATAGCACTGACTGCTCTTTCAGAGGTCCTGTGTTCAATTCCCAGCAACCCCACCA
alttRNA-Ser-NNN-597	Ser	NNN	20.8	0	1	0	0	0	0	0	0	0	0	0	0	0	0	0	0	0	0	GGGCTGGAGAGATGGCTTAGAGGTTAATAGCACTGACTGTTCTTTCAGAGGTCCTGTGTTCAATTCCCAGCAACCCCACCA
tRX-Ser-NNN-1861	Ser	NNN	23.9	1	1	1	1	1	1	1	1	1	1	1	1	1	1	1	1	1	0	GATGGCTCAGAGGTTAAGAGCATCGACTACTCTTCCAGAGGTCCTGAGTTCAATTCTCAGCAACCACCA
tRX-Val-NNN-136	Val	NNN	24.6	1	0	1	1	1	1	1	1	1	1	1	1	1	1	0	1	1	0	GCTTGGGGATTTGGCTCAGTGGTAGAACACTTGCCTAACAAGTAGATGCCCATGGGTTCAGTCCCCAGCACTATACACCA
tRX-Ala-NNN-330	Ala	NNN	35	1	1	1	1	1	1	1	1	1	1	1	1	1	1	1	1	1	0	GGCTAGGGGTATGGCTCAGTAGTAGAGCTCTTGCCTAGCATGTACAAGGTCCTAGGTTTAATCTCTGGTACTGCCACCA
alttRNA-Ala-NNN-51	Ala	NNN	28.1	0	0	0	0	0	0	0	0	0	0	0	0	0	0	0	0	0	1	GGCTAGGAATATGGCTCAGTAGTAGAGCTCTTGCCTAGCATGTACAGGGTTCTAGGTTCAATCTCCAGTGCTGCCACCA
tRX-Ser-NNN-6942	Ser	NNN	25.4	1	1	1	1	1	1	1	1	1	1	1	1	1	1	1	1	1	0	GATGGCTCAGTGGTTAAGAGCACTGACTGCTCTTCCAAAGGTCCTGAGTTCAAATCCCAGCAACTCCA
tRX-Val-NNN-106	Val	NNN	27.6	1	0	0	1	0	1	0	1	0	1	0	0	0	1	0	1	1	0	GGGGTGATGGCTCAGTTGATAAAGTGTCTGCTGCACAAGCATGAGGACCCGGGTTCAATCCCTCGGTGCCCACACCA
alttRNA-Val-NNN-17	Val	NNN	27.2	0	0	1	0	1	0	1	0	1	0	0	1	1	0	0	0	0	0	GGGGAGATGGCTCAGTTGATAAAGTGTTTGCTGAACAAGCATGAGGACCCGGGTTCAATCCCTCGGTGCCCACACCA
alttRNA-Val-NNN-18	Val	NNN	31.5	0	0	0	0	0	0	0	0	0	0	0	0	0	0	1	0	0	0	GGGGAGATGGCTCAGTTGATAAAGTGTCTGCTGCACAAGCATGAGGACCGGGGTTCAATCCCTCGGTGCCCACACCA
tRX-Und-NNN-1408	Und	NNN	23.4	1	0	1	1	0	0	1	0	0	1	0	1	1	1	1	0	1	0	GATGGCTCAGAGGTTAAGAGCACTGGCTACCCTTCCAGAGGTCCTGAGTTCAATTCCCAGCACCCACCA
tRX-Und-NNN-1657	Und	NNN	27	1	1	1	1	1	1	1	0	1	1	1	1	1	1	0	1	1	0	GTGAGATGGCTCAGCGGTTAAGAGCACTGGCTGCTGTTCCAGAGGACTCGGGTTCAATTCCCAGCAACCACACCA
alttRNA-Und-NNN-236	Und	NNN	21.4	0	0	0	0	0	0	0	1	0	0	0	0	0	0	1	0	0	0	GTGAGATGGCTCAGCGGTTAAGAGCACTGGGTGCTGTTCCAGAGGACTCGGGTTCAATTCCCAGCAACCACACCA
alttRNA-Und-NNN-237	Und	NNN	33.1	0	0	0	0	0	0	0	0	0	0	0	0	0	0	0	0	0	1	GATGGCTCAGTGGTTAAGAACACTGGCTGTTGTTCCAGAGGACCTGGGTTCAATTCCCAGCACCCACCA
tRX-Ser-NNN-11040	Ser	NNN	27.9	1	1	1	1	1	1	1	1	1	1	1	1	1	1	1	1	1	0	GCTGGAAAGATGGCTCAGTGGTTAAGAGCACTGACTGCTCTTCTGGAGGTCCTGAGTTCAAAAATCTCAGCAACCTGTCTGGCACCA
tRX-Ser-NNN-7306	Ser	NNN	22.9	1	0	0	1	1	1	1	1	1	1	0	1	1	1	0	1	1	0	GGAGAGATGGCTCAGGGGTTAAGTGTGCTGGCTGGACTTCCACAAGATCTGGGTTCAATTCCCAGCACTCACTACCA
alttRNA-Ser-NNN-603	Ser	NNN	25.6	0	1	0	0	0	0	0	0	0	0	1	0	0	0	1	0	0	0	GGAGAGATGGCTCAGGGGTTAAGCGTGCTGGCTGGACTTCCACAAGATCTGGGTTCAATTCCCAGCACTCACTACCA
alttRNA-Ser-NNN-604	Ser	NNN	26.8	0	0	1	0	0	0	0	0	0	0	0	0	0	0	0	0	0	0	GGAGAGATGGCTCAGGGGTTAAGCGTGCTGGCTGGACTTCCACAAGATCTGGGTTCAATTCCCAGCACTCACTATCCGCCA
alttRNA-Ser-NNN-605	Ser	NNN	18.9	0	0	0	0	0	0	0	0	0	0	0	0	0	0	0	0	0	1	GGAGGGATGGCTCAGGGGTTTCAAGTGCTGGCTGGGCTTCCAGAAAACCTGGGTTCAATTCCCAGCACCCACTCCACCA
tRX-Ser-NNN-8691	Ser	NNN	23.8	1	0	1	1	1	1	1	1	1	1	1	1	1	1	1	1	1	0	GAGAGGTGGCTCAGTCATTAAGAGCACTGACTGCTCTTCCAGAGGTCCTGAGTTCAATTCCCAGCAACCACCA
alttRNA-Ser-NNN-608	Ser	NNN	19.9	0	0	0	0	0	0	0	0	0	0	0	0	0	0	0	0	0	1	GGGCTGGAGAAATGGCTCAGCTGTTAAGAGCACTGGCTCCTTTTCCAGTGGTCCTGAGTTCAATTCCCAGCAACCACATCTGCTCACCA
tRX-Ser-NNN-5479	Ser	NNN	23.3	49	14	27	31	32	29	33	33	29	34	23	31	33	31	19	32	35	0	GTGAGATGGCTCAGTGGGTAAGAGCACCTGACTGCTCTTCCGAAGGTCCGGAGTTCAAATCCCAGCAACCACACCA
tRX-Leu-NNN-1433	Leu	NNN	21.5	1	0	1	0	1	0	0	1	0	1	0	1	1	1	1	1	1	0	GATGGCTCAGTGGTTAAGACTGCTCTTCCAAAGGTCCTGAGTTCAAATCCCAGAAACCACCA
alttRNA-Leu-NNN-144	Leu	NNN	20.9	0	1	0	0	0	0	0	0	0	0	0	0	0	0	0	0	0	0	GATGGCTCAGTGGTTAAGAGTACTGACGGCTCTTCCAAAGGTCCTGAGTTCAAATCCCAGCAACCACCA
tRX-Ser-NNN-439	Ser	NNN	32.4	14	1	7	11	11	10	13	9	14	11	5	13	10	11	3	12	12	0	GTGAGATGGCTCAGTGGGTAAGAGCACCCGACTGCTCTTCGGAAGGTCCAGAGTTCAAATCCCAGCAACCACACCA
tRX-Ser-NNN-3031	Ser	NNN	34.3	1	0	1	1	1	0	1	1	1	1	0	1	1	1	0	1	1	0	GCTGGAGATGGCTCAGCGGTTAAGGGCACTGACTGCTTTTCCAGAGGTCCTGGGTTCAATTCCCAGCAAGCACCA
tRX-Ser-NNN-4874	Ser	NNN	26.5	22	17	21	19	20	19	18	18	21	19	18	19	19	16	14	18	18	8	GATGGCTCAGAGGTTAAGAGCACTGACTGCTCTTCCAGAGGTCCTGAGTTCAAATCCCAGCAACCACCA
tRX-Ser-NNN-6308	Ser	NNN	24.9	1	1	1	1	1	1	1	1	1	1	0	0	1	1	1	1	1	0	GCTGGAAAGATGGCTCAGTAGTTAAGAGCACTGACTGCTCTTCCAGAGGTCCTGAGTTCAATTCCCAGCAACCCCA
tRX-Ser-NNN-3732	Ser	NNN	24.1	2	1	3	2	3	3	2	2	2	3	3	2	3	2	2	2	1	0	GATGGCTCAGTGGGTAAGAGCACTGACTGCTCTTCTGAAGGTCCTGAGTTCAATTCCCAGCAACCACCA
alttRNA-Ser-NNN-615	Ser	NNN	25.1	0	0	0	0	0	0	0	0	0	0	0	0	0	0	1	0	0	0	GTGAGATGGCTCAGTGGGTAAGAGCACTGACTGCTCTTCTGAAGGTCCTGAGTTCAATTCCCAGCAACCACACCA
tRX-Ser-NNN-7065	Ser	NNN	25.4	1	0	1	1	1	1	1	0	1	1	1	1	1	1	0	1	1	0	GATGGCTCAGTGGTTAAGAGCAATGACTGCTCTTCCAGAGGTTCTGAGTTCAAATCCCAGCAGTCACCA
alttRNA-Ser-NNN-617	Ser	NNN	28.4	0	0	0	0	0	0	0	0	0	0	0	0	0	0	0	0	0	1	GGCTGGAGAGATGGCTCAGCGGGTAAGAGCACTGACTGCTCTTCCAGAGGTCCTGAGTTCAAATCCCAGCTGCCAAGCCTCCA
tRX-Ser-NNN-9544	Ser	NNN	29.4	17	6	18	13	12	13	15	10	16	17	9	12	14	15	6	12	10	0	GTGAGATGGCTCAGTGGGTAAGAGCACCTGACTGCTCTTCCGAAGGTCTGGAGTTCAAATCCCAGCAACCACACCA
tRX-Ser-NNN-5491	Ser	NNN	22.3	5	0	4	4	8	4	5	4	5	8	3	6	6	5	6	6	7	0	GATGGCTCAGTGGGTAAGAGCACCTGACTGCTCTTCCGAAGGTCCGGAGTTCAAATCCCAGCAACCACCA
tRX-Ser-NNN-5478	Ser	NNN	23.3	1	0	1	1	1	1	1	1	1	1	0	0	1	1	0	1	1	0	GTGAGATGGCTCAGTGGGTAAGAGCACCTGACTACTCTTCCGAAGGTCCGGAGTTCAAATCCCAGCAACCACACCA
alttRNA-Ser-NNN-622	Ser	NNN	22.4	0	0	0	0	0	0	0	0	0	0	1	1	0	0	0	0	0	0	GTGAGATGGCTCAGTGGGTAAGAGCACCTGACTACTCTTCCGATGGTCCGGAGTTCAAATCCCAGCAACCACACCA
alttRNA-Ser-NNN-623	Ser	NNN	22.4	0	0	0	0	0	0	0	0	0	0	0	0	0	0	1	0	0	0	GTGAGATGGCTCAGTGGGTAAGAGCACCTGACTGCTCTTCCGATGGTCCGGAGTTCAAATCCCAGCAACCACACCA
tRX-Ser-NNN-11467	Ser	NNN	21.1	1	1	0	0	1	0	0	0	0	0	0	1	0	0	1	0	1	0	GAGATGGCTCAGAGGTTAAGAGCACTGACTACTCTTTCAGAGGTCCTGAGTTTAAATCCCAGCAGCCACACCA
tRX-Ser-NNN-7148	Ser	NNN	26.6	1	1	1	1	1	1	1	1	1	1	1	1	1	1	1	1	0	0	GAGAGATGGCTCAATGGTTAAGAGCACCGACTGCTCTTCCAGAGGTCCTGAGTTCAATTCCCAGTAACCACCA
tRX-Ser-NNN-3878	Ser	NNN	21.7	2	2	2	2	2	2	2	2	2	2	2	1	2	3	3	2	2	0	GATAGCTCAGCAGTTAAGAGCACTGACTGCTCTTCCAGAGGTCCTGAGTTCAAATCCCAGCAACCACCA
tRX-Ser-NNN-4039	Ser	NNN	20.7	1	2	1	1	1	1	1	1	1	1	0	1	1	1	1	1	1	0	GATAGCTCAGCAGTTAAGAGCACTGACTGCTTTTCCAGAGGTCCTGAGTTCAAATCCCAGCAACCACCA
tRX-Leu-NNN-1150	Leu	NNN	20.1	1	0	1	1	1	1	1	1	1	1	1	1	1	1	1	1	1	0	GATGGCTCAGTGGTTAAGAGTGCCCACTGCTCTTCTGAAGGTCCTGAGTTCAAATCCCAGCAACCACCA
tRX-Ser-NNN-6110	Ser	NNN	22.8	1	0	1	1	1	1	1	1	1	1	1	1	1	1	1	1	1	0	GATGGCTCAGCGGTTAAGAGCACTGACTGCTCTTCCTAGAGATCCTGAGTTCAATTCCCAGCAACCACCA
alttRNA-Ser-NNN-629	Ser	NNN	21.3	0	0	0	0	0	0	0	0	0	0	0	0	0	0	0	0	0	1	GGATGGCTCAATGGTTAAGCGCACTGACTGCTCCTTAGAGGTCCTGAGTTCAAATCCCAGCAACCACCA
tRX-Ser-NNN-6583	Ser	NNN	25.6	1	0	0	1	1	1	1	1	1	1	0	1	1	1	0	1	1	0	GATGGCTCAGCAGGTAAGAGCACTGACTGACTGCTCTTCCAGAGGTCCTGAGTTCAATTCCCAGAAACCACCA
alttRNA-Ser-NNN-631	Ser	NNN	26.4	0	1	0	0	0	0	0	0	0	0	0	0	0	0	0	0	0	0	GATGGCTCAGCAGGTAAGAGCACTGACTGCTCTTCCAGAGGTCCTGAGTTCAATTCCCAGAAACCACCA
alttRNA-Ser-NNN-632	Ser	NNN	23.9	0	0	0	0	0	0	0	0	0	0	1	0	0	0	0	0	0	0	GATGGCTCAGCAGGTAAGAGCACTGACTGCTCTTCCAGGGGTCCTGAGTTCAATTCCCAGAAACCACCA
alttRNA-Ser-NNN-633	Ser	NNN	23.3	0	0	0	0	0	0	0	0	0	0	0	0	0	0	1	0	0	0	GATGGCTCAGCAGGTAAGAGCACTGACTGACTGCTCTTCCCAGAGGTCCTGAGTTCAATTCCCAGAAACCACCA
tRX-Leu-NNN-911	Leu	NNN	21.1	19	13	17	20	21	18	15	19	18	17	18	18	16	19	12	19	18	0	GATGGCTCAGCGGTTAAGAGCACCGACTGCTCTTCCAAAGGTCCTGAGTTCAAATCCCAGCAACCACCA
tRX-Lys-NNN-101	Lys	NNN	27.1	3	3	3	3	3	3	3	3	3	3	3	2	3	3	2	3	3	0	GATGGCTCAGCGGTTAAGAGCACTGGCTGCTTGTTCCAGAGGTCCTGAGTTCAATTCCCAGCAACCACCA
tRX-Ser-NNN-10042	Ser	NNN	26.8	3	0	2	2	3	3	3	3	2	3	1	2	3	2	1	3	3	0	GATGGCTCAATGGTTAAGAGCACTGACTGCTCTTCCAGAGGTTCTGAGTTCAATTCCCAGCAACCACCA
tRX-Ser-NNN-1904	Ser	NNN	33	1	0	1	1	1	1	1	1	1	1	1	1	1	1	0	1	1	0	GCTGGAGAGATGGCTCAGTGGTTAAGAGCACTGACTGCTCTTTCAGAGGTCCTGAGTTCAATTCCCAGCAGCCCCA
tRX-Ser-NNN-2988	Ser	NNN	29	8	4	4	8	7	8	8	7	7	8	4	8	8	8	5	7	7	0	GATGGCTCAGCGGTTAAGAGCACTGACTGCTCTTTCAGAGGTCCTGAGTTCAATTCCCAGCAACCACCA
tRX-Ser-NNN-909	Ser	NNN	31.2	1	0	0	1	0	1	0	1	1	1	0	1	0	1	0	1	1	0	GATGGCTCAGTGGGTAAGAGCATCCGACTGCTCTTCCAAAGGTCCTGAGTTCAAATCCCAGCAACCACCA
tRX-Ser-NNN-9176	Ser	NNN	21.9	1	1	1	1	1	1	1	1	1	1	1	1	1	1	1	1	1	0	GATGGCTCAGGGGTTAAGAGCACTGACTACTCTTCCAAAGGTCCTGAGTTCAAATCCCAGCAACCACCA
alttRNA-Ser-NNN-639	Ser	NNN	21.8	0	0	1	0	1	0	1	0	0	0	0	0	0	0	0	0	0	0	GATGCCTCAGTGGGTAAGAGCATCCGACTGCTCTTCCAAAGGTCCTGAGTTCAAATCCCAGCAACCACCA
tRX-Ser-NNN-9177	Ser	NNN	21.9	3	1	2	2	2	1	2	1	1	2	4	2	2	3	4	2	3	0	GATGGCTCAGGGGTTAAGAGCACTGACTGCTCTTCCAAAGGTCCTGAGTTCAAATCCCAGCAACCACCA
tRX-Ser-NNN-10946	Ser	NNN	25.3	1	1	1	1	1	1	1	1	1	1	2	1	1	1	0	1	1	0	GATGGCTCAGTGGTTAAGAGCTCCGACTGCTCTTCCAGAGGTCCTGAGTTCAAATCCCAGCAACCACCA
tRX-Ser-NNN-11502	Ser	NNN	24.7	1	0	1	1	1	0	0	1	1	0	1	1	0	1	0	1	1	0	GACATGGCTCAGTGATTAAGAGCACTGACTGCTCTTCCAGAGGTCCTGTGTTCAATTCCCAGCAACTACACCA
tRX-Ser-NNN-2254	Ser	NNN	31.5	1	0	1	1	1	1	2	1	1	1	1	2	2	1	1	1	1	0	GATGGCTCAGTGGTTAAGAGCACTGACTGCTCTTCCAGAGGTCCTGAGTTCAATTCCCAGCTACCACCA
tRX-Und-NNN-3512	Und	NNN	28.7	1	0	0	0	1	1	1	1	1	0	0	1	0	1	0	0	1	0	GGAGAGTTGGCTTAGTGGTTACGAGCACTGGCTGCGGCTCCAGAGGACCTAGGTTCAAGTCCCAGCACTCAAGCGGCACTTTTCGCCA
alttRNA-Und-NNN-239	Und	NNN	31.2	0	1	0	0	0	0	0	0	0	0	0	0	0	0	0	0	0	0	GGAGAGTTGGCTCAGTGGTTACGAGCACTGGCTGCGGCTCCAGAGGACCTAGGTTCAAGTCCCAGCACTCAAGCGGCACTTTTCGCCA
alttRNA-Und-NNN-240	Und	NNN	37.1	0	0	1	1	0	0	0	0	0	1	1	0	1	0	1	1	0	0	GGAGAGTTGGCTTAGTGGTTAGAGCACTGGCTGCGGCTCCAGAGGACCTAGGTTCAAGTCCCAGCACTCAAGCGGCACTTTTCGCCA
tRX-Und-NNN-2126	Und	NNN	21.3	1	1	1	1	1	1	1	1	1	1	0	1	1	1	0	1	1	0	GTTGGAGAGATGCTTAGTGGTTAAGAGCGCTGGCTACTTTTCCAGAGGACCTGGGTTCAATTGCCAGCACCTACACCA
tRX-Glu-NNN-111	Glu	NNN	26.5	1	0	1	1	1	0	0	1	1	0	1	0	1	1	0	0	1	0	GATGGCTCAGCGGTTAAGAGCACTGACCTTCTTCCAGAGATCCTGAGTTCAAATCCCAGCAACCACCA
alttRNA-Glu-NNN-10	Glu	NNN	21.7	0	0	0	0	0	0	0	0	0	0	0	1	0	0	0	0	0	0	GATGGCTCAGCGGTTAAGAGCACTGACTTCTTCCAGAGATCCTGAGTTCAAATCCCAGCAACCACCA
tRX-Und-NNN-1732	Und	NNN	20.3	1	0	1	1	1	0	1	1	0	0	1	1	0	1	0	1	1	0	GACGGCTCGGCGGTTAAGAGCACTGGCTGCTCTTCCAGAGGTCCTGGGTTCAATTCCCAGGAACCACCA
alttRNA-Und-NNN-245	Und	NNN	20.6	0	1	0	0	0	0	0	0	0	0	0	0	0	0	0	0	0	0	GACGGCTCGGCGGTTAAGAGCACTGGCTACTCTTCCAGAGGTCCTGGGTTCAATTCCCAGGAACCACCA
alttRNA-Und-NNN-246	Und	NNN	18.3	0	0	0	0	0	0	0	0	0	0	0	0	0	0	0	0	0	1	GCCTGGAGAGATGGCTCAGTGGTGAAGAGCACTGCCTGCTCTTCCAGAGGACCTGGGGTCAATTCCTAGCACCCACAGGGCACCA
tRX-Gln-NNN-11	Gln	NNN	27.8	1	1	1	1	1	1	1	0	1	1	1	1	1	1	1	1	1	0	GATGGCTCCGTGGTTAAGAGCACTGGATCTTGCTCTTCCAGAGGTCCTGAGTTCAATTCCCAGCAACCACCA
alttRNA-Gln-NNN-3	Gln	NNN	20.8	0	0	0	0	0	0	0	1	0	0	0	0	0	0	0	0	0	0	GATGGCTCCGTGTTAAGAGCACTGGATCTTGCTCTTCCAGAGGTCCTGAGTTCAATTCCCAGCAACCACCA
tRX-Ser-NNN-1955	Ser	NNN	33.1	8	6	11	8	6	9	7	7	7	7	7	6	8	8	5	7	8	2	GAGAGGTGGCTCAGCGGTTAAGAGCACTGACTGCTCTTCCAGAGGTCCTGAGTTCAATTCCCAGCAACCACCA
tRX-Ser-NNN-3188	Ser	NNN	23.2	1	0	0	0	0	0	0	0	0	0	0	0	0	0	0	0	1	0	GAGATGGCTCAGCAGTTAAGAGCACTGACTGCTCTTCAGAAGGTCCTGAGTTCAAATCCCAGCAACTACACCA
tRX-Leu-NNN-214	Leu	NNN	23.8	1	0	0	1	1	1	1	1	1	1	0	0	1	1	0	1	1	0	GGTTAGATGGCTCAGTGGGTAAGAGCACTGACTGCTCTCCTGAAGGTCCTGAGTTCAAATCCCAGCAACCACCA
tRX-Und-NNN-3014	Und	NNN	20.4	1	0	1	1	0	0	0	1	0	1	0	1	1	1	0	0	1	0	GATGGCTCAGTGGTTAAGAGCACTGAGTGCGCTTCTGAAGATACTGAGTTCAAATCTCAGCAACCACCA
tRX-Ala-NNN-1642	Ala	NNN	24.6	1	0	0	0	0	0	0	0	0	0	0	0	0	0	1	0	1	0	TATAGCTCAGTGGTAGAGCACTTTCCCAGCATGAGCAAGGCCCTGGGTTTATTTCCCAGGGAGAAAAACCA
alttRNA-Ala-NNN-54	Ala	NNN	25.6	0	1	0	0	1	1	1	1	0	1	0	0	1	0	0	0	0	0	TATAGCTCAGTGGTAGAGCACTTTCCCAGCATGAGCAAGGCCCTGGGTTTGTTTCCCAGGGAGAAAAACCA
alttRNA-Ala-NNN-55	Ala	NNN	25.9	0	0	1	1	0	0	0	0	1	0	0	1	0	1	0	1	0	0	TATAGCTCAGTGGTAGAGCACTTTCCCAGCATGAACAAGGCCCTGGGTTTATTTCCCAGGAAGAAAACCA
tRX-Und-NNN-2749	Und	NNN	31.7	1	0	1	1	1	1	1	1	1	1	1	1	1	1	1	1	1	0	GGCTGAAGAGATGGCTCAGTGGTTAAGAGTCCTGGCTGTTCTTCCAGAGGACCTGGGTTCAATTCCCAACAGCCACCA
alttRNA-Und-NNN-249	Und	NNN	23.4	0	1	0	0	0	0	0	0	0	0	0	0	0	0	0	0	0	0	GGCTGAAGAGATGGCTCAGTGGTTAAGAGTCCTGGCTGTTCTTCCAGAGGACCTAGGTTCAATTCCCAACAGCCACCA
alttRNA-Und-NNN-250	Und	NNN	42.6	0	0	0	0	0	0	0	0	0	0	0	0	0	0	0	0	0	1	TGGGGGTTGGGAATTTGGCTCAGTGGTAGAGCGCTTGCCTAGGAAGCGCAAGGTCCTAGGTTCAATCCCCAGCCCCGAAACCA
tRX-Ser-NNN-10595	Ser	NNN	21.2	1	0	1	1	0	0	0	1	0	0	0	0	0	1	1	0	1	0	GAGATGGCTGAGCAGTTAAGAGCACTGACTGCTCTTCCAGAGGTCCTGAGTTCAAATCTCAGCAACTACACCA
alttRNA-Ser-NNN-646	Ser	NNN	28.8	0	1	0	0	0	0	0	0	0	0	1	0	0	0	0	0	0	0	GAGATGGCTCAGCAGTTAAGAGCACTGACTGCTCTTCCAGAGGTCCTGAGTTCAAATCTCAGCAACTACACCA
tRX-Ser-NNN-2103	Ser	NNN	31.4	20	20	17	15	13	16	16	15	17	16	13	13	15	16	12	16	19	2	GATGGCTCAGTGGTTAAGAGCACTGACTGCTCTTTCAGAGGTCCTGAGTTCAATTCCCAGCAACCACCA
tRX-Ser-NNN-6646	Ser	NNN	22	1	0	1	1	1	1	1	1	1	1	1	1	1	1	1	1	1	0	TGAGAGATGGCTCAGTGGTTAAGAGCACTGGCTGCTCTTTCAGAGGATCCTGGTTCAATTTCCAGGACCCACATCCA
tRX-Und-NNN-151	Und	NNN	23.8	1	0	1	1	1	1	1	1	1	1	1	1	1	1	1	1	1	0	GAGAACTGGCTCAGTGGTTAGGAGCACTGGATCCTCTTCCAGAGGACCTGGGTTCAGTTCCCAGCACCACCA
alttRNA-Und-NNN-252	Und	NNN	24.2	0	1	0	0	0	0	0	0	0	0	0	0	0	0	0	0	0	0	GCAGGAGAACTGGCTCAGTGGTTAGGAGCACTGGATCCTCTTCCAGAGGACCTGGGTTCAGTTCCCAGCACCGGTACCA
alttRNA-Und-NNN-253	Und	NNN	27.9	0	0	0	0	0	0	0	0	0	0	0	0	0	0	0	0	0	1	GAGAACTGGCTCAGTGGTTAAGAGCACTGGCTACTCTTCCAGAGGACCTGGGTTCAGTTCCCAGCACCACCA
tRX-Thr-NNN-404	Thr	NNN	20	1	0	0	0	0	0	0	0	0	0	1	0	0	0	0	0	1	0	GGGCTAAGGATGTAGCTCAGTTGGTAGAGAGCTTGTTTGGTATTCACAAGGACCTGAGTTCCAGACTGAGCACTGCCCACCA
alttRNA-Thr-NNN-28	Thr	NNN	22	0	1	1	0	0	1	1	0	0	1	0	0	1	0	0	0	0	0	GGGCTAAGGATGTAGCTCAGTTGGTAGAGAGCTTGTCTGGTATTCACAAGGACCTGAGTTCCAGACTGAGCACTGCCCACCA
alttRNA-Thr-NNN-27	Thr	NNN	22.6	0	0	0	1	0	0	0	1	1	0	0	1	0	1	0	1	0	0	GGGCTAAGGATGTAGCTCAGTTGGTAGAGAGCTTGTCTGGTATTCACAAGGACCTGAGTTCCAAACTGAGCACTGCCCACCA
alttRNA-Thr-NNN-29	Thr	NNN	22	0	0	0	0	0	0	0	0	0	0	0	0	0	0	1	0	0	0	GGCTAAGGATGTAGCTCAGTTGGTAGAGAGCTTGTCTGGTATTCACAAGGACCTGAGTTCCAGACTGAGCACTGCCCCCA
alttRNA-Thr-NNN-30	Thr	NNN	13.4	0	0	0	0	0	0	0	0	0	0	0	0	0	0	0	0	0	1	GGGCTAAGACGTAGCTCAGTTGATAGAATGCTTGTCTGGTATTCGCAAGGACCTGAGTTCAACACTGAGCGCTGTCCACCA
tRX-Ser-NNN-9769	Ser	NNN	23.6	13	2	6	7	6	7	9	11	10	6	3	10	14	6	3	6	6	0	GTGGGCTGGTGAGATGGCTCAGTGGGTAAGAGCACCCGACTGCTCTTCCGAAGGTCCGGAGTTCAAATCCCAGCAACCACACCA
tRX-Leu-NNN-57	Leu	NNN	25.6	1	1	0	1	1	1	1	1	1	1	1	1	1	1	1	1	1	0	GTGGGAGCTACAGTTCAGTCGGTAAAGTGCTTACTGCAGAAGCAAGAGGACCTGAGTTCAATCCCCAGCACTCACGCCA
alttRNA-Leu-NNN-148	Leu	NNN	39.9	0	0	0	0	0	0	0	0	0	0	0	0	0	0	0	0	0	1	ATCGGGGTTGGGGATTTGGCTCAGTGGTAGAGCGCTTACCTAGGAAGCGCAAGGTCCTGGGTTCGGTCCCCAGCCCCGGAACCA
alttRNA-Ser-NNN-650	Ser	NNN	21.2	0	0	3	1	0	0	1	4	0	0	3	2	0	0	0	1	1	0	GATGGCTCAGTGGTTAAGAGCACCGACTGCTCTTCCGAAGGTCCTGAGTTCAAATCCCAGCACCA
tRX-Ser-NNN-14240	Ser	NNN	20.1	1	0	1	1	1	1	1	1	1	1	0	1	1	1	1	1	1	0	GTGAGATGGCTCAGTGGATTAAGAGCACCTGACTGCTCTTCCGAAGGTCCAGAGTTCAAATCCCAGCAACCACACCA
tRX-Ser-NNN-5049	Ser	NNN	28.4	2	1	2	2	2	2	2	2	2	2	2	2	2	2	3	2	2	0	GATGGCTCAATGGTTAAGAGCACTGACTGCTTTTCCAGAGGTCCTGAGTTCAATTCCCAGCAACCACCA
tRX-Und-NNN-702	Und	NNN	21.2	1	0	1	1	1	1	1	1	1	1	0	1	1	1	1	1	1	0	GGGGAGGTAGCTCAGCAGTTAAGAGCACTGGCTGCTCTTCCAGAGGATCCGGGTTCAATTCCCAGCACCCACACCA
alttRNA-Und-NNN-256	Und	NNN	20.5	0	1	0	0	0	0	0	0	0	0	0	0	0	0	0	0	0	0	GGGTTGGGGAGGTAGCTCAGCAGTTAAGAGCACTGGCTGCTCTTCCAGAGGATCCAGGTTCAATTCCTAGCACCCACACTAACTCACCA
tRX-Ala-NNN-1431	Ala	NNN	21.4	1	0	0	1	0	0	0	1	0	1	0	1	0	1	0	0	1	0	AAGAATGTAGCATAGTTGGTAGAGTGCTTGCCTAGCATGTCTCGAGTCCTGAGTTTGATCCCCAGCATCCTATCCA
tRX-Ser-NNN-1615	Ser	NNN	30.6	1	0	0	1	0	1	0	1	0	0	1	1	1	1	0	1	1	0	GGCTGGAGAGATAGCTCAGTGGTTTAGAGCACTGACTGCTCTTCAGGAGTCCTGAGTTCAATTCCCAGCAACCACATGGCCACCA
alttRNA-Ser-NNN-654	Ser	NNN	33.2	0	1	0	0	0	0	0	0	0	0	0	0	0	0	1	0	0	0	GAGATGGCTCAGTGGTTTAGAGCACTGACTGCTCTTCAGGTGTCCTGAGTTCAATTCCCAGCAACAACACCA
alttRNA-Ser-NNN-655	Ser	NNN	30.9	0	0	1	0	1	0	1	0	1	1	0	0	0	0	0	0	0	0	GGCTGGAGAGATGGCTCAGTGGTTTAGAGCACTGACTGCTCTTCAGGAGTCCTGAGTTCAATTCCCAGCAACCACATGGCCACCA
tRX-Ser-NNN-5287	Ser	NNN	24.1	34	23	30	33	32	32	32	30	30	31	27	32	29	32	25	32	33	0	GATGGCTCAGTGGGTAAGAGCACTGACTGCTCTTCTGAAGGTCCTGAGTTCAAATCCCAGCAACCACCA
tRX-Ser-NNN-5393	Ser	NNN	21.6	20	21	20	20	17	20	22	19	19	21	15	21	23	21	12	19	17	0	GATGGCTCAGTGGGTAAGAGCACTGACTGCTCTTCCGAAGGTCCTGAGTTCAAATCCCAGCAACCACCA
tRX-Ser-NNN-7409	Ser	NNN	22.7	11	7	13	12	11	12	13	10	12	12	14	12	14	11	9	12	10	0	GTGAGATGGCTCAGCGGGTAAGAGCACTGACTGCTCTTCTGAAGGTCCTGAGTTCAAATCCCAGCAACCACACCA
tRX-Ser-NNN-11208	Ser	NNN	20.7	2	1	0	1	1	1	2	2	0	0	0	2	2	2	0	1	2	0	GTGAGATGGCTCAGTGGGTTAGAGCACCCGACTGCTCTTCCGAAGGTTCAGAGTTCAAATCCCAGCAACCACACCA
tRX-Und-NNN-1388	Und	NNN	37.5	1	1	1	1	1	1	1	1	1	1	1	1	1	1	1	1	1	0	GAGATGGCTCAGTGGTTAAGAGCACTGGCTGCTCTTCCAGAGGACCTAGGTTCAATTTCTAGCAGCAACACCA
alttRNA-Und-NNN-259	Und	NNN	14.2	0	0	0	0	0	0	0	0	0	0	0	0	0	0	0	0	0	1	GGGCTGGAGAGATGGCTCAGTGGTTAAGTGCACTGGCTGCTCTTCCAGGGGTCCCAGGTTCAATTCCCAGTGCCCACCA
tRX-Und-NNN-1928	Und	NNN	27.5	1	0	1	1	1	1	1	1	1	1	0	0	1	1	0	1	1	0	GAGAGATGGCTCAGCGGTTAAGAGCATCTTAAACGCTCTTCTAAAGGTCCTGAGTTCAAGTCCCAGTAACCACCA
alttRNA-Und-NNN-262	Und	NNN	27.5	0	1	0	0	0	0	0	0	0	0	0	0	0	0	0	0	0	0	GAGAGATGGCTCAGCGGTTAAGAGCATCTTAACCGCTCTTCTAAAGGTCCTGAGTTCAAGTCCCAGTAACCACCA
alttRNA-Und-NNN-263	Und	NNN	21.9	0	0	0	0	0	0	0	0	0	0	0	0	0	0	1	0	0	0	GAGAGATGGCTCAGCGGTTAAGAGCATCTTAACTGCTCTTCTAAAGGTCATGAGTTCAAGTCCCAGTAACCACCA
tRX-Leu-NNN-649	Leu	NNN	23.4	1	0	1	1	1	1	1	1	1	1	1	1	1	0	1	1	1	0	GATGGCTCAATGGTTAAGAGCACTACTCTTCCAAAGGTCTTGAGTTCAAATCCCAGCAACCACCA
alttRNA-Leu-NNN-151	Leu	NNN	21.8	0	1	0	0	0	0	0	0	0	0	0	0	0	0	0	0	0	0	GATGGCTCAATGGTTAAAGAGCACTACTCTTCCAAAGGTCTTGAGTTCAAATCCCAGCAACCACCA
tRX-Ser-NNN-1821	Ser	NNN	32.2	1	0	1	0	1	1	1	1	1	1	0	1	1	0	0	1	1	0	GTGCTGGAGAGATGGCTCAGTGGTTAAGAGCACTGACTGCTCTTCCAGAGATCCTGAGTTCAATTCCCAGCAGCCACACCA
alttRNA-Ser-NNN-660	Ser	NNN	24.4	0	1	0	0	0	0	0	0	0	0	0	0	0	0	0	0	0	0	GTGCTGGAGAGTTGGCTCAGTGGTTAAGAGCACTGACTGCTCTTCCAGAGATCCTGAGTTCAATTTCCAGCTGCCACACCA
alttRNA-Ser-NNN-659	Ser	NNN	32.2	0	0	0	1	0	0	0	0	0	0	0	0	0	1	0	0	0	0	GTGCTGGAGAGTTGGCTCAGTGGTTAAGAGCACTGACTGCTCTTCCAGAGATCCTGAGTTCAATTCCCAGCAGCCACACCA
alttRNA-Ser-NNN-661	Ser	NNN	26.8	0	0	0	0	0	0	0	0	0	0	1	0	0	0	1	0	0	0	GTGCTGGAGAGTTGGCTCAGTGGTTAAGAGCACTGACTGCTCTTCCAAAGATCCTGAGTTCAATTCCCAGCAGCCACACCA
alttRNA-Asn-NNN-50	Asn	NNN	20.9	0	0	0	1	1	3	1	0	0	2	0	2	0	1	0	2	0	0	GATGGCTCAACAGATAAGAGCACCCGACTGTTCTTCTGAAGGTCCTGAGTTCAATTCCCAGCAACCACCA
tRX-Ser-NNN-10182	Ser	NNN	23.7	2	1	2	2	2	2	2	2	2	2	2	2	2	2	2	2	2	0	GATGGCTCAGAGGTTAAGAACACTGACTGCTCTTCCAGAGGTCCTGAGTTCAATTCTCAGCAACCACCA
tRX-Ser-NNN-1213	Ser	NNN	25.7	3	3	5	4	5	5	5	4	5	4	3	5	4	4	4	4	3	0	GATGGCTCAGTGGTTAAGAGCACTGACTGCTCTTCTGAAGGTCCTGAGTTCAAGTCCCAGCAACCACCA
alttRNA-Ser-NNN-664	Ser	NNN	25.5	0	0	0	0	0	0	0	0	0	0	1	0	0	0	0	0	0	0	GGAGATATGGCTCAGTGGTTAAGAGCACTGACTGCTCTTCTGAAGGTCCTGAGTTCAAGTCCCAGCAACCATCTGTACCA
tRX-Ala-NNN-715	Ala	NNN	28.6	1	0	1	1	1	1	1	1	1	1	1	1	1	1	0	1	1	0	TGGAGCTGTAGCTCCGTTGGTAGAGTGCTTGCCTGGCCTGCATGAGGCCCTGGGTTTGACTCCCTAGCACTTCACCCA
alttRNA-Ala-NNN-60	Ala	NNN	21.4	0	0	0	0	0	0	0	0	0	0	0	0	0	0	1	0	0	0	TGGAGCTGTAGCTCCGTTGATAGAGTGCTTGCCTGGCCTGCATGAGGCCCTGGGTTTGACTCCCTAGCACTTCACCCA
tRX-Ser-NNN-8196	Ser	NNN	21.4	1	0	1	1	1	1	1	1	1	1	0	1	1	1	1	1	1	0	GTTAACTTGGCTCAGCAGTTAAGAGCACTGACTGCTCTTCCAGAGGTCCTGAGTTCAATTCCCAGCAGCCACACCA
tRX-Ser-NNN-7452	Ser	NNN	28.1	1	3	1	1	1	1	1	1	1	1	2	1	1	1	1	1	1	0	GGCTGGAGAGATGGCTCAGCAGTTAAGAGCACTGACTGCTCTTCCAGAGGTCCTGAGTTCAATTCCCAGCAGCCACCA
tRX-Asn-NNN-958	Asn	NNN	25.7	3	0	2	3	2	2	3	3	3	3	2	2	3	3	1	2	3	0	GATGGCTCAGCGGTTAAGAGCACTGACTGTTCTTCCGGAGGTCCTGAGTTCAAATCCCAGCAACCACCA
alttRNA-Asn-NNN-52	Asn	NNN	28.1	0	1	0	0	0	0	0	0	0	0	1	0	0	0	1	0	0	0	GATGGCTCAGTGGTTAAGAGCACTGACTGTTCTTCCGGAGGTCCTGAGTTCAAATCCCAGCAACCACCA
tRX-Leu-NNN-1547	Leu	NNN	20.1	1	0	0	0	0	0	0	1	0	0	0	0	0	0	0	0	1	0	GGGGTTGGTGAGATGGCTCAGTGGTTAAGAGCACCGACTGCTCTTCCAAAGGTCCAGAGTTCAAATCCCAGCAACCACACCA
tRX-Ser-NNN-1820	Ser	NNN	32.3	5	6	5	4	4	5	5	5	5	4	6	3	4	3	2	4	5	1	GCTGGAAAGATGGCTCAGTGGTTAAGAGCACTGACTGCTCTTCCAGAGGTCCTGAGTTCAATTCCCAGCAACCCCA
tRX-Asn-NNN-321	Asn	NNN	31.8	37	39	31	39	41	37	38	39	39	36	38	35	38	37	22	38	33	3	GATGGCTCAGTGGTTAAGAGCACTGACTGTTCTTCCAGAGGTCCTGAGTTCAATTCCCAGCAACCACCA
tRX-Ser-NNN-8774	Ser	NNN	24.7	5	9	10	5	5	5	6	7	6	7	8	4	7	5	8	5	5	2	GATGGCTCAGTGGTTAAGAGCACTGACTGCTCTTCCAGAGGTCCTGAGTTCAATTCCCAACAACCACCA
tRX-Ala-NNN-1363	Ala	NNN	25.5	1	0	1	1	1	1	1	1	1	1	1	1	1	1	1	1	1	0	TCTAGTTCAGTGGTTAGAGTAATTGCCTAGCATGCAAGAAATCCTGGGATTGATTCCCAACACTGCACAACCA
alttRNA-Ala-NNN-62	Ala	NNN	25.2	0	0	0	0	0	0	0	0	0	0	0	0	0	0	0	0	0	1	TATAGGAGATCTACTTCAGTGGCTAGAATAATTGCCTAGCCTGCAAGAAGTCCTGGGTTTGATTCCCAGCACTGCATAACCA
tRX-Asn-NNN-457	Asn	NNN	35.7	1	0	1	1	1	1	1	1	1	1	1	1	1	1	1	1	1	0	GGAGTTGGAGGGATGGCTCAGCGGTTAAGAGCACTGACTGTTCTTCTAGAGGTCCTGAGTTCAATTCCCAGCAACTACACCA
alttRNA-Asn-NNN-54	Asn	NNN	31.4	0	1	0	0	0	0	0	0	0	0	0	0	0	0	0	0	0	0	GGAGTTGGAGGGATGGCTCAGCGGTTAAGAGCACTGACTGTTCTTCTAGAGGTCCTGAGTTCAATTCCCAGCAACTATACCA
tRX-Ser-NNN-7354	Ser	NNN	26.3	13	7	10	12	13	13	12	14	12	12	5	14	12	12	4	12	12	0	GATGGCTCAGTGGTTAAGAGCACTGACTGCTCTTCCAGAGGTCCTGAGTTTAATTCCCAGCAACCACCA
tRX-Ser-NNN-6934	Ser	NNN	25.8	1	1	2	1	1	1	1	1	1	1	1	1	1	1	1	1	1	0	GATGGCTCAGTGGTTAAGAGCACTGACTGCTCTTCTAGAGGTCCTGAGTTTAATTCCCAGCAACCACCA
alttRNA-Ser-NNN-670	Ser	NNN	27.4	0	0	0	0	0	0	1	0	0	0	1	0	0	0	1	0	0	0	GCTGGAGCCATGGCTCAGTGGTTAAGAGCACTGACTGCTCTTCCAGAGGTCCTGAGTTTAATTCCCAGCAACCACGTGGTGGCTCCA
tRX-Ser-NNN-11571	Ser	NNN	20.4	1	0	1	1	1	1	1	1	1	1	0	1	1	1	1	1	1	0	GATGGCTCAGCGGGTAAGAGCACTAACTGCTCTTCCAGAGGTCCTGAGTTCAAGTCCCAGCAACCACCA
tRX-Und-NNN-2887	Und	NNN	23.1	2	1	2	2	2	2	2	2	2	2	2	2	2	1	1	0	2	0	GATGGCTCAGTGGTTAAGAGCACCATCTGCTCTTCCAGAGGTCCTGAGTTCAATTCCCAGCAACCACCA
tRX-Thr-NNN-443	Thr	NNN	23.6	1	0	1	1	1	1	1	1	1	1	0	1	1	1	0	1	1	0	GAGAGATGGCTCAGTGGTTAAGAGCACTGACTAGTCTTCCAAAGGTCCTGAGTTCAATTCCTAGTAACCACCA
alttRNA-Thr-NNN-33	Thr	NNN	20.2	0	0	0	0	0	0	0	0	0	0	1	0	0	0	1	0	0	0	GATGGCTCAGTGGTTAAGAGCACTGACTAGTCTTCCAAAGGTCCTGAGTTCAATTCCTAGCAACCACCA
tRX-Ala-NNN-313	Ala	NNN	36.4	1	0	0	1	1	1	1	1	0	1	0	0	1	1	0	1	1	0	TTTTAGCTCAGTGGTAGAGTGTTTGCCTAGCAAGTGCAAGGCCCTGGGTTCGGTCCTCAGCTCTGGGGAAAAACCA
alttRNA-Ala-NNN-65	Ala	NNN	37.3	0	1	0	0	0	0	0	0	0	0	0	0	0	0	0	0	0	0	TTTTAGCTCAGTGGTAGAGCGCTTGCCTAGCAAGCGCAAGGTCCTGGGTTCGGTCCTCAGCTCTGGGGGAAAAACCA
alttRNA-Ala-NNN-66	Ala	NNN	40.8	0	0	1	0	0	0	0	0	1	0	0	1	0	0	1	0	0	0	TTTTAGCTCAGTGGTAGAGTGTTTGCCTAGCAAGCGCAAGGCCCTGGGTTCGGTCCTCAGCTCTGGGGAAAAACCA
alttRNA-Ala-NNN-67	Ala	NNN	44.9	0	0	0	0	0	0	0	0	0	0	1	0	0	0	0	0	0	0	TTTTAGCTCAGTGGTAGAGTGTTTGCCTAGCAAGCACAAGGCCCTGGGTTCAGTCCTCAGCTCTGGGGAAAAACCA
alttRNA-Ser-NNN-1253	Ser	NNN	23.5	0	0	0	0	0	0	0	0	0	0	0	0	0	0	0	0	0	20	GATGGCTCAGCGGTTAAGAGCACCCGACTGCTCTTCCAGAGGTCATGAGTTCAATTCCCAGCAACCACCA
tRX-Val-NNN-143	Val	NNN	22	1	0	1	1	1	1	1	1	1	1	1	1	1	1	1	1	1	0	AGGTGTAGCTCAGTGGTAGAGCACTTGCCTGACATATACAGGCCCTGGGTTGGATCCCAGCATCCCTGCCA
alttRNA-Val-NNN-21	Val	NNN	29.9	0	1	0	0	0	0	0	0	0	0	0	0	0	0	0	0	0	0	AGGTGTAGCTCAGTGGTAGAGCATGTGCCTGACATATACAGGCCCTGGGTTGGATCCCAGCATCCCTGCCA
tRX-Lys-NNN-272	Lys	NNN	21.2	1	1	1	1	1	1	1	1	1	1	1	1	1	1	1	1	1	0	GCGTTATGGCTCAGCGGTTAAGAGCACTAATTGCTTGCTTTTCCAGAGATCCTGAGTTCAATTCCCAGCAGCCACACCA
tRX-Leu-NNN-1459	Leu	NNN	21.2	1	0	0	1	0	1	1	1	0	1	0	1	1	1	0	0	1	0	GATGGCTCAGTGGTTAAGAGCACTGCCTGTTCTTCCGAAGGTCCTGAGTTCAAATCCCAGCAACCACCA
alttRNA-Leu-NNN-154	Leu	NNN	20.6	0	0	0	0	0	0	0	0	1	0	0	0	0	0	0	0	0	0	GATGGCTCAGTGGTTAAGAGCACTGCTTGTTCTTCCGAAGGTCCTGAGTTCAAATCCCAGCAACCACCA
tRX-Ser-NNN-6598	Ser	NNN	25	1	1	1	1	1	1	1	0	1	1	0	1	1	1	0	1	1	0	GATGGCTCAGCGGTTAAGAGCACTGACTGCTCATCCAGAGGTCTTGAGTTCAATTCCCAGCAACCACCA
alttRNA-Ser-NNN-673	Ser	NNN	39	0	0	0	0	0	0	0	0	0	0	0	0	0	0	0	0	0	1	TTGGGGATTTAGCTCAGTGGTAGAGCACTTGCCTAGCAAGCGCAAGGTCCTGGGTTTGGTCCCCAGCTCTGAACCA
tRX-Ala-NNN-555	Ala	NNN	31.3	1	0	1	1	1	0	1	0	0	1	1	0	0	1	1	1	1	0	TCAAGGGCTTGGGGATTTAGCCCAGTGGTAGAGCACTTGCCTAGCAAGCACAAGGCCCTGGGTTTGGTCCTCAGCTCTGGAACCA
alttRNA-Ala-NNN-71	Ala	NNN	25	0	1	0	0	0	0	0	0	0	0	0	0	0	0	0	0	0	0	TCAAGGGCTTGGGGATTTAGCCCAGTGGTAGAGCACTTGCCTAGCAAGCACAAGGCACTGGGTTTGGTCCTCAGCTCTGGAACCA
alttRNA-Ala-NNN-70	Ala	NNN	31.3	0	0	0	0	0	1	0	1	1	0	0	1	1	0	0	0	0	0	TCAAGGGCTTGGGGATTTAGCCCAGTGGTAGAGCACTTGCCTAACAAGCACAAGGCCCTGGGTTTGGTCCTCAGCTCTGGAACCA
tRX-Ala-NNN-522	Ala	NNN	32.7	1	1	0	1	0	1	1	1	0	2	0	1	2	1	0	1	1	0	TTTAGCTCAGTGGTAGAGTGCTTGCCTAGCAAGCGCAAGGCCCTGGGTTCGGTCCTCAGCTCTGGAAAACCA
alttRNA-Ala-NNN-73	Ala	NNN	22.9	0	0	1	0	1	0	0	0	1	0	0	0	0	0	0	0	0	0	TTTAGCTCAGTGGTAGAGCGCTTGCCTAGCAAGTGCAAGGCCCTGGGCTCGGTCCTCAGCTCTGGAAAACCA
tRX-Asn-NNN-506	Asn	NNN	27.3	1	0	1	1	1	1	1	1	1	1	0	1	1	1	0	1	1	0	GATGGCTCAGTGGTTAAGAGCACTGACTGTTCTTCAAGAAGTCCTGAGTTCAATTCCCAGCAACCACCA
alttRNA-Asn-NNN-56	Asn	NNN	27.3	0	1	0	0	0	0	0	0	0	0	0	0	0	0	0	0	0	0	GATGGCTCAGTGGTTAAGAGCACTGACTGCTCTTCAAGAAGTCCTGAGTTCAATTCCCAGCAACCACCA
tRX-Ser-NNN-12337	Ser	NNN	21.1	1	0	0	0	0	0	0	0	0	0	0	0	0	0	0	0	1	0	GATGGCTCAGTGGTTAAGAGCCCTGACTGCTCTTCCAAAAGGTCCTGAGTTCAAATCCCAGCAACCACCA
alttRNA-Ser-NNN-676	Ser	NNN	24.3	0	1	0	0	0	0	0	0	0	0	0	0	0	0	0	0	0	0	GATGGCTCAGTGGTTAAGAGCCCTGACTGTTCTTCCAAAAGGTCCTGAGTTCAAATCCCAGCAACCACCA
alttRNA-Ser-NNN-675	Ser	NNN	21.9	0	0	1	1	1	1	1	1	1	1	0	1	1	1	0	1	0	0	GATGGCTCAGTGGTTAAGAGCCCTGACTGCGCTTCCAAAAGGTCCTGAGTTCAAATCCCAGCAACCACCA
tRX-Leu-NNN-1254	Leu	NNN	24.2	1	0	1	1	1	1	1	1	1	1	0	1	1	1	0	1	1	0	GGGGTTGGTGAGATGGCTCAGCGGGTAAGAGCACCTACTGCTCTTCCGAAGGTCCTGAGTTCAAATCCCAGCAACCACACCA
tRX-Gly-NNN-473	Gly	NNN	23.6	1	0	1	1	1	1	1	0	1	0	0	1	1	1	1	0	1	0	GATGGCTCAGCGGTTAAGAGCACTGACTGCCCTTCCAGAGGTCCTGAGTTAAAATCCCAGCAACCACCA
tRX-Gly-NNN-201	Gly	NNN	29.4	3	5	3	3	3	3	3	4	3	3	3	3	3	3	1	4	2	0	GATGGCTCAGCGGTTAAGAGCACTGACTGCCCTTCCAGAGGTCCTGAGTTCAAATCCCAGCAACCACCA
tRX-Ser-NNN-3013	Ser	NNN	25.7	1	0	1	1	1	1	1	1	1	1	0	1	1	1	0	1	1	0	GTGGGAGAGATGGCTCAGAGGTTAAGAGCATTGACTGCTCTTCCAGAGGTCCTGAGTTCAATTCCCAGCAACCACACCA
tRX-Asn-NNN-1438	Asn	NNN	24	1	1	0	0	1	0	0	0	0	0	0	0	0	0	0	1	1	0	GATGGCTCAGAGGTTAAGAGCACTGACTGTTCTTCCAGAGGTTCTGAGTTCAATTCCCAGCAACCACCA
tRX-Ser-NNN-9667	Ser	NNN	23.9	11	9	13	13	11	10	10	14	14	11	14	13	11	12	9	11	11	2	GATGGCTCAGTGGTTAAGAGCACTGACTGCTCTTCCAGAGGTCCTGAGTTCAATTTCCAGCAACCACCA
alttRNA-Ser-NNN-679	Ser	NNN	23.1	0	1	0	0	0	0	0	0	0	0	1	0	0	0	0	0	0	0	GATGGCTCAGTGGTTAAGAGCACTGACTGCTCTTCCAGAGGTCCTGAGTTCAATTTCCAGCAATCACCA
tRX-Ser-NNN-4737	Ser	NNN	36.2	1	0	0	1	1	1	1	1	1	1	1	1	1	1	0	1	1	0	GGGGCTGGAGAGATAGCTCAGCGGTTAAGAGTACTGACTGCTCTTCCAGAGGTCCTGAGTTCAAATCCCAGCAGTCTCACCA
alttRNA-Ser-NNN-681	Ser	NNN	29.7	0	1	0	0	0	0	0	0	0	0	0	0	0	0	0	0	0	0	GAGAGATAGCTCAGCGGTTAAGAGTACTGACTGCTCTTCTAGAGGTCCTGAGTTCAAATCCCAGCAGTCTCACCA
alttRNA-Ser-NNN-682	Ser	NNN	30.1	0	0	1	0	0	0	0	0	0	0	0	0	0	0	0	0	0	0	GGGGCTGGAGAGACAGCTCAGTGGTTAAGAGTACTGACTGCTCTTCCAGAGGTCCTGAGTTCAAATCCCAGCAGTCTCACCA
alttRNA-Ser-NNN-683	Ser	NNN	38.7	0	0	0	0	0	0	0	0	0	0	0	0	0	0	1	0	0	0	GGGGCTGGAGAGATAGCTCAGTGGTTAAGAGTACTGACTGCTCTTCCAGAGGTCCTGAGTTCAAATCCCAGCAGTCTCACCA
tRX-Ser-NNN-4801	Ser	NNN	23.9	1	1	1	1	1	1	1	1	1	1	1	1	1	1	1	1	1	0	GATGGCTCAGTGGTTAAGAGCACTGATTGCTCTTCTAGAGGTCCTGAGTTTAATTCCCAGCAACCACCA
tRX-Ser-NNN-4976	Ser	NNN	26.7	18	11	14	14	12	14	11	14	15	16	8	16	15	13	11	12	14	0	GTGAGATGGCTCAGTGGGTAAGAGCACCCGACTGCTCTTCCAAAGGTCCTGAGTTCAAATCCCAGCAACCACACCA
tRX-Ser-NNN-6403	Ser	NNN	36.1	2	0	2	1	1	1	1	2	2	2	1	2	2	2	1	2	2	0	GTGACATGGCTCAGTGGGTAAGAGCATCCGACTGCTCTTCTGAAGGTCTGGAGTTCAAATCCCAGCAACCACACCA
tRX-Und-NNN-1673	Und	NNN	22.5	1	0	1	1	1	1	1	1	1	1	0	1	1	1	1	1	1	0	GATGGCTCAGTGGTTAAGAGCAGTGACTGCTCTTCCAGAGGTCCTGAGTTCAAATCCCAGCAATCACCA
tRX-Ser-NNN-14339	Ser	NNN	23.9	5	2	5	5	5	5	4	5	5	5	2	2	4	4	2	3	4	0	GTGAGATGGCTCAGTGGGTAAGAGCACCCAACTGCTCTTCTGAAGGTCTGGAGTTCAAATCCCAGCAACCACACCA
tRX-Und-NNN-70	Und	NNN	29.2	1	0	0	0	0	0	0	0	0	0	0	0	0	0	0	0	1	0	TGGAGTACGGCTCAGTTGGTAAAGTGTTTGCTTATCTTACACAAAGCCCTGAGTTCGAACCCCAGCATCCCAGCCA
alttRNA-Und-NNN-267	Und	NNN	24.4	0	1	0	0	0	0	0	0	0	0	0	0	0	0	0	0	0	0	TGGAGTACGGCTCAGTTGGTAAAGTGCTTGCTTAGCTTACACAAAGCCCTGAGTTCGAACCCCAGCATCCCAGCCA
alttRNA-Und-NNN-268	Und	NNN	23.3	0	0	0	0	0	0	0	0	0	0	1	0	0	0	0	0	0	0	TGGAGTACGGCTCAGTTGGTAAAGTGCTTGCTTAGCTTACACAAAGCCCTGAGTTCAAACCCCAGCATCCCAGCCA
alttRNA-Und-NNN-269	Und	NNN	23.8	0	0	0	0	0	0	0	0	0	0	0	0	0	0	1	0	0	0	TGGAGTACGGCTCAGTTGGTAAAGTGCTTGCTTATCTTACACAAAGCCCTGAGTTCGAACCCCAGCATCCCAGCCA
tRX-Ser-NNN-5525	Ser	NNN	28.5	2	0	1	1	2	2	2	2	1	1	1	1	1	1	1	1	2	0	GTGAGATGGCTCAGTGGGTAAGAGCACCCGACTGCTCTTCGGAAGGTCAGGAGTTCAAATCCCAGCAACCACACCA
tRX-Und-NNN-2235	Und	NNN	29.8	1	0	1	1	1	1	1	0	1	1	1	1	1	1	0	1	1	0	CTGGAGATATGGCTCAGTGGTGAAGAGCAACTGACACTCTTGCAGAGGACCTGGGTTCAATTTCCAGGATCCAGACCA
alttRNA-Und-NNN-272	Und	NNN	36	0	1	0	0	0	0	0	1	0	0	0	0	0	0	1	0	0	0	CTGGAGATATGGCTCAGTGGTGAAGAGCAACTGACACTCTTGCAGAGGACCTGGGTTCAATTCCCAGAATCCAGACCA
tRX-Und-NNN-3994	Und	NNN	21.3	1	0	1	1	1	1	1	1	1	1	0	1	1	1	1	1	1	0	GGGGCTGGAGAGATGGCTCAATGGTTAACTGCTCTTACATAGGTCCTGAGTTCAATTCCCAGCAGCTTCACCA
tRX-Ala-NNN-325	Ala	NNN	23.9	1	0	1	1	0	1	1	0	0	0	0	0	0	1	0	1	1	0	GGGGTTGGTGATTTAGCTCAGTGGCAGAGCACTTGCCTAGCATTCCAGAGGTCCTGAGTTCAGTTCCCAGCAACCACACCA
alttRNA-Ala-NNN-76	Ala	NNN	28.7	0	1	0	0	0	0	0	0	0	0	0	0	0	0	0	0	0	0	ATTTAGCTCAGTGGCAGAGCACTTGCCTAGCAAGCACAAGGCCCTGAGTTAGGTCCTCAGGTGTGGGGGGGAGTACCA
alttRNA-Ala-NNN-77	Ala	NNN	26.2	0	0	0	0	1	0	0	0	0	0	1	0	0	0	0	0	0	0	GGGGTTGGTGATTTAGCTCAGTGGCAGAGCACTTGCCTAGCAAGCACAAGGCCCTGGGTTCGGTCTTTAGCTGGGGGGGGGGAGTACTGGCTGTTCTTCCAGAGGTCCTGAGTTCAGTTCCCAGCAACCACACCA
alttRNA-Ala-NNN-75	Ala	NNN	25	0	0	0	0	0	0	0	1	0	0	0	0	0	0	0	0	0	0	GGGGTTGGTGATTTAGCTCAGTGGCAGAGCACTTGCCTAGCAAGCACAAGGCCCTGGGTTCGGTCTTTAGCTGGGGGGGGGGGGGGGAGTACTGGCTGTTCTTCCAGAGGTCCTGAGTTCAGTTCCCAGCAACCACACCA
alttRNA-Ala-NNN-79	Ala	NNN	25.9	0	0	0	0	0	0	0	0	0	0	0	1	1	0	0	0	0	0	GGGGTTGGTGATTTAGCTCAGTGGCAGAGCACTTGCCTAGCAAGCACAAGGCCCTGGGTTCGGTCTTTAGCTGGGGGGGGGGGAGTACTGGCTGTTCTTCCAGAGGTCCTGAGTTCAGTTCCCAGCAACCACACCA
alttRNA-Ala-NNN-78	Ala	NNN	26.5	0	0	0	0	0	0	0	0	0	0	0	0	0	0	1	0	0	0	GGGGTTGGTGATTTAGCTCAGTGGCAGAGCACTTGCCTAGCAAGCACAAGGCCCTGGGTTCGGTCTTTAGCTGGGGGGGGGAGTACTGGCTGTTCTTCCAGAGGTCCTGAGTTCAGTTCCCAGCAACCACACCA
tRX-Ser-NNN-12237	Ser	NNN	24.7	8	1	6	5	7	7	7	8	8	7	2	6	6	7	3	7	7	0	GTGAGATGGCTCAGTTGGTAAGAGTACCCGACTGCTCTTCCGAAGGTCCAGAGTTCAAATCCCAGCAACCACACCA
alttRNA-Ser-NNN-690	Ser	NNN	24.6	0	1	0	0	0	0	0	0	0	0	0	0	0	0	0	0	0	0	CTGGTGAGATGGCTCAGTTGGTAAGAGTACCCGACTGCTCTTCCGAAGGTCCGGAGTTCAAATCCCAGCAATCACAAGGCCA
tRX-Ser-NNN-6716	Ser	NNN	25.4	1	1	1	1	1	1	2	1	2	1	1	1	1	1	0	2	1	0	GATGGCTCAGTGGTTAAGAGCACTGACTGCTTTTCCAGAGTTCCTGAGTTCAATTCCCAGCAACCACCA
tRX-Ser-NNN-4397	Ser	NNN	29.6	1	0	1	1	1	1	1	1	1	1	1	1	1	1	0	1	1	0	GTGGGCTGGTGAGATGGCTCAGTGGGTAAGAGCACCGGACTACTCTTCCGAAGGTCAGGAGTTCAAATCCCAGCAACCACACCA
tRX-Ser-NNN-13672	Ser	NNN	21.8	1	0	1	1	1	1	1	1	1	1	1	1	1	1	1	1	1	0	GCTGGAAAGATGGCTCAGCGGTTAAGAGCACTGACTGCTCTTCCAGAGGTTCTGAGTTTAATTCCCAGCAACCCCA
alttRNA-Ser-NNN-694	Ser	NNN	23.8	0	2	0	0	0	0	0	0	0	0	0	0	0	0	0	0	0	0	GATGGCTCAGTGGTTAAGAGCACTGACTGCTCTTCCAGAGGTTCTGAGTTTAATTCCCAGCAACCACCA
tRX-Ser-NNN-4673	Ser	NNN	26.8	1	0	1	1	1	1	1	1	1	1	1	1	1	1	2	1	1	0	GATGGCTCAGTGGTTAAGAGCACTGACTGCTCTTCTGAAGGTCCTGAGTTCAAATCCCAGCAAACACCA
tRX-Ala-NNN-517	Ala	NNN	24.1	1	0	1	1	1	1	1	1	1	1	0	1	1	1	0	1	1	0	AGGGATGTAGCTCAGTTGATAAGTGCTCGCCTAGCATGCATAAGGCCCTGGGTTCAATCCCCAGCACCGCATCCA
alttRNA-Ala-NNN-81	Ala	NNN	24.4	0	1	0	0	0	0	0	0	0	0	0	0	0	0	0	0	0	0	AGGGATGTAGCTCAGTTGATAAGTGCTCGCCTAGCATGCATAAGGCCCTGGGTTCAATTCCCAGCACCGCATCCA
alttRNA-Ala-NNN-82	Ala	NNN	22.2	0	0	0	0	0	0	0	0	0	0	1	0	0	0	1	0	0	0	GATGTAGCTCAGTTGATAAGTGCTCGCCTAGCATGCATAAGGCCCTGGGTTCAATCCCCAGCACCGCATAAACTCCA
alttRNA-Ala-NNN-83	Ala	NNN	33.3	0	0	0	0	0	0	0	0	0	0	0	0	0	0	0	0	0	1	AGGCATGTAGCTCAGCTGGTAAGTGCTTGCCTAGCATGCATAAGGCCCTGGGTTCAATCCCCAGCACGGCATCCA
tRX-Gly-NNN-52	Gly	NNN	20.9	1	0	1	1	1	1	1	0	1	1	0	0	1	1	0	0	1	0	TGGGGTGTAGCTCAATGCTAGAGCACTTACCTGCCATGTACATGGCCCTGGGTTTGAAACTCGGGCCCTCCAACCA
alttRNA-Gly-NNN-27	Gly	NNN	23.1	0	0	0	0	0	0	0	0	0	0	0	0	0	0	0	0	0	1	TGGGGGGTAGCTCAATGGTAGAGCACTTAACTGGCATGTACAAGGAAGGTCCTGGGTTTGAAATGCAGGCCCTCCAACCA
tRX-Ser-NNN-13193	Ser	NNN	28.2	16	5	18	20	21	17	23	24	18	26	22	25	25	23	31	20	24	0	GATGGCTCAGTGGGTAAGAGCACCCGACTGCTCTTCCGAAGGTCTGGAGTTCAAATCCCAGCAACCACCA
alttRNA-Ser-NNN-697	Ser	NNN	23.3	0	0	6	3	8	5	8	8	5	12	5	8	7	4	7	4	11	0	GATGGCTCAGTGGGTAAGAGCACCCGACTGCTCTTCCGAAGGTCTGGAGTTCAAATCCCAGCACCA
tRX-Ser-NNN-8250	Ser	NNN	24.7	2	1	2	2	3	3	3	2	3	3	3	2	2	2	2	2	2	0	GATGGCTCAGTGGGTAAGAGCACCCGACTGCTCTTCCGAAGGTCCCGAGTTCAAATCCCAGCAACCACCA
tRX-Ser-NNN-11492	Ser	NNN	27.4	1	0	0	1	1	1	1	1	1	1	0	1	1	0	0	0	0	0	GTGAGATGGCTCAATGGGTAAGAGCACCTGACTGCTCTTCCGAAGGTCCGGAGTTCAAATCCCGGCAACCACACCA
alttRNA-Ser-NNN-701	Ser	NNN	27.3	0	1	1	0	0	0	0	0	0	0	0	0	0	0	1	0	0	0	GTGAGATGGCTCAATGGGTAAGAGCACCCGACTGCTCTTCCGAAGGTCCGGAGTTCAAATCCCGGCAACCACACCA
alttRNA-Ser-NNN-702	Ser	NNN	32.2	0	0	0	0	0	0	0	0	0	0	1	0	0	0	0	0	0	0	GTGAGATGGCTCAATGGGTAAGAGCACCTGACTGCTCTTCTGAAGGTCCGGAGTTCAAATCCCGGCAACCACACCA
alttRNA-Ser-NNN-700	Ser	NNN	25.4	0	0	0	0	0	0	0	0	0	0	0	0	0	1	0	0	0	0	GTGAGATGGCTCAATGGGTAAGAGCACCTGACTGCTCTTCCGAAGGTCCAGAGTTCAAATCCTGGCAACCACACCA
alttRNA-Ser-NNN-703	Ser	NNN	21.3	0	0	0	0	0	0	0	0	0	0	0	0	0	0	0	1	0	0	GATGGCTCAATGGGTAAGAGCACCCGACTGCTCTTCCGAAGGTCCGGAGTTCAAATCCCGGCACCA
tRX-Ser-NNN-12062	Ser	NNN	20.8	2	1	1	1	3	1	1	1	1	1	1	1	1	1	3	1	2	0	GATGTCTCAGCGGTTAAGAGCACTGACTGCTCTTCCAGAGGTCCTGAGTTCAATTCCCAGCAACCACCA
tRX-Ser-NNN-6459	Ser	NNN	24.5	22	1	12	19	15	22	19	19	23	22	8	20	20	15	10	19	14	0	GTGAGATGGCTCAGTGGGTTAGAGCACCCGACTGCTCTTCTGAAGGTCCAGAGTTCAAATCCCAGCAACCACACCA
tRX-Asn-NNN-1126	Asn	NNN	21.1	1	0	0	1	1	1	1	0	1	1	1	0	1	1	0	1	1	0	GGGCTGGTGAGATGGCTCAGTGGGTAAGAGCACCCGACTGTTCTTCCAAAGGTCCAGAGTTCAAATCCCGGCAACCCCACCA
tRX-Gly-NNN-417	Gly	NNN	20.1	1	0	1	1	1	1	1	1	1	1	1	1	1	1	1	1	1	0	GGAATGGTGGCTCAGTGGTTTGGAGCATTTATTACCCTTGAAGAGGACCCAGGTTCAATTCCTAGTACCCATATGCGCCA
alttRNA-Gly-NNN-30	Gly	NNN	21.3	0	1	0	0	0	0	0	0	0	0	0	0	0	0	0	0	0	0	GGAATGGTGGCTCAGTGGTTTGGAGCATTTATTACCCTTGAAGAGGACCCAGGTTCAATTCCTAGTACCCATATGCACCA
alttRNA-Gly-NNN-31	Gly	NNN	25.8	0	0	0	0	0	0	0	0	0	0	0	0	0	0	0	0	0	1	GTGGCTCAATGGTTTAGAGCATTTATTCCCCTTGAAGAGGACCTGGGTTCAATTCCTAGTACCCACCA
tRX-Ser-NNN-1186	Ser	NNN	33.5	1	0	1	1	1	1	1	1	1	1	1	1	1	1	1	1	1	0	GATGGCTCAGTGGTTAAGAGCACTGACTGCTCTTCCAGAGGTCCTGAGTTCAACTCTCAGCAACCACCA
tRX-Ser-NNN-5462	Ser	NNN	24.4	5	5	5	3	4	2	3	2	3	2	4	5	3	4	3	3	5	0	GATGGCTCAGTGGTTAAGAGCACTGACTGCTCTTCCAGAGGTCCCGAGTTCAAATCCCAGCAACCACCA
tRX-Ser-NNN-8346	Ser	NNN	25.6	6	7	7	7	8	6	6	7	7	8	7	9	7	7	7	9	6	1	GATGGCTCAGTGGTTAAGAGCACTAACTGCTCTTCCAGAGGTCCTGAGTTCAATTCCCAGCAACCACCA
tRX-Ser-NNN-2194	Ser	NNN	23.4	1	0	1	1	1	1	1	1	1	1	1	1	1	1	1	1	1	0	GGCGTGATGGCTCAGTGGGTAAGAGCACTGACTGCTCTTCCGAAGGTCCTGAGTTCAAATCCCAGCACCCCCCCA
alttRNA-Ser-NNN-709	Ser	NNN	22.9	0	1	0	0	0	0	0	0	0	0	0	0	0	0	0	0	0	0	GGCATGATGGCTCAGTGGGTAAGAGCACTGACTGCTCTTCCGAAGGTCCTGAGTTCAAATCCCAGCACCCCCATGGTGCCA
tRX-Ala-NNN-851	Ala	NNN	22.1	1	0	1	1	1	1	1	0	1	1	0	1	1	1	1	1	1	0	GAGGGTGTGGCCCAGTGGCAGAGCACATGCTTAGCATGTATAAAGCCATGGGTTCAATTCCAACATCCCTACCACCA
alttRNA-Ala-NNN-86	Ala	NNN	22.2	0	1	0	0	0	0	0	1	0	0	1	0	0	0	0	0	0	0	GAGGGTGTGGCCCAGTGGCAGAGCACATGCTTAGCACGTATAAAGCCATGGGTTCAATTCCAACATCCCTACCACCA
alttRNA-Ala-NNN-87	Ala	NNN	11.9	0	0	0	0	0	0	0	0	0	0	0	0	0	0	0	0	0	1	GTGGCCCAGTGGCAGAGCACATGCTTAGCATGTGCAAAGCCATGGGTTCAATTCCAATGTCCCTACCACCA
tRX-Ser-NNN-12437	Ser	NNN	25.5	1	0	0	1	1	1	1	1	1	0	0	0	1	1	1	1	1	0	GTGGCTGGAGAAATGGCTCAGCGGTTAAGAGCACTGACTGCTTTTCCAGAGGCCCTGATTTCAATTCCCAGCAACCACACCA
tRX-Ser-NNN-6955	Ser	NNN	24.6	1	0	1	1	1	1	1	1	1	1	1	1	1	1	0	1	1	0	GAGAGATGACTCAGTGGTTAAGAGCACTGACTGCTCTTCCAGAGGTCCTGAGTTCAATTCCCAGTAATCACCA
tRX-Thr-NNN-458	Thr	NNN	21.8	1	1	1	1	1	1	1	1	1	1	1	1	1	1	1	1	1	0	CGAAGTGTCGCTCAGTTGTTAGGGTGTTTGCCCAGTATGCACGGAGCCCTGGGTTTGAACCCCAGTACTGCATCCA
tRX-Und-NNN-472	Und	NNN	26.1	1	1	1	1	1	1	1	1	1	1	1	1	1	1	1	1	1	0	GATGGTTCAGCAGTCAAGAACATTGGCTGTTCATCCAGAGGACCTGGGTTCAATTCCCAGTACCCACCA
tRX-Ser-NNN-8869	Ser	NNN	25.1	35	16	24	26	30	26	31	32	29	31	24	32	29	27	28	29	30	0	GTGAGATGGCTCAGCGGTTAAGAGCACTGACTGCTCTTCCAAAGGTCCTGAGTTCAAATCCCAGCAACCACACCA
tRX-Leu-NNN-286	Leu	NNN	28.8	1	0	1	1	1	1	1	0	1	1	0	1	1	1	1	1	1	0	GTGAGATGGCTCAGCGGTTAAGAGCACTGACTATTCTTCCGAAGGTCCTGAGTTCAAATCTCAGCAACCACACCA
tRX-Asn-NNN-1264	Asn	NNN	25.3	1	1	1	1	1	1	1	1	1	1	2	1	1	1	1	1	1	0	GTGAGATGGCTCAGCGGTTAAGAGCACTGACTGTTCTTCCAAAGGTCCTGAGTTCAAATCCCAGCAACCACACCA
alttRNA-Leu-NNN-157	Leu	NNN	21.4	0	0	0	0	0	0	0	1	0	0	1	0	0	0	0	0	0	0	GTGAGATGGCTCAGCGGTTAAGAGCACTGACTGCTCTTCTGAATGTCCTGAGTTCAAATCCCAGCAACCACACCA
tRX-Ser-NNN-7651	Ser	NNN	23.8	85	55	71	79	68	74	76	82	74	69	57	69	74	73	58	68	77	0	GATGGCTCAGCGGTTAAGAGCACTGACTGCTCTTCTGAAGGTCCTGAGTTCAAATCCCAGCAACCACCA
tRX-Ser-NNN-10841	Ser	NNN	25.5	1	1	1	1	1	1	0	1	0	1	0	1	1	1	0	1	1	0	GATGGCTCAGTGGTTAAGAGCACTGACTGCTCTTCCAGAATCCTGAGTTCAATTCCCAGCAACCACCA
alttRNA-Ser-NNN-714	Ser	NNN	25.5	0	0	0	0	0	0	0	0	1	0	0	0	0	0	0	0	0	0	GATGGCTCAGTGGTTAAGAGCACTGACTGCTCTTCCAGAATCCTGAGTTCAAATCCCAGCAACCACCA
tRX-Ser-NNN-7760	Ser	NNN	24.5	99	14	53	67	61	60	59	66	74	69	43	57	71	63	25	62	62	0	GTGAGATGGCTCAGTGGGTAAGAGCACCCGACTGCTCTTCTGAAGGTCCGGAGTTCAAATCCCAGCAACCACACCA
tRX-Ser-NNN-11949	Ser	NNN	20.3	4	3	4	4	2	3	3	4	4	3	2	4	4	4	3	4	4	0	GATGGCTCAGAGGTTAAGAGCACTGACTGCTCTTCCAGAGGTCCTGAGTTCAAATCCTAGCAACCACCA
tRX-Arg-NNN-292	Arg	NNN	27.8	1	0	0	1	1	1	1	1	1	1	1	1	1	1	0	1	1	0	GCTGGAGAGATGGCTCAGCGGTTAAGAGTACTGACTCCTCTTCCAGAGGTCCTGAGTTCAATTCCCAGCAACTGCACCA
alttRNA-Arg-NNN-45	Arg	NNN	29.5	0	1	0	0	0	0	0	0	0	0	0	0	0	0	0	0	0	0	GATGGCTCAGTGGTTAGAGTACTGACTGCTCTTCCAGAGGTCCTGAGTTCAATTCCCAGCAACCGCCA
alttRNA-Arg-NNN-46	Arg	NNN	25.4	0	0	1	0	0	0	0	0	0	0	0	0	0	0	1	0	0	0	GATGGCTCAGCGGTTAAGAGTACTGACTCCTCTTCCAGAGGTCCTGAGTTCAATTCCCAGCAACCGCCA
tRX-Pro-NNN-11	Pro	NNN	37.7	1	0	0	0	0	1	0	0	0	1	0	0	0	0	1	0	1	0	GGATAGCTCAGTTGGTAGAGCATCAGACTTGGGTTCCGAAGGTTCTGAGTTCAAATCCCAGCAACCACCA
alttRNA-Pro-NNN-9	Pro	NNN	41.3	0	1	1	1	1	0	1	1	1	0	0	0	1	1	0	1	0	0	GGATAGCTCAGTCGGTAGAGCATCAGACTTGGGTTCCGAAGGTTCTGAGTTCAAATCCCAGCAACAACACCA
alttRNA-Pro-NNN-10	Pro	NNN	37.8	0	0	0	0	0	0	0	0	0	0	1	0	0	0	0	0	0	0	GGATAGCTCAGTTGGTAGAGCATCAGACTTGGGCTCCGAAGGTTCTGAGTTCAAATCCCAGCAACCACCA
alttRNA-Pro-NNN-11	Pro	NNN	42.2	0	0	0	0	0	0	0	0	0	0	0	1	0	0	0	0	0	0	GGATAGCTCAGTTGGTAGAGCATCAGACTTGGGTTCCGAAGGTTCTGAGTTCAAATCCCAGCAACAACACCA
tRX-Ser-NNN-12393	Ser	NNN	22.1	1	0	1	1	1	1	1	1	1	1	0	1	1	1	1	1	1	0	GATGGCTCAATGGTTAAGAGCGCAGACTGCTCTTCCGAAGGTCCTGAGTTCAAATCCCAGCAACCACCA
tRX-Ser-NNN-3240	Ser	NNN	24.8	1	0	1	1	1	1	1	1	1	1	0	1	1	1	0	1	1	0	GTGAGATGGCTCAGCAGGTAAGAGCACCCGACTGCTCTTTGGAAGGTCCGGAGTTCAAATCCCAGCAACCACACCA
tRX-Ser-NNN-5598	Ser	NNN	22.5	1	0	1	1	1	1	1	1	1	1	0	1	1	1	1	1	1	0	GGGCTCAGCGGTTAAGAGCACTGACTGCTCTTCCAGAGGTCTTGAGTTCAATTCTCAGCACCA
alttRNA-Ser-NNN-720	Ser	NNN	20.5	0	1	0	0	0	0	0	0	0	0	0	0	0	0	0	0	0	0	GGGCTCAGTGGTTAAGAGCACTGACTGCTCTTCCAGAGGTCTTGAGTTCAAATCCCAGCACCA
tRX-Ser-NNN-8255	Ser	NNN	24.3	1	0	1	1	1	1	1	1	1	1	1	1	1	1	0	1	1	0	GTTTGGCTCAGTGGTTAAGAGCGCTGGCTGCTCTTCTAGAGGTCTTGAGTTCAATTCCCAGCAACTACACCA
alttRNA-Ser-NNN-722	Ser	NNN	25.5	0	0	0	0	0	0	0	0	0	0	0	0	0	0	1	0	0	0	GAAATGGCTCAGTGGTTAAGAGCACTAGCTGCTCTTCTAGAGGTCTTGAGTTCAATTCCCAGCAACTACACCA
tRX-Thr-NNN-168	Thr	NNN	20.9	1	0	1	1	1	1	1	1	1	1	0	1	1	1	0	1	1	0	TGAAGCTGTAGCACAGTTGGTAGAGTATTTCCCTAGTATGCATAAGGCCCTGGGGTCAATTCCTAGCACTACATCCA
tRX-Ser-NNN-3337	Ser	NNN	20.3	1	0	0	1	1	1	1	1	1	1	0	1	1	1	1	0	1	0	GACGGCTCAGTGGTTAAGAGCAATGACTGCTATTCCAAAGGTCCTGAGTTCAATTCCCAGCAACCACCA
alttRNA-Ser-NNN-724	Ser	NNN	21.3	0	1	0	0	0	0	0	0	0	0	0	0	0	0	0	0	0	0	GATGGCTCAGTAGTTAAGAGCAATGACTGCTATTCCAAAGGTCCTGAGTTCAAATCCCAGCAACCACCA
alttRNA-Ser-NNN-725	Ser	NNN	27.3	0	0	1	0	0	0	0	0	0	0	0	0	0	0	0	1	0	0	GATGGCTCAGTGGTTAAGAGCAATGACTGCTATTTGAAAGGTCCTGAGTTCAATTCCCAGCAACCACCA
alttRNA-Ser-NNN-726	Ser	NNN	28.7	0	0	0	0	0	0	0	0	0	0	1	0	0	0	0	0	0	0	GATGGCTCAGTGGTTAAGAGCAATGACTGCTATTCCAAAGGTCCTGAGTTCAATTCCCAGCAACCACCA
tRX-Asn-NNN-1153	Asn	NNN	22.1	1	0	1	0	1	1	1	0	1	0	0	1	0	0	1	0	1	0	GTGGAGATGGCTCAGTGGTTCAGAGCACTGATTGTTCTTCCGAAGGTCCTGAGTTCAAATCCCAGCAATCACACCA
alttRNA-Asn-NNN-61	Asn	NNN	22.1	0	1	0	0	0	0	0	0	0	0	0	0	0	0	0	0	0	0	GTGGAGATGGCTCAGTGGTTGAGAGCACTGATTGTTCTTCCGAAGGTCCTGAGTTCAAATCCCAGCAATCACACCA
alttRNA-Asn-NNN-62	Asn	NNN	24.5	0	0	0	1	0	0	0	0	0	1	0	0	1	0	0	1	0	0	GTGGAGATGGCTCAGTGGTTCAGAGCACTGATTGTTCTTCCAAAGGTCCTGAGTTCAAATCCCAGCAATCACACCA
alttRNA-Asn-NNN-60	Asn	NNN	24.8	0	0	0	0	0	0	0	1	0	0	1	0	0	1	0	0	0	0	GTGGAGATGGCTCAGTGGTTCAGAGCACTGATTGTTCTTCCGAAGGTCCTGAGTTCAAATCCCAGCAACCACACCA
tRX-Ser-NNN-9251	Ser	NNN	23.9	1	0	1	1	1	1	1	1	1	1	1	1	1	1	0	1	1	0	ACCATCAGAAATGGCTCAGTGGTTAAGAGCACTGACTGCTCTTCCACAGGTCCTGAGTTCAATTCCCAGCAACCACATGGTGGCTCCA
alttRNA-Ser-NNN-728	Ser	NNN	23.9	0	1	0	0	0	0	0	0	0	0	0	0	0	0	0	0	0	0	ACACCATCAGAAATGGCTCAGTGGTTAAGAGCAATGACTGCTCTTCCACAGGTCCTGAGTTCAATTCCCAGCAACCACATGGTGCTCCA
tRX-Ser-NNN-832	Ser	NNN	30.8	1	0	1	1	1	1	1	1	1	1	0	0	1	1	0	1	1	0	GGATGGCTCAGTGGTTAAGAGCACTGACTGCTCTTCAGAAGGTCCTGAGTTCAAATCCCAGCAACCACCA
alttRNA-Ser-NNN-730	Ser	NNN	23.9	0	0	1	1	0	0	0	0	0	1	4	1	1	1	2	0	0	0	GGATGGCTCAGTGGTTAAGAGCACTGACTGCTCTTCCGAAGGTCCTGAGTTCAAATCCCAGCAACCACCA
alttRNA-Ser-NNN-731	Ser	NNN	29	0	0	0	0	0	0	0	0	0	0	0	0	0	0	1	0	0	0	GTGGATGGCTCAGTGGTTAAGAGCACTGACTGCTCTTCCAAAGGTCCTGAGTTCAAATCCCAGCAACCACACCA
tRX-Leu-NNN-30	Leu	NNN	26.4	1	0	1	0	1	0	1	1	0	0	1	0	0	0	1	1	1	0	GGGCATATAGCTCAGTGGTAGGGTGCTTGCCTAGCATAAGACCCTGGGTTCAATTCCCAGCAATTAAATCTTTTCTCTCCA
alttRNA-Leu-NNN-160	Leu	NNN	28.5	0	1	0	0	0	0	0	0	0	0	0	0	0	0	0	0	0	0	GGGGATATAACTCAGTGGTAGGGTGCTTGCCTAGCATAAGACCCTGGGTTCAATTCCCAGCAATTAAATCTTTTCTCTCCA
alttRNA-Leu-NNN-159	Leu	NNN	23.9	0	0	0	1	0	1	0	0	1	1	0	1	1	1	0	0	0	0	TATAGCTCAGTGGTAGGGTGCTTGCCTAGCATAAGACCCTGGGTTCAATTCCCAGCAATTAAACCA
tRX-Und-NNN-1522	Und	NNN	25.9	1	1	1	1	1	1	1	1	1	1	1	1	1	1	1	1	1	0	GATGGCTCAGTGGTTAAGAGCACTACTGCTCTTCCAGAGGTCCTGAGTTCAATTCCCAGCAACCACCA
alttRNA-Und-NNN-278	Und	NNN	29.4	0	0	0	0	0	0	0	0	0	0	0	0	0	0	0	0	0	1	GATGGCTCAGCGGTTAAGAGCACTGACTCTTCTTCCAGAGGTCCTGAGTTCAATTCCCAGCAACCACCA
tRX-Ser-NNN-4508	Ser	NNN	27.3	1	1	1	1	1	1	1	1	1	1	1	1	1	1	1	1	1	0	GATGGCTCAATGGTTAAGAGCACTAACTGCTCTTCTAGAGGTCCTGAGTTCAATTCCCAGCAACCACCA
tRX-Ser-NNN-13103	Ser	NNN	25.5	1	0	1	1	1	1	1	1	1	1	1	1	1	1	1	1	1	0	GGAGCGATGGCTCAGTGGTTAAGGGTACTGACTGCTCTTCCAGAGGTCCTGAGTTCAAGTCCCAGCAATCATATGGCTCACACCA
alttRNA-Ser-NNN-734	Ser	NNN	27.1	0	1	0	0	0	0	0	0	0	0	0	0	0	0	0	0	0	0	GATGGCTCAGTGGTTAAGGGCACTGACTGCTCTTCCAGAGGTCCTGAGTTCAAATCCCAGCAATCACCA
tRX-Ser-NNN-2749	Ser	NNN	29.4	1	1	1	1	1	1	1	1	1	1	1	1	1	1	1	1	1	0	GATGGCTCAGTGGTTAAGAGCACTGACTGCTTCTCCAGAGGTCCTGAGTTCAATTCCCAGCACCCACCA
tRX-Leu-NNN-633	Leu	NNN	27.7	1	0	0	1	1	1	1	1	1	1	1	1	1	1	1	1	1	0	GCGATGGCTCAGTGGTTAAGAGCACTAGCTGCTCTTCCAAAGGTCCTGAGTTCAAATCCCAGCAACAACACCA
alttRNA-Ser-NNN-26436	Ser	NNN	23.3	0	1	0	0	0	0	0	0	0	0	0	0	0	0	0	0	0	1	GATGGCTCAGTGGTTAAGAGCACTAGCTGCTCTTCCAAAGGTCCTGAGTTCAAATCCCAGCAACCACCA
alttRNA-Leu-NNN-163	Leu	NNN	27.6	0	0	1	0	0	0	0	0	0	0	0	0	0	0	0	0	0	0	GCAATGGCTCAGTGGTTAAGAGCACTAGCTGCTCTTCCAAAGGTCCTGAGTTCAAATCCCAGCAACAACACCA
alttRNA-Leu-NNN-164	Leu	NNN	21.1	0	0	0	0	0	0	0	0	0	0	0	0	0	0	0	0	0	1	GATGGCTCAGTGGTTAAGAGCACTAGCTACTCTTCCAGGGGTCCTGAGTTCAAGTCCCAGCAACCACCA
tRX-Cys-NNN-125	Cys	NNN	22	1	0	0	1	1	1	1	0	1	1	1	1	0	1	0	1	1	0	GATGGCTCAGCAGTTAAGAGCACTGACTGCACTTCCAGAGGTCCTGAGTTCAATTCCCAGCAACCACCA
tRX-Ser-NNN-8164	Ser	NNN	22.4	4	3	3	6	4	3	3	4	3	2	4	3	4	4	2	3	4	0	GCTGGAAAGATGGCTCAGCAGTTAAGAGCACTGACTGCTCTTCCAGAGGTCCTGAGTTCAATTCCCAGCAACCCCA
tRX-Ala-NNN-935	Ala	NNN	25.5	1	0	1	1	1	1	1	1	1	1	0	1	1	1	1	1	1	0	GGGAATATAGCTTAGTTGGTAGAGTGCTTGCCTAGCACGCATGAAACCCTGGGCTGGATCCCTAGTATAGTGGCTTTCCA
alttRNA-Ala-NNN-90	Ala	NNN	24.7	0	1	0	0	0	0	0	0	0	0	0	0	0	0	0	0	0	0	GGCTGGGAATATAGCTCAGTTGGTAGAGTGCTTGCCTAGCACGCATGAAACCCTGGGCTGGATCCCTAGTACAGTGGCTCCA
alttRNA-Ala-NNN-91	Ala	NNN	28	0	0	0	0	0	0	0	0	0	0	1	0	0	0	0	0	0	0	GGGAATATAGCTCAGTTGGTAGAGTGCTTGCCTAGCACGCATGAAACCCTGGGCTGGATCCCTAGTATAGTGGCTTTCCA
tRX-Ser-NNN-2985	Ser	NNN	29.1	12	8	10	12	9	12	12	12	12	9	18	12	11	11	10	12	12	3	GATGGCTCAGTGGTTAAGAGTACTGACTGCTCTTCCAGAGGTCCTGAGTTCAATTCCCAGCAACCACCA
tRX-Und-NNN-410	Und	NNN	27.4	1	0	0	1	1	1	1	1	1	1	0	1	1	1	0	1	1	0	GATGGCTCAGTGGGTAAGAGCACTCTCTGTTCTTCCAGAGGTCCTGGGTTCAATTCCCAGCAACCACCA
alttRNA-Und-NNN-281	Und	NNN	29.5	0	1	0	0	0	0	0	0	0	0	1	0	0	0	0	0	0	0	GATGGCTCAGTGGTTAAGAGCACTCTCTGTTCTTCCAGAGGTCCTGGGTTCAATTCCCAGCAACCACCA
alttRNA-Und-NNN-282	Und	NNN	25.1	0	0	1	0	0	0	0	0	0	0	0	0	0	0	1	0	0	0	GATGGCTCAGTGGCTAAGAGCACTCTCTGTTCTTCCAGAGGTCCTGGGTTCAATTCCCAGCAACCACCA
tRX-Ser-NNN-10105	Ser	NNN	21.3	1	0	1	1	1	1	1	1	1	1	0	1	1	1	0	1	0	0	GAGATGGTTTAGTGGTTAAGAGCCCTGGCTGCTCTCCCAGAGGTCCTGAGTTCAATTCCCAGCAACTACACCA
alttRNA-Ser-NNN-740	Ser	NNN	26.7	0	1	0	0	0	0	0	0	0	0	1	0	0	0	0	0	0	0	GAGATGGCTTAGTGGTTAAGAGCCCTGGCTGCTCTCCCAGAGGTCCTGAGTTCAATTCCCAGCAACTACACCA
tRX-Leu-NNN-1504	Leu	NNN	21	1	0	1	1	1	1	1	1	1	1	1	1	1	1	1	1	1	0	GGTGAGATGGCTCAGTGGTTAAGAGTGCCTACTGCTCTTCCAATGGTCCTGAGTTCAAATCCCAGCTGTTTGTGGACCACCA
alttRNA-Leu-NNN-166	Leu	NNN	22.2	0	1	0	0	0	0	0	0	0	0	0	0	0	0	0	0	0	0	GGTGAGATGGCTCAGTGGTTAAGAGTGCCGACTGCTCTTCCAATGGTCCTGAGTTCAAATCCCAGCTGTTTGTGGACCACCA
tRX-Ser-NNN-2741	Ser	NNN	30.5	5	4	4	4	3	2	2	5	3	3	3	2	2	3	1	2	6	0	GTGAGATGGCTCAGCGGTTAAGAGCACTGACTGCTCTTCCAGAGGTCCTGAGTTCAAATCCCAGCAACCACACCA
alttRNA-Ser-NNN-743	Ser	NNN	25.1	0	1	0	0	0	0	0	0	0	0	0	0	0	0	0	0	0	0	GTGAGATGGCTCAGCGGTTAAGAGCACTGACTGCTCTTCGAAAGGTCCTGAGTTCAAATCCCAGCAACCACACCA
alttRNA-Ser-NNN-742	Ser	NNN	32.1	0	0	0	0	1	1	1	0	1	1	0	1	1	1	0	1	0	0	GGTGAGATGGCTCAGCGGTTAAGAGCACTGACTGCTCTTCCAGAGGTCCAGAGGTCCTGAGTTCAAATCCCAGCTCACAACCACCA
tRX-Ser-NNN-1905	Ser	NNN	33	6	4	4	5	4	6	6	6	7	5	5	6	6	4	5	4	6	0	GTGAGATGGCTCAGTGGTTAAGAGCACTGACTGCTCTTCCAGAGGTCCTGAGTTCAAATCCCAGCAACCACACCA
tRX-Ser-NNN-4865	Ser	NNN	26.7	1	0	1	1	1	1	1	1	1	1	1	1	1	1	1	1	1	0	GGGGTTGAGAGATGGCTCAGTGGTTAAGAGCACTGACTGCTCTTCTGAAAGTTCTGAGTTCAAATCCCAGCAACCACACCA
tRX-Ala-NNN-1451	Ala	NNN	23.8	1	1	1	1	1	1	1	1	1	1	0	1	1	1	1	1	1	0	ATGCTCAGTGGAAGAGCACTTGCCCAGCATGCACAAGGCTCTGGGTTTGAACTCCAGCATCACTGCCA
alttRNA-Ala-NNN-93	Ala	NNN	27.1	0	0	0	0	0	0	0	0	0	0	1	0	0	0	0	0	0	0	ATGCTCAATGGAAGAGCATTTGCCCAGCATGCACAAGGCTCTGGGTTTGAACTCCAGCATCACTGCCA
tRX-Ser-NNN-3277	Ser	NNN	28.2	1	2	1	1	1	1	1	1	1	1	1	1	1	1	1	1	1	0	GATGGCTCAGCGGTTAAGAGCACTGACTGCTCTTCCAGAAGTCCTGAGTTCAATTCTCAGCAACCACCA
tRX-Ser-NNN-12836	Ser	NNN	20.7	30	8	13	22	16	22	23	18	23	21	10	17	23	22	11	22	19	0	GTGAGATGGCTCAGTGGGTAAGAGCACCCGACTGCTCTTCCGAAGGTTCAGAGTTCAAATCCCAGCAACCACACCA
tRX-Ser-NNN-735	Ser	NNN	25.9	1	0	1	1	1	1	1	1	1	1	0	1	1	1	0	1	1	0	GATGGCTCAGCAGGTAAGAGCACCTGACTGCTCTTCCGAAGATCCTGAGTTCAAATCCCAGCAACCACCA
alttRNA-Ser-NNN-749	Ser	NNN	20.2	0	0	0	0	0	0	1	0	0	0	1	0	0	0	0	0	0	0	GTGAGATGGCTTAGCGGGTAAGAGCACTGACTGCTCTTCTGAAGGTCCTGAGTTCAAATCCCAGCAACCACACCA
tRX-Glu-NNN-133	Glu	NNN	29.6	1	0	1	1	1	1	1	1	1	1	1	1	1	1	0	1	1	0	AGTGAGTTGGCTCAGTGGTTTAAAGCGTTTGTTTCTCACACATAGGCCGTGAGTTTGATTTCCAGCACCCACCTCCA
alttRNA-Glu-NNN-13	Glu	NNN	37.6	0	1	0	0	0	0	0	0	0	0	0	0	0	0	1	0	0	0	AGTGAGTTGGCTCAGTGGTTTAAAGCGTTTGTTTCTCACACATAGGCCGTGAGTTTGATTCCCAGCACCCACCTCCA
alttRNA-Glu-NNN-14	Glu	NNN	31.9	0	0	0	0	0	0	0	0	0	0	0	0	0	0	0	0	0	1	GTGGGTTGGCTCAGTGGTTAAAAGCACTTCTTACTCTCACAGAGGACCTGGGTTTAATTCCCAGCATCCACACCA
tRX-Und-NNN-522	Und	NNN	29.6	1	1	1	1	1	1	1	1	1	1	2	1	1	1	1	1	1	0	GATGGCTCAGTGGTTAAGAGCACTGGTTACTCTTCCAGAGGTCCTGAGTTCAATTCCCAGCAACCACCA
tRX-Ser-NNN-4393	Ser	NNN	29.9	1	0	0	0	0	0	0	1	1	0	0	1	0	0	0	0	1	0	GATGGCTCAGCGGTTAAGAGCACTGACTGCTATTCCTGAGGTCCTGAGTTCAAATCCCAGCAACTACACCA
alttRNA-Ser-NNN-752	Ser	NNN	21.8	0	1	0	0	0	0	0	0	0	0	0	0	0	0	0	0	0	0	AATGGCTCAGCGGTTAAGAGCACTGACTGCTATTCCTGAGGTCCTGAGTTCAAATCCCAGCAACCACCA
alttRNA-Ser-NNN-751	Ser	NNN	27.9	0	0	2	1	1	1	1	0	0	1	1	0	1	1	1	1	0	0	GATGGCTCAGCGGTTAAGAGCACTGACTGCTATTCCTGAGGTCCTGAGTTCAAATCCCAGCAACCACCA
tRX-Asn-NNN-1601	Asn	NNN	21.4	5	4	3	4	4	4	4	4	4	4	5	4	4	4	3	4	3	0	GATGGCTCAGAGGTTAAGAGCACTGACTGTTCTTCCAAAGGTCCTGAGTTCAAATCCCAGCAACCACCA
alttRNA-Asn-NNN-64	Asn	NNN	22.1	0	1	0	0	0	0	0	0	0	0	0	0	0	0	0	0	0	0	GATGGCTCAGAGGTTAAGAGCACTGACTATTCTTCCAAAGGTCCTGAGTTCAAATCCCAGCAACCACCA
tRX-Ser-NNN-9179	Ser	NNN	21.8	1	0	1	1	1	1	1	1	1	1	1	1	1	1	1	1	1	0	GCAAAAATGGCCCAGCGGTTAAGAGCATTGACTGCTCTTCCAGAGGTCCTGAGTTCAATTCCCAGCAACTACACCA
tRX-Glu-NNN-25	Glu	NNN	30.7	1	0	1	1	1	1	1	1	1	1	1	1	1	1	1	1	1	0	GTGGCTTGGTTGGTAAAGTGCTTGCCTCTCATGCATGAGGACCTGAGTTGAATCCTCAGAACCCACCA
alttRNA-Glu-NNN-17	Glu	NNN	22.9	0	1	0	0	0	0	0	0	0	0	0	0	0	0	0	0	0	0	GTGGCTTGGTTGGTAAAGTGCTTGCCTCTCATGCATGAGGACCTGAGTTGAGTCCTCAGAACCCACCA
alttRNA-Glu-NNN-18	Glu	NNN	14.7	0	0	0	0	0	0	0	0	0	0	0	0	0	0	0	0	0	1	GATGGCTTGGTTGGTAAAGTGCTTCCCTTGCATGCATGAGGACCTAAGTTGGATCCTCAGAACCACCA
tRX-Ser-NNN-10831	Ser	NNN	28.4	1	0	0	0	1	0	1	1	0	0	0	0	0	0	0	0	1	0	GGTTGAAGAGATGGCTCAGCGATTAAGAGCACTGACTGCTCTTCCAGAGGTCCTGAGTTCAATTCCCAGCAACCACCA
alttRNA-Ser-NNN-756	Ser	NNN	35	0	1	1	0	0	1	0	0	1	1	0	0	0	0	1	0	0	0	GGTTGGAGAGATGGCTCAGCGGTTAAGAGCGCTGACTGCTCTTCCAGAGGTCCTGAGTTCAATTCCCAGCAACCACCA
alttRNA-Ser-NNN-757	Ser	NNN	29.5	0	0	0	0	0	0	0	0	0	0	1	0	0	0	0	0	0	0	GGTTGAAGAGATGGCTCAGCAGTTAAGAGCGCTGACTGCTCTTCCAGAGGTCCTGAGTTCAATTCCCAGCAACCACCA
alttRNA-Ser-NNN-755	Ser	NNN	29.7	0	0	0	0	0	0	0	0	0	0	0	1	0	1	0	1	0	0	GGTTGAAGAGATGGCTCAGCGATTAAGAGCGCTGACTGCTCTTCCAGAGGTCCTGAGTTCAATTCCCAGCAACCACCA
tRX-Ser-NNN-2092	Ser	NNN	22.6	1	1	1	1	1	1	1	1	1	1	1	1	1	1	1	1	1	0	GCCTTGGCTATAGCTGAGTGGTAAAGTGTTTGCTTGCCTAGAATGCATGAAGCCCTGGATTCAGTCCCCAGTGCAGAAAATAGAGACTCCA
alttRNA-Ser-NNN-759	Ser	NNN	21.8	0	0	0	0	0	0	0	0	0	0	0	0	0	0	0	0	0	1	TGGTGTATAGCTGAGTAATAAAGTACTTGCCTAGAATGCATGAAGCCCTGGATTCAGTCCCCAGTACAGAAACCA
tRX-Ser-NNN-10567	Ser	NNN	22.4	7	0	4	6	4	3	4	3	6	4	3	4	5	3	4	4	5	0	GTGAGATGGCTCAGTGGGTAAGAGCACCCGACTGCTCTTCCGAAGGTCCAGAGTTCAAATCCCAGCAATCACACCA
tRX-Ser-NNN-9531	Ser	NNN	20.5	1	0	1	1	1	1	1	1	1	1	1	1	1	1	1	1	1	0	GGAGAGATGGCTCAGCAGTTAAAAGCACTGACTGCTCTTCCAGAGGTCCTGAGTTCAATTCCCAGCAACTCCGCCA
alttRNA-Ser-NNN-763	Ser	NNN	23.2	0	1	0	0	0	0	0	0	0	0	0	0	0	0	0	0	0	0	GGAGAGATGGCTCAGCAGTTAAAGCACTGACTGCTCTTCCAGAGGTCCTGAGTTCAATTCCCAGCAACTCCACCA
tRX-Thr-NNN-189	Thr	NNN	22.7	1	0	1	1	1	1	1	1	1	1	1	1	1	1	1	1	1	0	GGGTATTTCAGTTGGCAGAATGCTTGCCTAGTATGCATGAGGTCCTTGATTCTATCCCAAGCACCACCA
tRX-Ser-NNN-11443	Ser	NNN	22.3	2	0	2	2	2	2	2	2	1	2	1	1	2	2	1	2	2	0	GATGGCTCAGCGGTTAAGAGCACTGACTGCTCTTCCAGAGGTCCTGAGTTCAATTCCCTGCAACCACCA
tRX-Ser-NNN-9894	Ser	NNN	22.3	2	5	2	2	2	2	2	2	2	2	4	2	2	2	4	2	2	0	GATGGCTCAGCGGTTAAGAGCACTGACTGCTCTTCCAGAGGTCCTGAGTTCAAATCCCAACAACCACCA
alttRNA-Ser-NNN-766	Ser	NNN	18	0	0	0	0	0	0	0	0	0	0	0	0	0	0	0	0	0	1	GATGGTTCAGCGGTTAAGAGCACCGACTGCTCTTCCAGAGGTCCTGAGTTCAAATCCCAGCAACCACCA
tRX-Ser-NNN-1754	Ser	NNN	35.6	1	1	1	1	1	1	1	1	1	1	1	1	1	1	1	1	1	0	GGCTGGAGAGATGGCTCAGCGGCTAAGAGCACTGACTGCTCTTCCAGAGATCCTGGGTTCAATTCCCAGCAGCCACCA
tRX-Ser-NNN-3574	Ser	NNN	22.6	2	2	2	4	2	3	3	2	1	3	1	4	3	4	2	2	2	0	GATGGCTCAGTGGGTAAGAGCACTGATTGCTCTTCCAAAGGTCCTGAGTTCAAATCCCAGCAACCACCA
alttRNA-Ser-NNN-769	Ser	NNN	20.7	0	1	0	0	0	0	0	0	0	0	0	0	0	0	0	0	0	0	GATGGCTCAGTGGGTAAGAGCACCGATTGCTCTTCCAAAGGTCCTGAGTTCAAATCCCAGCAACCACCA
tRX-Ala-NNN-1779	Ala	NNN	26.4	1	0	1	1	1	1	1	1	1	1	0	1	1	1	1	1	1	0	GGCCAGGGGTGTGGTTCAGTTGGTAGAGTGCTCGCCCAGCATGCCCAGAGCCCTGGGTTTGACTCCCCAGCATGGCATCCA
alttRNA-Ala-NNN-95	Ala	NNN	26.5	0	0	0	0	0	0	0	0	0	0	1	0	0	0	0	0	0	0	GGCCAGGGGTGTGGTTCAGTTGGTAGAGTGCTCGCCCTGCATGCCCAGAGCCCTGGGTTTGACTCCCCAGCATGGCATCCA
alttRNA-Ala-NNN-96	Ala	NNN	14.5	0	0	0	0	0	0	0	0	0	0	0	0	0	0	0	0	0	1	GTGTGGCTCAGTTAGTAGAGTGCTTGCCCAACATGCACAAAGCCCCAGGTTTGAATCCCCAGCGTGGCATAAACGCCA
alttRNA-Ser-NNN-770	Ser	NNN	32.3	0	1	0	0	0	0	0	0	0	0	0	0	0	0	0	0	0	0	GAGAGATGGCTCAGTGGTTAAGAGCACTTGACTGCTCTTCCAAAGGTCCTGAGTTCAAATCCTAGTAACCACCA
alttRNA-Ser-NNN-771	Ser	NNN	23.4	0	0	0	0	0	0	0	0	0	0	1	0	0	0	1	0	0	0	GAGAGATGGCTCAGTGGGTAGGAGCACTTGACTGCTCTTCCAAAGGTCCTGAGTTCAAATCCTAGTAACCACCA
alttRNA-Ser-NNN-772	Ser	NNN	20.8	0	0	0	0	0	0	0	0	0	0	1	0	0	0	0	1	0	0	GCTGGAGAGATGGCTCAGCGGTTAAGAGCACTGACTGCTCTTCCGAAGGTCCTGAGTTCAAATCCCAGCAAGCACCA
tRX-Gly-NNN-387	Gly	NNN	21.2	1	0	0	1	0	0	0	1	1	0	0	0	0	1	0	0	1	0	GTGAGATGGCTCAGTTGGTAAGAGCACCAACTCTTCCAAAGGTCCGGAGTTCAAATCCCAGCAACCACACCA
tRX-Ser-NNN-13723	Ser	NNN	20.9	1	0	1	0	1	1	2	1	1	2	1	1	1	0	1	2	1	0	GTGAGATGGCTCAGTTGGTAAGAGCACCCGACTGCTCTTCCAAAGGTCCGGAGTTCAAATCCCAGCAACCACACCA
tRX-Ser-NNN-14144	Ser	NNN	20	10	2	6	7	7	9	9	9	9	9	4	8	6	10	4	5	10	0	GATGGCTCAGTGGTTAAGAGCTCCGACTGCTCTTCCGAAGGTCCCGAGTTCAAATCCCAGCAACCACCA
alttRNA-Ser-NNN-774	Ser	NNN	20.9	0	1	0	0	0	0	0	0	0	0	0	0	0	0	0	0	0	0	GTGAGATGGCTCAGCAGGTAAGAGCACCCGACTGCTCTTCCGAAGGTCCTGAATTCAAATCCCAGCAACCACACCA
tRX-Ser-NNN-1086	Ser	NNN	30.6	1	0	1	1	1	1	1	1	1	1	1	1	1	1	1	1	1	0	GAGAGATGGCTCAGTGGTTAAGAGCACTGACTGCTCTTCCAGAGGTCCTGAATTCAATTCTCAGTAACCACCA
alttRNA-Ser-NNN-776	Ser	NNN	20.5	0	1	0	0	0	0	0	0	0	0	0	0	0	0	0	0	0	0	GAGAGATGGCTCGGTGGTTAAGAGCACTGACTGCTCTTCCAGAGATCCTGAATTCAATTCTCAGTAACCACCA
tRX-Ser-NNN-9837	Ser	NNN	27.8	1	1	1	1	1	1	1	1	0	1	1	1	1	1	0	1	1	0	GGCTGGAGAGATGGCTCAGCGTGGTTAAGAGCACTGACTGCTCTTCTGGAGGTCCTGAGTTCAATTCCCAGCAGCCACCA
alttRNA-Ser-NNN-778	Ser	NNN	27.8	0	0	0	0	0	0	0	0	1	0	0	0	0	0	1	0	0	0	GGCTGGAGAGATGGCTCAGCGTGGTTAAGAGCACTGACTGCTCTTCTGGAGGTCCTGAGTTCAAATCCCAGCAGCCACCA
tRX-Und-NNN-3305	Und	NNN	21.7	1	0	1	1	1	1	1	1	1	1	0	1	1	1	0	1	1	0	GGTTGGAGAGATGGCTCAGTGGTTAAGAGCACCATCTACTCTTCCAAAGGTCTTGAGTTCAATTCCCAGCAACCACCA
alttRNA-Und-NNN-285	Und	NNN	21.5	0	0	0	0	0	0	0	0	0	0	1	0	0	0	1	0	0	0	GGTTGGAGAGATGGCTCAGTGGTTAAGAGCACCATCTGCTCTTCCAAAGGTCTTGAGTTCAATTCCCAGCAACCACCA
alttRNA-Ser-NNN-780	Ser	NNN	22	0	1	0	0	0	0	0	0	0	0	0	0	0	0	1	0	0	0	GATGGCTCAGCAGTTAAGAGCACTGACTGGTCTTCCAGAGGTCCTGAGTTCAAATCCCAGCAACCACCA
alttRNA-Ser-NNN-779	Ser	NNN	24.5	0	0	2	0	1	0	0	0	0	0	1	0	0	1	0	0	0	0	GATGGCTCAGCGGTTAAGAGCACTGACTGCTCTTCCAGAGGTCCTGAGTTCAAATCCCAGCACCA
tRX-Ser-NNN-10007	Ser	NNN	20.9	1	1	1	0	1	1	1	1	1	1	1	1	1	1	1	1	1	0	GATGGCTCAGTGGTTAAAAGCCCTGATTGCTCTTCCAGAGGTCCTGAGTTCAATTCCCAGCAATCACCA
alttRNA-Ser-NNN-782	Ser	NNN	22.8	0	0	0	1	0	0	0	0	0	0	0	0	0	0	0	0	0	0	GATGGCTCAGTGGTTAAAAGCCCTGACTGCTCTTCCAGAGGTCCTGAGTTCAATTCCCAGCAATCACCA
tRX-Ser-NNN-10235	Ser	NNN	20.7	1	0	1	1	1	1	1	1	1	1	0	1	1	1	1	1	1	0	GTGAGATGGCTCAGCAGGTAAGAACACCCGACTGCTCTTCCAAAGGTCCTGAGTTCAAATCTCAGCAACCACACCA
tRX-Ala-NNN-1209	Ala	NNN	21.5	1	0	1	1	1	1	1	1	1	1	1	1	1	1	1	1	1	0	GGATGGAGCTCAGAGGTAGAGTGCTTACCTTGCATGCAAAGCCCTGGGTTTGATTCTCAGTATCACAGATTACACCA
alttRNA-Ala-NNN-99	Ala	NNN	22.3	0	1	0	0	0	0	0	0	0	0	0	0	0	0	0	0	0	0	GGATGGAGCTCAGAGGTAGAGTGCTTGCCTTGCATGCAAAGCCCTGGGTTTTGATTCTCAGTATCACAGATTACACCA
tRX-Ser-NNN-3104	Ser	NNN	35	1	1	1	1	1	1	1	1	1	1	1	1	1	1	1	1	1	0	GAGATGGCTCAGTGGTTAAGAGCACTGACTGCTCTTCCAGAGGACCTGAGTTTAATTCTCAGCAACAACACCA
tRX-Ser-NNN-12045	Ser	NNN	21.8	1	0	0	0	1	1	1	1	1	0	0	1	0	1	0	1	1	0	GTGAGATGGCTCAGTGGGTAAGAGCACCCGACTGCTCTTCCTAAGGTCCCGAGTTCAAATCCCAGCAACCACACCA
alttRNA-Ser-NNN-789	Ser	NNN	20.8	0	0	0	1	0	0	0	0	0	0	0	0	0	0	0	0	0	0	GATGGCTCAGTGGGTAAGAGCACCCGACTGCTCTTCCTAAGGTCCCGAGTTCAAATCCCAGCAACCACCA
alttRNA-Ser-NNN-786	Ser	NNN	29.3	0	0	0	0	0	0	0	0	0	1	0	0	0	0	0	0	0	0	GTGAGATGGCTCAGTGGGTAAGAGCACCCGACTGCTCTTCCTAAGGTCCTGAGTTCAATTCCCAGCAACCACACCA
alttRNA-Ser-NNN-788	Ser	NNN	20	0	0	0	0	0	0	0	0	0	0	0	0	1	0	0	0	0	0	GTGAGATGGCTCAGTGGGTAAGAGCACCCGATTGCTCTTCCTAAGGTCCCGAGTTCAAATCCCAGCAACCACACCA
alttRNA-Ser-NNN-787	Ser	NNN	29.6	0	0	0	0	0	0	0	0	0	0	0	0	0	0	1	0	0	0	GTGAGATGGCTCAGTGGGTAAGAGCACCCGACTGCTCTTCCTAAGGTCCCGGGTTCAAATCCCAGCAACCACACCA
tRX-Ser-NNN-4871	Ser	NNN	26.5	1	0	1	1	1	1	1	1	1	1	0	1	1	1	0	1	1	0	GATGGCTCAGAGGTCAAGAGCACTGACTGCTCTTCCAGAGGTCCTGAGTTCAAATCCCAGCAACCACCA
tRX-Ser-NNN-2088	Ser	NNN	24.6	1	0	1	1	1	1	1	1	1	1	0	1	1	1	1	1	1	0	GATGGCTCAGAGGTTAAGAGCATTGACTGCTCTTCCAGAGGTCCTGAGTTCAAATCCCAGCAACCACCA
tRX-Ser-NNN-12529	Ser	NNN	21.1	2	0	2	1	2	2	2	2	2	2	1	1	2	1	1	2	2	0	GTGAGATGGCTCAGCGGTTAAGAGCGCTGACTGCTCTTCCTAAGGTCCTGAGTTCAAGTCCCAGCAACCACACCA
tRX-Ser-NNN-11908	Ser	NNN	23.4	1	1	0	0	1	1	1	0	0	0	0	0	0	1	1	0	1	0	GGCTGGAGAGATGGCTCAGTGGTTAAGAGCACTGACTGCTCTTCCAAAGGTCCTGAGTTCAAATCTTATCAGTCTGGTAATCACCA
alttRNA-Ser-NNN-794	Ser	NNN	23.1	0	0	1	1	0	0	0	1	1	1	0	1	1	0	0	1	0	0	GGCTGGAGAGATAGCTCAGTGGTTAAGAGCACTGACTGCTCTTCCAAAGGTCCTGAGTTCAAATCTTATCAGTCTGGTAATCACCA
alttRNA-Ser-NNN-795	Ser	NNN	20	0	0	0	0	0	0	0	0	0	0	1	0	0	0	0	0	0	0	GGCTGGAGAGATGGCTCAGTGGTTAAGAGCACTGACTGCTCTTCCAAAGGTCCTGAGTTCAAATCTTATCAGTCGCCA
tRX-Ser-NNN-2549	Ser	NNN	33.5	1	0	1	1	1	1	1	1	1	1	0	1	1	1	0	1	1	0	GTGAGATGGCTCAGTGGGTAAGAGCACCCGACTGCTCTTCCGAAGGTCCTGAGTTCAAATCCCAGGAACCACACCA
tRX-Ser-NNN-12493	Ser	NNN	26.1	12	5	9	10	12	12	10	11	11	10	7	11	10	11	8	11	11	0	GATGGCTCAGTGGTTAAGAGCACCGACTGCTCTTCCGAAGGCCCTGAGTTCAAATCCCAGCAACCACCA
tRX-Ser-NNN-8021	Ser	NNN	22.4	1	1	2	1	1	1	1	1	1	1	0	1	1	1	1	1	0	0	GATGGCTCAGCAGGTAAGAGCACCCAACTGCTCTTCCGAAGGTCCTGAGTTCAAATCCCAGCAACCACCA
tRX-Und-NNN-1116	Und	NNN	21.2	1	0	1	1	1	1	1	1	1	1	1	1	1	1	1	1	1	0	GATGGCTCAATGGGTAAGAGCACTGAATGTTCTTCCAGAGGTCCTGAGTTCAATTCCCAGCAATCACCA
alttRNA-Und-NNN-287	Und	NNN	21.5	0	1	0	0	0	0	0	0	0	0	0	0	0	0	0	0	0	0	GATGGCTCAATGGGTAAGAGCTCTGAATGTTCTTCCAGAGGTCCTGAGTTCAATTCCCAGCAACCACCA
tRX-Ser-NNN-4396	Ser	NNN	29.7	1	0	1	1	1	1	1	1	1	1	1	1	1	1	1	1	1	0	GATGGCTCAGTGGGTAAGAGCACTGACTGCTCTTCCAGAGGGCCTGAGTTCAATTCCCAGCAACCACCA
alttRNA-Ser-NNN-800	Ser	NNN	21	0	1	0	0	0	0	0	0	0	0	0	0	0	0	0	0	0	0	GATGGCTCAGTGGGTAAGAGCACTGACTGCTCTTCCAAAGAGCCTGAGTTCAAGTCCCAGCAACCACCA
alttRNA-Ser-NNN-801	Ser	NNN	21.6	0	0	1	1	2	1	1	1	1	1	1	2	0	1	1	1	0	0	GATGGCTCAGTGGTTAAGAGCACTGACTGCTCTTCCAAAGGTCCTGAGTTCAAATCCCAGCACCA
tRX-Und-NNN-767	Und	NNN	30.1	14	12	14	14	14	14	13	13	12	12	8	13	13	12	7	12	12	3	GATGGCTCAGTGGTTAAGAGCACTGGCTGCTCTTCCAGAGGTCCTGAGTTCAAATCCCAGCAACCACCA
tRX-Ala-NNN-1816	Ala	NNN	25.6	1	0	0	0	1	1	0	0	0	1	1	1	1	0	1	1	1	0	TGCAGGGTTGCCGTGGCTCAGTGGAAGAGCACTTGCCTGGCAACCAAAGCCCAGAGTTCAATCCTCTACACTGCAACCA
alttRNA-Ala-NNN-103	Ala	NNN	36.6	0	1	0	0	0	0	0	0	0	0	0	0	0	0	0	0	0	0	GTTGGCGTGGCTCAGTGGAAGAGCACTTGCCTGGCAACCAAAGCCCAGAGTTCAATCCTCTACACTGCCAACACCA
alttRNA-Ala-NNN-102	Ala	NNN	28.5	0	0	1	1	0	0	1	1	1	0	0	0	0	1	0	0	0	0	GTTGGCGTGGCTCAGTGGAAGAGCACTTGCCTGGCAACCAAAGCCCAGAGTTCAATCCTCTACACTGCAAACACCA
tRX-Ser-NNN-337	Ser	NNN	27.2	1	0	1	1	1	1	1	1	1	1	0	1	1	1	1	1	1	0	GTGAGATGGCTCAGTGGGTAGGAGCACCTGACTGCTCTTTTGAAGGTCCTGAGTTCAAATCCCAGCAACCACACCA
alttRNA-Ser-NNN-803	Ser	NNN	30.6	0	0	0	0	0	0	0	0	0	0	2	0	0	0	0	0	0	0	GTGAGATGGCTCAGCAGGTAAGAGCACCTGACTGCTCTTTTGAAGGTCCTGAGTTCAAATCCCAGCAACCACACCA
tRX-Ser-NNN-9603	Ser	NNN	22.2	4	2	2	3	4	3	4	4	3	4	2	3	4	2	1	4	4	0	GATGGCTCAGCGGTTAAGAGCACTGACTGCTCTCCCAGAGGTCCTGAGTTCAAATCCCAGCAACCACCA
alttRNA-Ser-NNN-805	Ser	NNN	25.4	0	0	0	0	0	0	0	0	0	0	0	0	0	0	0	0	0	1	GATGGCTCAGTGGTTAAGAGCACACTGACTGCTCTCCCAGAGGTCCTGAGTTCAATTCCCAGCAACCACCA
tRX-Und-NNN-2848	Und	NNN	23.7	1	0	0	0	0	1	1	0	0	1	1	0	0	0	1	0	1	0	GAGGCTCAGTGGTTAAGAGCACTGGGTTCTTCCAGAGGACCTGGGTTCAAGTCCCAATATCCACCA
alttRNA-Und-NNN-289	Und	NNN	23	0	1	0	0	0	0	0	0	0	0	0	0	0	0	0	0	0	0	GAGGCTCAGTGGTTAAGAGCACTGGGTTCTTCCAGAGGACCTGGGTTCAAGTCCCAATACCCACCA
tRX-Ser-NNN-2301	Ser	NNN	31.9	2	0	0	0	2	2	2	2	2	2	0	2	1	1	0	2	1	0	GTGAGATGGCTCAGTGGGTAAGAGCACCCGACTGCTCTTCGGAAGGTCTGAAGTTCAAATCCCAGCAACCACACCA
tRX-Ser-NNN-5505	Ser	NNN	20.6	1	0	0	1	1	1	1	1	1	1	0	1	1	1	0	1	1	0	TGGAGAGATGGCTCAGCAGCTAAGAGCACTGACTGCTCTTCCAGAGGTCCTGAGTTCAAATCCCAGGCTCACAACCA
alttRNA-Ser-NNN-808	Ser	NNN	22.8	0	1	0	0	0	0	0	0	0	0	0	0	0	0	0	0	0	0	TGTGGAGCTAGAGAGATGGCTCAGCAGCTAAGAGCACTGACTGCTCTTCCAGAGGTCCTGAGTTCAATTCCCAGGCTCACAACCA
tRX-Ser-NNN-6017	Ser	NNN	23.1	1	0	0	0	0	0	0	0	0	0	0	0	0	0	0	0	1	0	GGCTGGAGACATGGCTCAGCGGTTAAGAGCACTGACTGCTCTTCCAGAGGTGCTGAGTTCAATTCCCAGCAACCACCA
alttRNA-Ser-NNN-810	Ser	NNN	23.9	0	0	1	1	1	1	1	1	1	1	0	1	1	1	0	1	0	0	GGGGCTGGAGACATGGCTCAGCGGTTAAGAGCACTGACTGCTCTTCCAGAGGTGCTGAGTTCAATTCCCAGCAACCACACCA
tRX-Ser-NNN-11590	Ser	NNN	24.3	1	0	1	1	1	1	1	1	1	1	2	1	1	1	1	1	1	0	GATGGCTCAGCGGTTAAGAGCACTGACTGCTCTTCCAGAGGTGCTGAGTTCAATTCCCAGCAACCACCA
alttRNA-Ser-NNN-812	Ser	NNN	24.8	0	0	0	0	0	0	0	0	0	0	0	0	0	0	1	0	0	0	GCTGGAAAGATGGCTCAGCGGTTAAGAGCACTGACTGCTCTTCCAGAGGTGCTGAGTTCAATTCCCAGCAACCCCA
alttRNA-Ser-NNN-814	Ser	NNN	25.5	0	1	0	0	0	0	0	0	0	0	0	0	0	0	0	0	0	0	GAGATGGCTCAGCGGTTAAGAGCACTGACTGCTCTTCCAGAGGTCCTGAGTTCAAATCCTAGCAACTACACCA
tRX-Ser-NNN-2864	Ser	NNN	31.8	7	3	7	7	6	7	7	7	5	6	2	7	7	8	3	6	7	0	GAGATGGCTCAGCGGTTAAGAGCACTGACTGCTCTTCCAGAGGTCCTGAGTTCAAATCCCAGCAACTACACCA
tRX-Ser-NNN-7893	Ser	NNN	23.6	17	6	13	17	16	18	18	15	17	16	11	18	17	17	9	15	16	2	GATGGCTCAGTGGTTAAGAGCACTGACTGCTCTTCCAGAGGTCCTGAGTTCAGTTCCCAGCAACCACCA
alttRNA-Ser-NNN-816	Ser	NNN	31.7	0	1	0	0	0	0	0	0	0	0	0	0	0	0	0	0	0	0	GAGATGGCTTAGTGGTTAAGAGCACTGACTGTTCTTCCAGAGGTCCTGAGTTCAATTCCCAGCAACTACACCA
tRX-Ser-NNN-2015	Ser	NNN	34.2	3	1	3	3	1	3	1	2	3	3	2	2	3	3	2	1	3	2	GAGATGGCTCAGTGGTTAAGAGCACTGACTGCTCTTCCAGAGGTCCTGAGTTCAAATCCCAGCAACTACACCA
alttRNA-Ser-NNN-818	Ser	NNN	34.2	0	0	0	0	0	0	0	0	0	0	0	0	0	0	1	0	0	1	GAGATGGCTCAGTGGTTAAGAGCACTGACTGTTCTTCCAGAGGTCCTGAGTTCAAATCCCAGCAACTACACCA
alttRNA-Ser-NNN-819	Ser	NNN	17.6	0	0	0	0	0	0	0	0	0	0	0	0	0	0	0	0	0	1	GATGGCTCAGTGGTTAAGAGCTTGACTGTTCTTCCAGAGGTCCTGAGTCCAATTCCCAGCAACCACCA
tRX-Ser-NNN-4936	Ser	NNN	20.5	1	0	1	0	1	1	1	1	0	1	0	0	1	0	0	0	1	0	GATAGCTCAGCAGTTAAGAGCGCCGACTGCTCTTTCGGAGGTCCTGAGTTCAAATCCCAGCACCCACCA
alttRNA-Ser-NNN-823	Ser	NNN	28.7	0	1	0	0	0	0	0	0	1	1	1	1	1	1	1	1	0	0	GATGGCTCAGCGGTTAAGAGCGCCGACTGCTCTTCCGGAGGTCCTGAGTTCAAATCCCAGCACCCACCA
alttRNA-Ser-NNN-822	Ser	NNN	20.8	0	0	0	1	0	0	0	0	1	0	1	1	0	1	1	1	0	0	GATGGCTCAGCAGTTAAGAGCGCCGACTGCTCTTTCGGAGGTCCTGAGTTCAAATCCCAGCACCCACCA
tRX-Ser-NNN-13094	Ser	NNN	20.1	30	5	18	17	21	22	25	20	25	22	13	23	26	18	15	18	19	0	GTGAGATGGCTCAGTGGGTAAGAGCACCCGACTGCTCTTCCGAAGGTTCGGAGTTCAAATCCCAGCAACCACACCA
tRX-Glu-NNN-155	Glu	NNN	22.2	1	0	1	1	1	1	1	1	1	1	1	1	1	1	1	1	1	0	GTTGGAGAGATGGCTCAGTGGCTCAAAGCATCAGTTTTTCTTCCAGATGACCTAGGCTCAATTCCCAGCTCCAACACCA
tRX-Ser-NNN-4201	Ser	NNN	28.3	1	1	1	0	1	1	1	1	1	0	1	1	1	0	0	0	1	0	GATGGCTCAGTGGTTAAGAGCACTGACTGCTCTTCCAGAGATCCTGAGTTCAATTCCCAGCTACCACCA
tRX-Ala-NNN-341	Ala	NNN	24.5	1	1	1	1	1	1	1	1	1	1	0	1	1	1	1	1	1	0	TGGGGATGTAGCTCAGTTGGTAGAGCGCTTGCCTAGCATGCTCAAAGCCTTAGGCTTGATCCCAAGCTCCACCCA
tRX-Ser-NNN-9210	Ser	NNN	20	2	1	2	2	2	2	2	2	1	2	3	2	2	2	1	1	2	0	GATGGCTCAGCGGGTAAGAGCACTGACTGCTCTTCCGAAGGTCCTGAGTTCAAATCCCAGCAACACCA
alttRNA-Ser-NNN-827	Ser	NNN	20.5	0	0	0	0	0	0	0	0	0	0	0	0	0	0	1	0	0	0	GCTGGAGAGATGGCTCAGCGGGTAAGAGCACTGACTGCTCTTCCGAAGGTCCTGAGTTCAAATCCCAGCAACACCA
tRX-Gly-NNN-263	Gly	NNN	22.1	1	1	1	1	1	1	1	1	1	1	1	1	1	1	1	1	1	0	GGAGGTGCGGCTCAGTTGGCAGAGTGCTTGTCTGCCGTGCACAGGCCCTGGGTTCCATCTCCAGCACTTTGTCCA
alttRNA-Gly-NNN-35	Gly	NNN	27.5	0	0	0	0	0	0	0	0	0	0	0	0	0	0	0	0	0	1	GGAAATGTGGTTCAGTTGGCAGAGTGCTTGTTTGGCATGCACAAGGCCCTGGGTTCCATTTCCAGCACTCTGCACCA
tRX-Ala-NNN-1236	Ala	NNN	30.2	1	1	1	1	1	1	1	0	1	1	1	1	1	1	1	1	1	0	GGCAGTGCAGCTCAGTGGGTAGAGTGCTTCCCGAGCATGCAGAAGGCCCTGGGTTTGACCCCCAGCGCTGTGATGCCACCA
alttRNA-Ala-NNN-106	Ala	NNN	31.8	0	0	0	0	0	0	0	1	0	0	0	0	0	0	0	0	0	0	GGCAGTGCAGCTCAGTGGGTAGAGTGCTTCCCGAGCATGCAGAAGGCCCTGGGTTTGACCCCCAGCACTGTGATGCCACCA
tRX-Ser-NNN-1902	Ser	NNN	39.6	1	0	0	1	1	1	1	1	1	1	1	1	1	1	0	0	1	0	GGCTGGAGACATGGCTCAGCGGTTAAGAGCGCTTGGCTGCTCTTCCAGAGGTCCTGAGTTCAATTCCCAGCAGCCACCA
alttRNA-Ser-NNN-829	Ser	NNN	37.8	0	1	0	0	0	0	0	0	0	0	0	0	0	0	0	0	0	0	GGCTGGAGACATGGCTCAGCGGTTAAGAGCTCTTGGCTACTCTTCCAGAGGTCCTGAGTTCAATTCCCAGCAGCCACCA
alttRNA-Ser-NNN-830	Ser	NNN	37.4	0	0	1	0	0	0	0	0	0	0	0	0	0	0	0	1	0	0	GCTGGAGACATGGCTCAGCGGTTAAGAGCGCTTGGCTGCTCTTCCAGAGGTCCTGAGTTCAATTCCCAGCAGCTCCA
alttRNA-Ser-NNN-831	Ser	NNN	32.2	0	0	0	0	0	0	0	0	0	0	0	0	0	0	1	0	0	0	GGCTGGAGACATGGCTCAGCAGTTAAGAGCGCTTGGCTGCTCTTCCAGAGGTCCTGAGTTCAATTCCCAGCAGCCACCA
alttRNA-Ser-NNN-832	Ser	NNN	36.3	0	0	0	0	0	0	0	0	0	0	0	0	0	0	0	0	0	1	GGCTGGAGAGGTGGCTCAGTGGTTAAGAGCACTTGGCTGCTTTTCCGGAGGACCTGAGTTCAATTCCCAGCAGCCACCA
tRX-Asn-NNN-1627	Asn	NNN	21.2	1	0	1	1	1	1	1	1	1	1	1	1	1	1	1	1	1	0	GTGGCTCAATGATTAAGAGCATTGACTGTTCTTCCAGGGGTCCTGAGTTCAATTCTCAGAAGCCACCA
alttRNA-Asn-NNN-66	Asn	NNN	27.1	0	1	0	0	0	0	0	0	0	0	0	0	0	0	0	0	0	0	GGTGGCTCAATGGTTAAGAGCACTGACTGTTCTTCCAGGGGTCCTGAGTTCAATTCCCAGAAACCACCA
alttRNA-Asn-NNN-67	Asn	NNN	24.4	0	0	0	0	0	0	0	0	0	0	0	0	0	0	0	0	0	1	GATGGCTTAGTGGTTAAGAGCACTGACTGCTCTTCCAGAGGTCCTGAATTCAATCCTCAGCAACCACCA
tRX-Ser-NNN-14439	Ser	NNN	22.4	1	1	1	1	1	1	1	2	1	1	0	0	1	1	1	1	1	0	GTGAGATGGCTCAGCGGTTAAGAGCACCCGACTGCTCTTCCGAAGGTCTGAAGTTCAAATCCCAGCAACCACACCA
tRX-Ser-NNN-13229	Ser	NNN	20.6	1	0	1	1	1	1	1	1	1	1	1	1	1	1	0	1	1	0	GATGGCTCAATGGTTAAGAGCACTGACTGCTCTTCCAGAGGTCCTGAGTTCAATTTCCAGCAATCACCA
alttRNA-Ser-NNN-836	Ser	NNN	24.1	0	0	0	0	0	0	0	0	0	0	0	0	0	0	1	0	0	0	GAGAGGTGGCTCAATGGTTAAGAGCACTGACTGCTCTTCCAGAGGTCCTGAGTTCAATTTCCAGCAATCACCA
tRX-Ser-NNN-7183	Ser	NNN	24.4	1	1	1	1	1	1	1	1	1	1	0	1	1	1	1	1	1	0	GATGGCTCAGTGGTTAAGAGCACTGACTACTCTTCCAGAGGTCCCGAGTTCAATTCCCAGCAACCACCA
alttRNA-Ser-NNN-838	Ser	NNN	21.1	0	0	0	0	0	0	0	0	0	0	1	0	0	0	0	0	0	0	GATGGCTCAGTGGTTAAGAGCACTGACTACTCTTCCAGAGATCCCGAGTTCAATTCCCAGCAACCACCA
tRX-Ser-NNN-13636	Ser	NNN	22	1	0	1	1	1	1	1	1	1	1	1	1	1	1	1	1	1	0	GCTGGAAAGATGGCTCAGTGGTTAAGTACACTGGCTGCTCTTCCAGTGGTCCTGAGTTCAATTCCCAGCAACCCCA
tRX-Glu-NNN-102	Glu	NNN	25.6	1	0	1	1	1	1	1	1	1	1	1	1	1	1	1	1	1	0	GTGCATAAATGGCTCAGTGGTTAAGAGTACTGAGTTCTCTTCCAGAGGTCCTGAGTTCAAATCCCAGCAACCACACCA
alttRNA-Glu-NNN-22	Glu	NNN	23.4	0	1	0	0	0	0	0	0	0	0	0	0	0	0	0	0	0	0	GTGCATAAATGGCTCAGTGGTTAAGAGTACTGAGTTCTCTTCCCGAGGTCCTGAGTTCAAATCCCAGCAACCACACCA
tRX-Ser-NNN-14411	Ser	NNN	22.8	96	15	52	73	60	66	68	74	69	76	38	61	72	62	38	65	59	0	GTGAGATGGCTCAGTGGGTAAGAGCACCCGACTGCTCTTCCAAAGGTCTGGAGTTCAAATCCCAGCAACCACACCA
tRX-Ser-NNN-10779	Ser	NNN	23.3	6	1	4	5	4	6	4	5	6	5	4	4	6	4	2	6	4	0	GATGGCTCAGTGTTTAAGAGCACTGACTGCTCTTCCAGAGGTCCTGAGTTCAATTCCCAGCAACCACCA
tRX-Ser-NNN-13402	Ser	NNN	20.9	3	0	2	3	3	3	3	4	3	3	2	2	3	3	3	3	3	0	GATGGCTCAGCGTTTAAGAGCACTGACTGCTCTTCCAGAGGTCCTGAGTTCAATTCCCAGCAACCACCA
tRX-Ser-NNN-3808	Ser	NNN	23.4	1	0	0	1	0	0	0	0	1	0	0	0	0	0	1	0	1	0	GATGGCTCAGTGGGTAAGAGCACCCGACTGCTCTTCCGGAAGGTCCAGAGTTCAAATCCCAGCAACCACCA
alttRNA-Ser-NNN-844	Ser	NNN	27.7	0	0	0	0	1	1	1	0	0	1	0	1	1	1	0	1	0	0	GGTTGGAGAGATGGCTCAGTGGGTAAGAGCACCCGACTGCTCTTCCGGAAGGTCCAGAGTTCAAATCCCAGCAACCACCA
tRX-Ile-NNN-369	Ile	NNN	25.3	1	0	0	1	1	1	1	1	1	1	1	0	1	1	0	1	1	0	GATGGCTCAATGGTTAAGGGCACTGACTGATCTTCCAGAGGCCCTGAGTTCAATTCCCAGCAACCACCA
alttRNA-Ile-NNN-20	Ile	NNN	22.6	0	0	0	0	0	0	0	0	0	0	0	1	0	0	1	0	0	0	GATGGCTCAATGGTTAAGGGTACTGACTGATCTTCCAGAGGCCCTGAGTTCAATTCCCAGCAACCACCA
alttRNA-Ile-NNN-21	Ile	NNN	25.1	0	0	0	0	0	0	0	0	0	0	0	0	0	0	0	0	0	1	GACTGGAGAGATGGCTCAGTGGTTAAGAGCACTGACTGCTCTTCCAGAGGTCCTGAGTTCAATTCCCAACCAAAACTCCA
tRX-Ser-NNN-9948	Ser	NNN	25.1	1	0	1	1	1	1	1	1	1	1	0	1	1	1	1	1	1	0	GGCTGGAGTGCTCAGTGGTTAAGAGCACTATGATTGCTTTTCCAGAGGTCCTGAGTTCAATTCCCAGAAACCACCA
alttRNA-Ser-NNN-846	Ser	NNN	36.5	0	1	0	0	0	0	0	0	0	0	0	0	0	0	0	0	0	0	GATGGCTCAGTGGTTAAGAGCACTATGATTGCTCTTCCAGAGGTCCTGAGTTCAATTCCCAGAAACCACCA
alttRNA-Ser-NNN-847	Ser	NNN	36.5	0	0	0	0	0	0	0	0	0	0	1	0	0	0	0	0	0	0	GATGGCTCAGTGGTTAAGAGCACTATGATTGCTCTTCCAGAGGTCCTGAGTTCAATTCCCAGCAACCACCA
tRX-Und-NNN-2323	Und	NNN	24.2	9	6	8	9	8	9	8	8	8	8	9	9	6	8	5	8	9	2	GATGGCTCAGTGGTTAAGAGCACTCACTGCTCTTCCAGAGGTCCTGAGTTCAATTCCCAGCAACCACCA
alttRNA-Und-NNN-290	Und	NNN	24.2	0	0	1	1	0	0	0	0	1	1	1	1	1	1	0	1	0	0	GATGGCTCAGTGGTTAAGAGCACTCACTGCTCTTCCAGAGGCCCTGAGTTCAATTCCCAGCAACCACCA
tRX-Ser-NNN-9707	Ser	NNN	21.4	1	0	1	1	1	1	1	1	1	0	0	0	1	1	0	1	1	0	GATGGCTCAGTGGGTAAGAGCACTGACTGCTCTTCCAACGGTCCTGAGTTCAAATCCCAGCAACCACCA
tRX-Ser-NNN-533	Ser	NNN	36.1	2	2	2	3	3	1	2	3	3	2	3	3	2	3	2	3	0	0	GAGATGGCTCAGTGGTTAAGAGCACTGACTGCTCTTCCAGAGGTCCTGAGTTCAATTCCCAGCAACAACACCA
tRX-Ser-NNN-2023	Ser	NNN	32.1	1	0	1	1	1	1	1	1	1	1	1	1	1	1	1	1	1	0	GATGGCTCAGTGGTTAAGAGCACTGACTGCTCTTCCAGAGGTCCTGAGTTCAAATCCCAGAACCACCA
alttRNA-Ser-NNN-851	Ser	NNN	29.6	0	1	0	0	0	0	0	0	0	0	0	0	0	0	0	0	0	0	GATGGCTCAGCGGTTAAGAGCACTGACTGCTCTTCCAGAGGTCCTGAGTTCAAATCCCAGAACCACCA
tRX-Ser-NNN-4368	Ser	NNN	22.5	9	0	1	5	5	5	6	7	6	5	1	5	7	3	2	7	6	0	GTGAGATGGCTCAGTGGGTAAGAGCACCCGATTGCTCTTCTGAAGGTCCAGAGTTCAAATCCCAGCAACCACACCA
tRX-Ser-NNN-9189	Ser	NNN	21.3	25	1	12	19	18	16	13	15	19	17	11	13	16	13	4	12	20	0	GTGAGATGGCTCAGTGGGTAAGAGCACCCGATTGCTCTTCCGAAGGTCCAGAGTTCAAATCCCAGCAACCACACCA
tRX-Ser-NNN-12009	Ser	NNN	20.2	1	0	2	2	2	2	1	2	1	1	0	2	2	5	1	1	3	0	GATGGCTCAGTGGGTAAGAGCACCCGATTGCTCTTCCGAAGGTCCAGAGTTCAAATCCCAGCAACCACCA
tRX-Ser-NNN-6747	Ser	NNN	22.9	25	7	20	23	21	21	21	20	24	22	22	22	21	22	16	18	21	0	GTGAGATGGCTCAGCGGGTAAGAGCACTGACTGCTCTTCCAAAGGTCCTGAGTTCAAATCCCAGCAACCACACCA
tRX-Und-NNN-1042	Und	NNN	28.2	1	0	1	0	0	0	0	1	0	0	1	0	0	0	0	0	1	0	GATGGCTCAGCTGGTAAGAGCTCTGGCTGTTGTTCCAAATGATCTGGGTTCAAATCCCAGCACCCACCA
alttRNA-Und-NNN-292	Und	NNN	20	0	1	0	1	1	1	1	0	1	1	0	1	1	1	0	1	0	0	GATGGCTCAGCTGGTAAGAGCTCTGGCTGTTGTTCCAAATGATCTGGGTTCAGATCCCAGCACCCACCA
tRX-Und-NNN-3615	Und	NNN	26.4	1	1	1	0	0	0	0	0	0	0	1	0	0	0	1	1	1	0	GTGGGATGGCTCAGTGGACAAGAACACTGGCTGCTCTTCCAGAGGTCCTGAGTTCAATTCCCAGCAGCCACACCA
alttRNA-Und-NNN-295	Und	NNN	29.6	0	0	0	1	1	1	1	1	1	1	0	1	1	1	0	0	0	0	GTGGGATGGCTCAGTGGACAAGAACACTGGCTGCTCTTCCAGAGGTCCTGAGTTCAATTCCCAGTAGCCACACCA
alttRNA-Und-NNN-296	Und	NNN	13	0	0	0	0	0	0	0	0	0	0	0	0	0	0	0	0	0	1	GGTTAACAGGCTCAATGGGCAAGAGCACTGGCTGCTCTTCCAGAGGTTCTGAGTTCAATTCCCAGCAACCACCA
tRX-Asn-NNN-1950	Asn	NNN	21	1	0	0	0	0	0	0	0	0	0	0	0	0	0	0	0	1	0	GCTGGTGAGATGGCTCAGTGGGTAAGAGCACCCGACTGTTCTTCCGAAGTTCCGGAGTTCAAATCCCAGCAACCATCTGTACCA
tRX-Ser-NNN-7646	Ser	NNN	24	1	1	1	1	1	1	1	1	1	1	0	1	1	1	0	1	1	0	GCAATGGCTCAGCAGTTAAGAGCACTGACTGCTCTTCTAGAGGTCCTGAGTTCAATTCCCAGCAACTACACCA
tRX-Und-NNN-3213	Und	NNN	21.7	2	0	1	1	1	2	2	2	2	2	3	1	2	1	0	1	2	0	GATGGCTCAGCGGTTAAGAGCACTCACTGCTCTTCCAGAGGTCCTGAGTTCAATTCCCAGCAACCACCA
tRX-Asn-NNN-1489	Asn	NNN	22	1	0	1	1	1	1	1	0	1	1	1	0	1	0	1	0	1	0	GGGCCGGAGAAATGGTTCAGTGGTTAAGAGCACTGACTGTTCTTCCAAAGGTCCTGAGTTCAATTCCCAGAAACCACATGGCTCACCA
alttRNA-Asn-NNN-72	Asn	NNN	20.1	0	1	0	0	0	0	0	0	0	0	0	0	0	0	0	0	0	0	GGCTGGAGAAATGGTTCAGTGGTTAAGAGCACTGACTGTTCTTCCAAAGGTCCTGAGTTCAATTCCCAGCAACCACCA
alttRNA-Asn-NNN-71	Asn	NNN	22	0	0	0	0	0	0	0	1	0	0	0	1	0	1	0	1	0	0	GGGCCGGAGAAATGGTTCAGTGGTTAAGAGCACTGACTGTTCTTCCAAAGGTCCTGAGTTCAATTCCCAGAAACTACATGGCTCACCA
alttRNA-Asn-NNN-73	Asn	NNN	36.2	0	0	0	0	0	0	0	0	0	0	0	0	0	0	0	0	0	1	GATTTAGCTCAGTGGTAGAGCACTTGCCTAGCAAGCTCAAGGCCCTGGGTTCGGTCCCCAGCTCTCCA
tRX-Ala-NNN-1081	Ala	NNN	22.4	1	0	1	1	1	1	1	1	1	1	1	1	1	1	1	1	1	0	CCTGGAGATATAGTTCAGTGGTTGAGTACTTGCCTAGCCTATAGGAGGCCCTGGGTTTCATCCCCAGTACTGGGGCCA
alttRNA-Ala-NNN-109	Ala	NNN	26.7	0	1	0	0	0	0	0	0	0	0	0	0	0	0	0	0	0	0	CCTGGAGATATAGTTCAGTGGTAGAGTACTTGCCTAGCCTATAGGAGGCCCTGGGTTTCATCCCCAGTACTGGGGCCA
tRX-Ser-NNN-1015	Ser	NNN	25.3	2	0	1	2	2	2	2	2	2	2	1	2	2	2	0	2	2	0	GTGAGACGGCTCAGTGGGTAAGAGCACCGGACTGCTCTTCCGAAGGTCCAGAGTTCAAATCCCAGCAACCACACCA
alttRNA-Ser-NNN-858	Ser	NNN	25.3	0	0	0	0	0	0	0	0	0	0	1	0	0	0	1	0	0	0	GTGAGACGGCTCAGTGGGTAAGAGCACCGGACTGCTCTTCCGAAGGTCCGGAGTTCAAATCCCAGCAACCACACCA
alttRNA-Ser-NNN-859	Ser	NNN	24.1	0	0	2	3	1	5	1	2	1	0	1	0	2	1	1	2	1	0	GATGGCTCAGCAGGTAAGAGCACCCGACTGCTCTTCCGAAGGTCCTGAGTTCAAATCCCAGCACCA
alttRNA-Ser-NNN-860	Ser	NNN	20.2	0	1	0	0	0	0	0	0	0	0	0	0	0	0	0	0	0	0	GATGGCTCAGCAGTTAAGAGCACTGACTGCTTTTCCAGAGGTCCTGAGTTCAATTCCCAGCAATCACCA
tRX-Ser-NNN-1557	Ser	NNN	27	1	0	1	1	1	1	1	1	1	1	0	1	1	1	0	1	1	0	GATAGCTCAGGGGTTAAGAGCACTGACTGCTCTTCCAGAGGTCCTGAGTTCAAATCCCAGCAACCACCA
tRX-Ser-NNN-1551	Ser	NNN	29.1	1	2	1	0	0	1	1	1	1	1	0	1	1	0	2	0	1	0	GATAGCTCAGCGGTTAAGAGCACTGACTGCTCTTCCAGAGGTCCTGAGTTCAAATCCCAGCAACCACCA
tRX-Ser-NNN-253	Ser	NNN	39.6	5	7	6	5	4	3	5	4	4	5	3	4	4	4	3	5	5	3	GATGGCTCAGTGGTTAAGAGCACTGACTGCTCTTCCAGAGGTCCTGGGTTCAATTCCCAGCAACCACCA
tRX-Ser-NNN-8314	Ser	NNN	31.1	1	0	1	1	1	1	1	1	1	1	1	1	1	1	0	1	1	0	GATGGCTCAGTGGTTAAGAGCACTGACTGCTCTTTCAGAGGTCCTGGAGTTCAATTCCCAGCAACCACCA
alttRNA-Ser-NNN-865	Ser	NNN	31.6	0	1	0	0	0	0	0	0	0	0	0	0	0	0	0	0	0	0	GATGGCTCAGTGGTTAAGAGCACTGACTGCTCTTCCAGAGGTCCTGGAGTTCAATTCCCAGCAACCACCA
tRX-Cys-NNN-96	Cys	NNN	20.8	1	0	1	1	1	1	1	1	1	1	1	1	1	1	1	1	1	0	GATGGCTCAGCAGTTAAGAGCACTGACTGCACTTCTGAAGGTCCTGAGTTCAAATCTCAGCAACCACCA
tRX-Asn-NNN-63	Asn	NNN	32	1	1	1	1	1	1	1	1	1	1	1	1	1	1	1	1	1	0	GAGAGGTGGCTCAGTGGTTAAGAGCACTGGCTGTTCTTTCAGAGGTCCTGAGTTCAATTCTCAGTAACCACCA
alttRNA-Ser-NNN-866	Ser	NNN	40.7	0	0	0	0	0	0	0	0	0	0	0	0	0	0	0	0	0	3	GTTGGGGATTTAGCTCAGTGGTAGAGCGCTTACCTAGGAAGCGCAAGGCCCTGGGTTCGGTCCCCAGCTCCGAAACCA
tRX-Ser-NNN-4812	Ser	NNN	22.6	1	0	1	1	1	1	1	1	1	1	1	1	1	1	1	1	1	0	GATAGCTCAGTGGTTAAGAGCAGCGACTGCTCTTCTGAAGGTCCTGAGTTCAAATCCCAGCAACCACCA
alttRNA-Ser-NNN-868	Ser	NNN	21.5	0	1	0	0	0	0	0	0	0	0	0	0	0	0	0	0	0	0	GATAGCTCAGTGGTTAAGAGCAGTGACTGCTCTTCTGAAGGTCCTGAGTTCAAATCCCAGCAACCACCA
alttRNA-Leu-NNN-167	Leu	NNN	22.5	0	0	0	0	0	0	0	0	0	0	0	0	0	0	1	0	0	0	GATGGCTCAGTGGGTAAGAGCACTGACGGTTCTTCCGAAGGTCCTGAGTTCAAATCCCAGCAACCACCA
tRX-Ser-NNN-12994	Ser	NNN	21.1	1	0	1	1	1	1	1	1	1	1	1	1	1	1	0	1	1	0	GAGATGGCTCAGCAGTTAAGAGCACTGACTGCTCTTCCAGAGGTGCTGAGTTCAAATCCCAGCAACAACACCA
alttRNA-Ser-NNN-870	Ser	NNN	21.3	0	1	0	0	0	0	0	0	0	0	0	0	0	0	0	0	0	0	GAGATGGCTCAGCAGTTAAGAGCACTGACTGCTCCTCCAGAGGTGCTGAGTTCAAATCCCAGCAACAACACCA
tRX-Leu-NNN-1460	Leu	NNN	21	1	0	1	1	1	1	1	1	1	1	1	1	1	1	1	1	1	0	GGTGAGATGGCTCAGCGGTTAAGAGCACCAACTGCTCTTCCGAAGGTCCTGAGTTCAAAACCCAGCCACCACCA
alttRNA-Leu-NNN-169	Leu	NNN	26.4	0	1	0	0	0	0	0	0	0	0	0	0	0	0	0	0	0	0	GGTGAGATGGCTCAGCGGTTAAGAGCACCAACTGCTCTTCTGAAGGTCCTGAGTTCAAATCCCAGCCACCACCA
tRX-Ala-NNN-1434	Ala	NNN	20.5	1	0	1	1	1	1	1	1	1	1	1	1	1	1	1	1	1	0	GGCATGTGGTTGAGTTGGTAGAGTGTTTGTCTAGCATGCAAAAATTCCTGCGTTTGATCCCCAGCACTACATGAACTCCA
alttRNA-Ala-NNN-111	Ala	NNN	40.8	0	0	0	0	0	0	0	0	0	0	0	0	0	0	0	0	0	1	TGGAGATGTGGCTCAACTGGTAGAGCGTTTGCCTAGCATGCAGAAATTCCTGGGTTTGATCCCCAACACTGCATCCA
tRX-Ser-NNN-8661	Ser	NNN	26	1	1	1	1	1	1	1	1	1	1	1	1	1	1	1	1	1	0	GCTGGGTAGGTGTCTCAGTGGTTAAGAGCACTAGCTGCTCTTCCAGAGGACCTGGGTTCAATTCCCAGAACCTGCACCA
tRX-Und-NNN-2085	Und	NNN	23.9	1	0	1	1	1	1	1	1	1	1	1	1	1	1	1	1	1	0	AGAACGATGGCTCAGTGGTTAAGAGCAGTGGCTGCTCTTCCAGAGGTCCTGAGTTCGATTCCCAGCCACTCCACCA
alttRNA-Und-NNN-300	Und	NNN	28.6	0	1	0	0	0	0	0	0	0	0	0	0	0	0	0	0	0	0	AGAACGATGGCTCAGTGGCTAAGAGCACTGGCTGTTCTTCCAGAGGTCCTGAGTTCGATTCCCAGCCACTCCACCA
tRX-Ser-NNN-10530	Ser	NNN	24.5	7	1	3	4	5	5	3	7	9	6	4	7	6	3	1	4	6	0	GAGATGGCTCAGTGGGTAAGAGCACCCGACTGCTCTTCCGAAGGTCCAGAGTTCAAATCCCAGCAACTACACCA
tRX-Ser-NNN-1290	Ser	NNN	25.4	3	1	3	3	3	2	3	2	2	3	2	2	3	3	2	3	2	0	GATGGCTCAGCAGGTAAGAGCACTGACTGCTCTTCAGAAGGTCCTGAGTTCAAATCCCAGCAACCACCA
alttRNA-Ser-NNN-874	Ser	NNN	22.5	0	1	0	0	0	0	0	0	0	0	0	0	0	0	0	0	0	0	GATAGCTTAGCAGGTAAGAGCACTGACTGCTCTTCAGAAGGTCCTGAGTTCAAATCCCAGCAACCACCA
alttRNA-Ser-NNN-875	Ser	NNN	25.3	0	0	0	0	0	0	0	0	0	0	0	1	0	0	0	0	0	0	GATGGCTCAGCAGGTAAGAGCACTGACTACTCTTCAGAAGGTCCTGAGTTCAAATCCCAGCAACCACCA
tRX-Ser-NNN-156	Ser	NNN	29.6	1	0	1	1	1	1	1	1	1	1	1	1	1	1	1	1	1	0	GGGGAGGTGGCTCAGTAGTTAGAGCTCTGGCTGCTCTTGCAGAAGACCTGGGTTCAATTCCCAGCATCCACACCA
alttRNA-Ser-NNN-877	Ser	NNN	22.3	0	1	0	0	0	0	0	0	0	0	0	0	0	0	0	0	0	0	GGGGAGGTGGCTCAGTAGTTAGAACTCTGGCTGCTCTTGCAGAAGACCTGGGTTCAATTCCCAGCATCCACACCA
tRX-Ser-NNN-13553	Ser	NNN	28	1	0	1	3	2	3	2	0	2	1	1	1	2	2	1	3	1	0	GTGAGATGGCTCAATGGGTAAGAGCACCCGACTGCTCTTCTGAAGGTCTGGAGTTCAAATCCCAGCAACCACACCA
alttRNA-Ser-NNN-880	Ser	NNN	31.7	0	0	0	0	0	0	0	0	0	0	1	0	0	0	0	0	0	0	GTGAGATGGCTCAATGGGTAAGAGCACCTGACTGCTCTTCTGAAGGTCTGGAGTTCAAATCCCAGCAACCACACCA
alttRNA-Ser-NNN-879	Ser	NNN	27	0	0	0	0	0	0	0	0	0	0	0	0	0	1	0	0	0	0	GATGGCTCAATGGGTAAGAGCACCCGACTGCTCTTCTGAAGGTCTGGAGTTCAAATCCCAGCAACCACCA
tRX-Ser-NNN-13447	Ser	NNN	27.2	1	0	1	1	1	0	1	1	1	1	0	1	0	0	1	0	0	0	GATGGCTCAGTGGTTAAGAGCGCCGCTGACTGCTCTTCTGAAGGTCGTGAGTTCAAATCCCAGCAACCACCA
tRX-Ser-NNN-11916	Ser	NNN	23	1	0	1	1	0	1	1	1	1	1	1	1	0	1	1	1	1	0	GATGGCTCAGTGGTTAAGAGCACTGACTGCTCTTCCAGGGGTCCTGAGTTCAATTCACAGCAACCACCA
alttRNA-Ser-NNN-883	Ser	NNN	25.3	0	0	0	0	1	0	0	0	0	0	0	0	1	0	0	0	0	0	GAGATGGCTCAGTGGTTAAGAGCACTGACTGCTCTTCCAGGGGTCCTGAGTTCAATTCACAGCAACTACACCA
tRX-Ile-NNN-10	Ile	NNN	40.3	1	0	1	1	1	1	0	1	1	1	0	1	1	1	1	1	1	0	TCTTGTGACATAGCTTAGTGGTAGAGCACTTGCCTAATATGCAAAAGGTCTTGTGTTCAATTCCCAGCACCATGAAATCCA
alttRNA-Ile-NNN-24	Ile	NNN	33.1	0	1	0	0	0	0	0	0	0	0	0	0	0	0	0	0	0	0	TCTTGTGACATAGCTTAGTGATAGAGCACTTGCCTAATATGCAAAAGGTCTTGTGTTCAATTCCCAGCACCATGAAATCCA
alttRNA-Ile-NNN-26	Ile	NNN	37.3	0	0	0	0	0	0	1	0	0	0	0	0	0	0	0	0	0	0	TGTGACATAGCTTAGTGGTAGAGCACTTGCCTAATATGCAAAAGGTCTTGTGTTCAATTCCACATGGTGGCTCACAACCA
alttRNA-Ile-NNN-25	Ile	NNN	35.8	0	0	0	0	0	0	0	0	0	0	1	0	0	0	0	0	0	0	TCTTGTGACATAGCTTAGTGGTAGAGCACTTGCCTAATATGCAAAAGTTCTTGTGTTCAATTCCCAGCACCATGAAATCCA
alttRNA-Ile-NNN-27	Ile	NNN	24	0	0	0	0	0	0	0	0	0	0	0	0	0	0	0	0	0	1	GACATAGCTTAATGGTAGTGCACTTGCCTAACATGCAAAAGGTCTTGTGTTCAATTCCCAGCACCACGAAATAAACACCA
alttRNA-Ser-NNN-884	Ser	NNN	21.8	0	1	0	0	0	0	0	0	0	0	0	0	0	0	0	0	0	0	GATGGCTCAGTGGCTAAGAGCACTGACTGCTCTTCTGAAGGTCCTGAGTTCAAATCCCAGAAACCACCA
tRX-Ser-NNN-9048	Ser	NNN	20.1	1	0	1	1	1	1	1	0	1	1	0	0	1	1	0	1	1	0	GATAGCTCAGTAGTTAAGAGCACTGACTGCTCTTCCCGAGGTCCTGAGTTCAAATCCCAGCAACCACCA
alttRNA-Ser-NNN-886	Ser	NNN	23.2	0	1	0	0	0	0	0	0	0	0	0	0	0	0	0	0	0	0	GATAGCTCAGTAGTTAAGAGCACTGACTGCTTTTCCAGAGGTCCTGAGTTCAAATCCCAGCAACCACCA
alttRNA-Ser-NNN-887	Ser	NNN	24.2	0	0	0	0	0	0	0	0	0	0	1	0	0	0	1	0	0	0	GATAGCTCAGTAGTTAAGAGCACTGACTGCTCTTCCAGAGGTCCTGAGTTCAAATCCCAGCAACCACCA
tRX-Ser-NNN-7100	Ser	NNN	22.3	1	0	1	1	1	1	1	1	1	1	1	1	1	1	1	1	1	0	GGGGTTGGGGAGATGGCTCAGCAGTTAAGAGCACTGACTGCTCTTCCAGAGGTCCTGAGTTCAATTCCTAGCAACCACACCA
alttRNA-Ser-NNN-889	Ser	NNN	27	0	0	0	0	0	0	0	0	0	0	0	0	0	0	0	0	0	2	GAGATGGCTCAGTGATTAAGAGCACTGACTGCTCTTCCAGAGGTCCTGAGTTCAAATCCCAGCAACTACACCA
alttRNA-Ser-NNN-890	Ser	NNN	23.5	0	1	1	1	1	1	1	2	0	1	0	1	0	1	1	1	0	0	GATGGCTCAGTGGTTAAGAGCACTGACCGCTCTTCCAAAGGTCCTGAGTTCAAATCCCAGCAACCACCA
alttRNA-Ser-NNN-891	Ser	NNN	28.1	0	0	0	0	0	0	0	0	0	0	1	0	0	0	0	0	0	0	GATGGCTCAGTGGTTAGAGCACTGACTGCTCTTCCAAAGGTCCTGAGTTCAAATCCCAGCAACCACCA
tRX-Cys-NNN-18	Cys	NNN	27	1	0	1	1	1	1	1	1	1	1	0	1	1	1	1	1	1	0	TTGGGGATTCAGCTCAGTGGTAGAGCACTTGCCTGCAAGTGCAAGGCCCTGGGTTCAGTCCTCAGCTCTGAAACCA
alttRNA-Cys-NNN-13	Cys	NNN	28	0	1	0	0	0	0	0	0	0	0	1	0	0	0	0	0	0	0	TTGGGGATTCAGCTCAGTGGTAGAGCACTTGCCTGCAAGTGCAAGGCCCTGGGTTCGGTCCTCAGCTCTGAAACCA
tRX-Ser-NNN-9981	Ser	NNN	22.5	1	1	1	1	1	1	1	1	1	1	1	1	1	1	1	1	1	0	GGATGGCTCAGTGGTTAAAAGCACTGACTGCTCTTCCAAAGGTCCTGAGTTCAAATCCCAGCAACCACCA
tRX-Ser-NNN-1715	Ser	NNN	30	1	0	1	1	1	1	1	1	1	1	0	1	1	1	0	1	1	0	GGGGCTGGAGAGAGATGGCTCAGTGGTTAAGAGCACTGACTGCTCTTCCAAAGGTTCTGAGTTCAATTCCCAGCAGCCACACCA
alttRNA-Ser-NNN-894	Ser	NNN	38.7	0	0	1	0	0	1	0	0	0	0	1	0	0	0	0	0	0	0	GGGGCTGGAGAGATGGCTCAGTGGTTAAGAGCACTGACTGCTCTTCCAGAGGTCCTGAGTTCAATTCCCAGCAGCCACACCA
alttRNA-Ser-NNN-895	Ser	NNN	35.8	0	1	0	0	0	0	0	0	0	0	0	0	0	0	0	0	0	0	GTGAGATGGCTCAGTGGGTAAGAGCACCGGACTGCTCTTCCGAAGGTCCCGAGTTCAAATCCCAGCAACCACACCA
tRX-Ser-NNN-6627	Ser	NNN	23.4	1	0	1	1	1	1	0	1	1	1	0	1	1	1	0	1	1	0	GGCTGGAGAAATGGCTCAGTGATTAAGAGCACTGACTGCTCTTCCAGAGGTCCTGAGTTCAAATCCCAGCAACCACCA
alttRNA-Ser-NNN-897	Ser	NNN	21.6	0	0	0	0	0	0	1	0	0	0	0	0	0	0	0	0	0	0	GGCTGGAGAAATGGCTCAGTGATTAAGAGCACTGGCTGCTCTTCCAGAGGTCCTGAGTTCAAATCCCAGCAACCACCA
tRX-Ile-NNN-118	Ile	NNN	30.7	1	0	1	1	1	1	1	1	1	1	1	1	1	1	0	1	1	0	GCTGGAGAGATGGCTCAGCGGTTAAGAGCACTGACTGATCTTCCAGAGGTCCTGAGTTCAATTCCCAGCAACACCA
tRX-Ile-NNN-154	Ile	NNN	29.4	1	2	0	1	1	0	0	1	0	0	4	1	1	1	1	0	1	0	GATGGCTCAGCGGTTAAGAGCACTGACTGATCTTCCAGAGGTCCTGAGTTCAATTCCCAGCAACCACCA
tRX-Und-NNN-1366	Und	NNN	27.6	20	12	21	19	19	21	19	16	19	19	19	13	17	19	16	19	21	5	GATGGCTCAGCGGTTAAGAGCACTGGCTGCTCTTCCAGAGGTCCTGAGTTCAATTCCCAGCAACCACCA
alttRNA-Und-NNN-302	Und	NNN	25.1	0	2	0	0	0	0	0	0	0	0	0	0	0	0	0	0	0	0	GATGGCTCAGCGGTTAAGAGCACTGGCTGCTCTTCCAGGGGTCCTGAGTTCAATTCCCAGCAACCACCA
tRX-Und-NNN-354	Und	NNN	27.9	1	0	0	2	1	1	1	1	0	0	2	0	0	2	2	0	0	1	GATGGCTCAGTGGGTAAGAGCACTGGCTGCTCTTCCAGAGGTCCTGAGTTCAATTCCCAGCAACCACCA
tRX-Ser-NNN-7750	Ser	NNN	25.1	4	0	3	3	4	4	4	4	4	4	1	4	3	3	4	2	3	0	GTGAGATGGCTCAGCGGTTAAGAGCATCGACTGCTCTTGCTAAGGTCCTGAGTTCAAGTCCCAGCAACCACACCA
alttRNA-Ser-NNN-899	Ser	NNN	24	0	1	0	0	0	0	0	0	0	0	0	1	0	0	0	1	0	0	GATGGCTCAGCGGTTAAGAGCATCGACTGCTCTTGCTAAGGTCCTGAGTTCAAGTCCCAGCAACCACCA
tRX-Leu-NNN-927	Leu	NNN	21.1	1	1	1	1	1	1	1	1	1	1	1	1	1	1	1	1	1	0	GGTGGCTCAGCGGTTAAGAGCACTGACTGCTTCCAAAGGTCCTGAGTTCAAATCCCAGAAACCACCA
tRX-Ser-NNN-4562	Ser	NNN	30.9	3	0	3	3	3	3	3	3	3	3	2	3	3	3	1	3	3	0	GATGGTTCAGTGGTTAAGAGCACTGACTGCTCTTCCAGAGGTCCTGAGTTCAATTCTCAGCAACCACCA
tRX-Ser-NNN-10082	Ser	NNN	22.9	1	1	2	2	3	2	2	1	2	2	1	2	2	2	0	2	1	0	GTGAGATGGCTCAGCGGGTAAGAGCACTGACTGCTCTTCCCAAGGTCCTGAGTTCAAATCCCAGCAACCACACCA
tRX-Ser-NNN-12310	Ser	NNN	24.2	1	0	0	1	1	0	0	1	1	1	1	1	1	1	1	1	1	0	GATGGCTCAGAGGTTAAGAGTGCTGACTGCTCTTCCAGGTTCTGGGTTCAATTCCCAGCAACCACCA
alttRNA-Ser-NNN-904	Ser	NNN	20.1	0	1	0	0	0	0	0	0	0	0	0	0	0	0	0	0	0	0	GATGGCTCAGAGGTTAAGAGTGCTGACTGCTCTTCCAGTTTCTGGGTTCAATTCCCAGCAACCACCA
alttRNA-Ser-NNN-905	Ser	NNN	25.7	0	0	1	0	0	1	1	0	0	0	0	0	0	0	0	0	0	0	GATGGCTCAGAGGTTAAGAGCACTGACTGCTCTTCCAGGTTCTGGGTTCAATTCCCAGCAACCACCA
tRX-Ser-NNN-6351	Ser	NNN	22.7	1	0	0	0	0	0	0	0	0	0	0	0	0	0	1	0	1	0	GAGAGGTGGCTCAGGGGTTAAGAGCACTGACTGCTCTTCCAGAGGTCCTGAGTTCAGTTCCCAGCAACCACCA
tRX-Ser-NNN-1546	Ser	NNN	30.9	1	4	1	2	1	2	2	1	1	2	1	2	3	2	1	2	1	0	GAGAGGTGGCTCAGGGGTTAAGAGCACTGACTGCTCTTCCAGAGGTCCTGAGTTCAATTCCCAGCAACCACCA
alttRNA-Ser-NNN-907	Ser	NNN	45.1	0	0	0	0	0	0	0	0	0	0	0	0	0	0	0	0	0	1	GTTGGGGATTTAGCTCAGTGGTAGAGCGCTTGCCTAGCAAGCGCAAGACCCTGGGTTCGGTCCCCAGCTCCGAAACCA
tRX-Ser-NNN-2822	Ser	NNN	28.2	2	0	1	2	2	2	2	1	1	2	1	1	2	2	2	1	1	0	GTGATGGCTCAGTGGTTAAGAGCACTGACTGCTCTTCCAAAGGTCCTGAGTTCAAATCCCAGCAACCACACCA
alttRNA-Ser-NNN-911	Ser	NNN	21	0	1	0	0	0	0	0	0	0	0	0	0	0	0	0	0	0	0	GTGATGGCTCAGTGGTTAAGAACACTGACTGCTCTTCCAAAGGTCCTGAGTTCAAATCCCAGCAACCACACCA
alttRNA-Ser-NNN-910	Ser	NNN	21.8	0	0	1	0	0	0	0	1	1	0	0	1	0	0	0	0	0	0	GTGATGGCTCAGTGGTTAAGAGCACTGACTGCTCTTCCAAAGGTCCTGAGTTAAAGTCCCAGCAACCACACCA
alttRNA-Ser-NNN-912	Ser	NNN	22.4	0	0	0	0	0	0	0	0	0	0	1	0	0	0	0	0	0	0	GTGATGGCTCAGTGGTTAAGAGCACTGACTGCTCTTCCAAAGGTCCTGAGTTAAAATCCCAGCAACCACACCA
tRX-Ser-NNN-11357	Ser	NNN	22.2	1	0	0	1	1	1	1	1	1	1	0	1	1	1	0	1	1	0	GGTTGGAGAGATGGCTCAGCCGTTAAGAGCACTGACTGCTCTTCTGAAGGTCCTGAGTTCAAATCTCAGAAACCACCA
alttRNA-Ser-NNN-914	Ser	NNN	23	0	1	0	0	0	0	0	0	0	0	0	0	0	0	0	0	0	0	GGTTGGAGAGATGGCTCAGCTGTTAAGAGCACTGACTGCTCTTCTGAAGGTCCTGAGTTCAAATCTCAGAAACCACCA
tRX-Ser-NNN-5398	Ser	NNN	20.9	1	1	2	1	2	2	2	1	1	1	1	1	1	1	1	1	1	0	GATGGCTCAGTAGGTAAGAGCACTGACTGCTCTTCCGAAGGTCCTGAGTTCAAATCCCAGCAACCACCA
alttRNA-Ser-NNN-916	Ser	NNN	20.1	0	0	0	0	0	0	0	0	0	0	0	0	0	0	1	0	0	0	GATGGCTCAGTAGGTAAGAGCACTGACTGCTCTTTCGAAGGTCCTGAGTTCAAATCCCAGCAACCACCA
tRX-Ser-NNN-9239	Ser	NNN	24.7	1	0	0	1	1	0	1	0	0	1	0	0	0	1	0	1	1	0	GATGGCTCAGTGGTTAAGAGCGCTGACTGCTCTTCTGAAGGTCCTGCGTTCAAATCCCAGCAACCACCA
alttRNA-Ser-NNN-918	Ser	NNN	28.4	0	0	0	0	0	0	0	0	0	0	1	0	0	0	1	0	0	0	GAGAGGTGGCTCAGTGGTTAAGAGCGCTGACTGCTCTTCTGAAGGTCCTGCGTTCAAATCCCAGCAACCACCA
tRX-Ser-NNN-5754	Ser	NNN	26.9	8	4	6	7	5	4	5	6	7	5	7	5	5	6	7	5	7	0	GATGGCTTAGCGGTTAAGAGCACTGACTGCTCTTCCAGAGGTCCTGAGTTCAATTCCCAGCAACCACCA
alttRNA-Ser-NNN-919	Ser	NNN	21.4	0	1	0	0	0	0	0	0	0	0	0	0	0	0	0	0	0	0	GATGGCTTAGTGGTTAAGAGCACTGACTGCTCTTCCAGAGGTCCTGAGTTCAATTTCCAGCAACCACCA
alttRNA-Ser-NNN-920	Ser	NNN	40.9	0	0	0	0	0	0	0	0	0	0	0	0	0	0	0	0	0	1	GTTGGGGATTTAGCTCAGTGGTAGAGTGCTTGCCTAGCAAGTGCAAGGCCCTGGGTTCGGTCCCCAGCTCCGAAACCA
tRX-Arg-NNN-190	Arg	NNN	28.4	1	0	1	0	1	1	1	1	1	1	1	1	0	0	0	1	1	0	GTGAGATGGCTCAGTGGTTAAGAGCACTGTCTGCTCTTCAGAAGGTCCTGAGTTCAAATCCCAGCAACCACACCA
alttRNA-Arg-NNN-49	Arg	NNN	24	0	1	0	0	0	0	0	0	0	0	0	0	0	0	0	0	0	0	GTGAGATGGCTCAGTGGTTAAGAGCACTGTTTGCTCTTCGGAAGGTCCTGAGTTCAAATCCCAGCAATCACACCA
alttRNA-Arg-NNN-48	Arg	NNN	23.3	0	0	0	1	0	0	0	0	0	0	0	0	0	1	1	0	0	0	GTGAGATGGCTCAGTGGTTAAGAGCACTGTCTGCTCTTCAGAAAGTCCTGAGTTCAAATCCCAGCAACCACACCA
tRX-Ser-NNN-13509	Ser	NNN	20.3	1	0	1	1	0	1	1	1	1	1	1	1	1	0	0	1	1	0	GTGAGATGGCTCAGCAGGTAAGAGGACCCGACTGCTCTTCCGAAGGTCCTGAGTTCAAATCCCAGCAACCACACCA
alttRNA-Ser-NNN-924	Ser	NNN	26.9	0	1	0	0	0	0	0	0	0	0	0	0	0	0	0	0	0	0	GTGAGATGGCTCAGCAGGTAAGAGCACTTGACTGCTCTTCCGAAGGTCCTGAGTTCAAATCCCAGCAACCACACCA
alttRNA-Ser-NNN-925	Ser	NNN	26.4	0	0	0	0	1	0	0	0	0	0	0	0	0	0	0	0	0	0	GTGAGATGGCTCAGCAGGTAAGAGCACCCGACTGCTCTTCCGAAGGTCTGAGTTCAAATCCCAGCAACCACACCA
tRX-Ser-NNN-9127	Ser	NNN	23.8	2	1	1	1	1	1	1	1	1	1	1	1	1	2	3	0	2	0	GTGAGATGGCTCAGCAGGTAAGAGCACCCGACTGCTCTTCCGAAGGTCCTGAGTTCAAATCCTAGCAACCACACCA
tRX-Ser-NNN-13891	Ser	NNN	27	1	0	0	1	0	0	0	1	0	0	0	0	0	1	0	0	1	0	GAGATGGCTCAGCAGTTAAAAGCACTCACTGACTGCTATTCCAGAGGTCCTGAGTTCAATTCCCAGCAACAACACCA
alttRNA-Ser-NNN-927	Ser	NNN	25.4	0	1	0	0	0	0	0	0	0	0	0	0	0	0	0	0	0	0	GAGATGGCTCAGTGGTTAAGAGCACTCACTGACTGCTATTCCAGAGGTCCTGAGTTCTATTTCCAGCAACAACACCA
alttRNA-Ser-NNN-928	Ser	NNN	41	0	0	1	0	1	1	1	0	1	1	0	1	1	0	1	1	0	0	GAGATGGCTCAGTGGTTAAGAGCACTCACTGACTGCTATTCCAGAGGTCCTGAGTTCAATTCCCAGCAACAACACCA
alttRNA-Ser-NNN-929	Ser	NNN	34.5	0	0	0	0	0	0	0	0	0	0	1	0	0	0	0	0	0	0	GAGATGGCTCAGCGGTTAAAAGCACTCACTGACTGCTATTCCAGAGGTCCTGAGTTCAATTCCCAGCAACAACACCA
tRX-Ser-NNN-8025	Ser	NNN	22.1	6	3	13	22	17	12	25	14	10	19	3	10	14	14	25	11	21	0	GATGGCTCAGTGGGTTAGAGCACCCGACTGCTCTTCCGAAGGTCCAGAGTTCAAATCCCAGCAACCACCA
tRX-Ser-NNN-6896	Ser	NNN	29.8	3	0	2	3	3	3	2	3	3	3	2	2	2	3	0	2	3	0	GAGAGGTGGCTCAGTGGTTAAGAGCACCGACTGCTCTTCCGAAGGTCCTGAGTTCAAATCCCAGCAACCACCA
alttRNA-Ser-NNN-932	Ser	NNN	29.9	0	0	0	0	0	0	0	0	0	0	1	0	0	0	0	0	0	0	GAGAGGTGGCTCAGTGGTTAAGAGCACCGACTGTTCTTCCGAAGGTCCTGAGTTCAAATCCCAGCAACCACCA
alttRNA-Ser-NNN-933	Ser	NNN	27.1	0	0	0	0	0	0	0	0	0	0	0	0	0	0	1	0	0	0	GAGAGGTGGCTCAGTGGTTAAGAGTACCGACTGCTCTTCCGAAGGTCCTGAGTTCAAATCCCAGCAACCACCA
tRX-Ser-NNN-4826	Ser	NNN	21.3	1	0	1	1	1	1	1	1	1	1	0	1	1	1	0	1	1	0	GTGAGATGGCTCAGCAGGTAAGAGCACTGACTGCTCCTCCGAAGGTTCTGAGTTCAAATCTCAGCAACCACACCA
alttRNA-Ser-NNN-935	Ser	NNN	24.5	0	1	0	0	0	0	0	0	0	0	0	0	0	0	0	0	0	0	GATGGCTCAGCAGGTAAGAGCACCCGACTGCTCCTCCAAAGGTTCTGAGTTCAAATCTCAGCAACCACCA
alttRNA-Ser-NNN-936	Ser	NNN	22.1	0	0	0	0	0	0	0	0	0	0	1	0	0	0	0	0	0	0	GTGAGATGGCTCAGCAGGTAAGAGCACTGACTGCTCCTACGAAGGTTCTGAGTTCAAATCTCAGCAACCACACCA
tRX-Leu-NNN-283	Leu	NNN	20.9	1	0	1	1	1	1	1	1	1	1	1	1	1	1	1	1	1	0	GATGGCTCAGTGGGTAAGAGCACTCACTGCTCTCCCAAAGGTCCCGGGTTCAAATCCCAGCAACCACCA
tRX-Ser-NNN-5953	Ser	NNN	29.4	17	12	13	12	14	13	12	15	14	15	15	13	15	12	13	15	17	5	GATGGCTCAGTGGTTAAGAGCACTGACTGCTCTTCCAGAGGTTCTGAGTTCAATTCCCAGCAACCACCA
tRX-Ser-NNN-1490	Ser	NNN	33.8	1	2	1	1	1	1	1	1	1	1	1	1	1	1	1	1	1	0	GATGGCTCAGTGGTTAAGAGCACTGACTGCTCTTCCAGAGGTTCTGAGTTCAATTCTCAGCAACCACCA
alttRNA-Ser-NNN-126	Ser	NNN	26.2	0	1	1	0	0	0	0	0	0	0	0	0	0	0	0	0	0	0	GATGGCTCAGTGGTTAAGAGCACTGACTGCTCTTCCAGAGATTCTGAGTTCAATTCCCAGCAACCACCA
alttRNA-Ser-NNN-938	Ser	NNN	29.4	0	0	0	0	0	0	0	0	0	0	1	0	0	0	0	0	0	0	GATGGCTCAGTGGTAAAGAGCACTGACTGCTCTTCCAGAGGTTCTGAGTTCAATTCCCAGCAACCACCA
tRX-Ser-NNN-6825	Ser	NNN	25.2	1	0	1	0	1	1	1	1	1	1	0	1	1	0	0	1	1	0	GATGGCTCAGTGATTAAGAGCACTGACTGCTCTTCCAGAGGTCCTGGGTTCAATTCTCAGCAACCACCA
alttRNA-Ser-NNN-940	Ser	NNN	32.4	0	1	0	1	0	0	0	0	0	0	2	0	0	1	1	0	0	0	GATGGCTCAGTGGTTAAGAGCACTGACTGCTCTTCCAGAGGTCCTGGGTTCAATTCTCAGCAACCACCA
tRX-Und-NNN-1824	Und	NNN	21.8	1	1	1	1	1	0	0	1	1	1	0	1	1	1	0	1	1	0	GGCTGGAGAAATGGCTCAGTGGTTAAGAGCACTGGCTGCTCTTCCAAAGGTCCTGAGTTCAAATCCCAGCAATCACCA
alttRNA-Und-NNN-305	Und	NNN	20.4	0	0	0	0	0	0	0	0	0	0	0	0	0	0	1	0	0	0	GGCTGGAGAAATGGCTCAGTGGTTAAGAGCACTGGCTGCTCTTCTAAAGGTCCTGAGTTCAAATCCCAGCAATCACCA
tRX-Ser-NNN-8833	Ser	NNN	20.8	5	3	1	2	3	3	2	4	4	4	3	4	3	3	3	4	4	0	GTGAGATGGCTCAGTGGGTAAGAGCACCTGACTGCTCTTCTGAAGGTCCGAAGTTCAAATCCCAGCAACCACACCA
tRX-Ser-NNN-6858	Ser	NNN	23	1	0	1	1	1	1	1	1	1	1	1	1	1	1	1	1	1	0	GATGGCTTAGTGGTTAAGAGCACTGACTGCTCTTCCTATGGTCCTGAGTTCAAATCTCAGCAACCACCA
tRX-Asn-NNN-1268	Asn	NNN	22.3	1	0	1	1	1	1	1	1	1	1	1	1	1	1	0	1	1	0	GATGGCTCAGTGGTTAAGAGCACTGACTGTTCTTCCAGAGATCCTGAGTTTAATTCCCAGCAATCACCA
alttRNA-Asn-NNN-78	Asn	NNN	27.8	0	1	0	0	0	0	0	0	0	0	0	0	0	0	0	0	0	0	GATGGCTCAGTGGTTAAGAGCACTGACTGTTCTTCCAGAGATCCTGAGTTCAATTCCCAGCAATCACCA
alttRNA-Asn-NNN-79	Asn	NNN	22.1	0	0	0	0	0	0	0	0	0	0	0	0	0	0	1	0	0	0	GATGGCTCAGTGGTTAAGAGCACTGACTGTTCTTCCAGAGATCCTGAGTTCAATTCCCACCAATCACCA
tRX-Ser-NNN-9035	Ser	NNN	20.9	2	0	2	2	2	2	1	2	2	2	0	1	1	2	1	1	2	0	GATGGCTCAGTGGCTAAGAGCACTGACTGCTCTTCCAGAGGTCCTGAGTTCAATGCCCAGCAACCACCA
tRX-Und-NNN-3829	Und	NNN	20.5	1	0	1	1	1	1	1	1	1	1	0	1	1	1	0	1	1	0	GATGGCTCAGCAGTTAAAGAGCACTCACTACTCTTTCAGAGGCCCTGGGTTCAATTCCCAGCAACCACCA
alttRNA-Und-NNN-307	Und	NNN	20.2	0	1	0	0	0	0	0	0	0	0	0	0	0	0	0	0	0	0	GATGGCTCAGCAGTTAAAGAGCACTCACTACCTCTTTCAGAGGCCCTGGGTTCAATTCCCAGCAACCACCA
alttRNA-Und-NNN-308	Und	NNN	20.1	0	0	0	0	0	0	0	0	0	0	1	0	0	0	0	0	0	0	GATGGCTCAGCAGTTAAAGAGCACTCACTACTCTTCCAGAGGCCCTGGGTTCAATTCCCAGCAACCACCA
alttRNA-Und-NNN-309	Und	NNN	26.4	0	0	0	0	0	0	0	0	0	0	0	0	0	0	0	0	0	1	GAGAGATGGCTCAGTGGTTAAGAGCACTGTCTGCTCTTCCAGATGTCCTGAGTTCAATTCCCAGTAACCACCA
tRX-Ser-NNN-5114	Ser	NNN	22.5	1	0	0	2	1	1	0	1	1	1	0	2	1	1	1	2	1	0	GTGAGATGGCTCAGTAGGTAAGAGCACCTGACTGCTCTTCCGAAGGTCCAGAGTTCAAATCCCAGCAACCACACCA
tRX-Leu-NNN-859	Leu	NNN	22	4	5	7	6	4	5	5	6	7	6	3	4	7	3	3	6	3	0	GTGAGATGGCTCAGCGGTTAAGAGCACCAACTGCTCTTCCAAAGGTCCTGAGTTCAAATCCCAGCAACCACACCA
tRX-Val-NNN-370	Val	NNN	23.6	1	0	1	1	1	1	1	1	1	1	1	1	1	1	1	1	1	0	GATGGCTCAGTTGGTAAAACATGTGTCTCACAAGCACCTGGACCTGAGTTTAGATCCTCAGAAGCCACCA
alttRNA-Val-NNN-23	Val	NNN	24.7	0	1	0	0	0	0	0	0	0	0	0	0	0	0	0	0	0	0	GATGGCTCAGTTGGTAAAACATGTGTCTCACAAGCACCTGGACCTGAGTTTAGATCCTCAGAAACCACCA
alttRNA-Val-NNN-24	Val	NNN	18.7	0	0	0	0	0	0	0	0	0	0	0	0	0	0	0	0	0	1	GATGGTTCAGTTGGTAAAACACATGTCTCACAAGCATTTGGACCTGAGCCTAGATCCTCAGAAGCCACCA
tRX-Ser-NNN-11476	Ser	NNN	20.5	3	1	3	2	2	2	2	3	2	2	2	2	3	2	3	3	3	0	GATGGCTCAGCGGTTAAGAGCACTGACTGCTCTTTTGAAGGTCCTGAGTTCAAATCCCAGCAACCACCA
tRX-Ser-NNN-1476	Ser	NNN	26.4	1	0	0	1	1	1	0	1	1	0	0	1	1	1	1	1	1	0	GATAGCTCAGTGGTTAAGAACATGGACTGCTCTTCCAGAGGTCCTGAGTTCAATTCCCAGCAACCACCA
tRX-Und-NNN-414	Und	NNN	26.4	1	0	1	1	1	1	1	1	1	1	0	1	1	1	0	1	1	0	GGCTGGTGAGATGGCTCAGCAGGTAAGAGCACTGGCTGCTCTTCCAGAGGTCCTGAGTTCAAATCCCAGCAACCACCCGCCA
alttRNA-Und-NNN-311	Und	NNN	23.9	0	1	0	0	0	0	0	0	0	0	0	0	0	0	0	0	0	0	GTGAGATGGCTCAGCAGGTAAGAGCATTGGCTGTTCTTCCAGAGGTCCTGAGTTCAAATCCCAGCAACCACACCA
tRX-Und-NNN-901	Und	NNN	25.8	1	0	1	1	1	1	1	1	1	1	2	1	1	1	2	1	1	0	GTGAGATGGCTCAGCAGGTAAGAGCACTGGCTGCTCTTCCAGAGGTCCTGAGTTCAAATCCCAGCAACCACACCA
tRX-Ser-NNN-4671	Ser	NNN	27	1	0	1	1	1	1	1	1	1	1	1	1	1	1	0	1	1	0	GTGAGATGGCTCAGTGGTTCAGAGCACTGACTGCTCTTCGGAAGGTCCTGAGTTCAAATCCCAGCAACCACACCA
alttRNA-Ser-NNN-948	Ser	NNN	29.9	0	1	0	0	0	0	0	0	0	0	0	0	0	0	0	0	0	0	GATGGCTCAGTGGGTAAGAGCACCCGACTGCTCTTTGGAAGGTCCTGAGTTCAAATCCCAACAACCACCA
alttRNA-Ser-NNN-949	Ser	NNN	27.6	0	0	0	0	0	0	0	0	0	0	0	0	0	0	1	0	0	0	GGTGAGATGGCTCAGTGGTTCAGAGCACTGACTGCTCTTCGGAAGGTCCTGAGTTCAAATCCCAGCAACCACCTCCA
tRX-Ser-NNN-8153	Ser	NNN	22.7	1	0	1	0	0	0	0	1	1	0	1	0	1	0	1	0	1	0	GGTTAGAGAGATGGCTCAGTGGTTAACAGCACTGACTGCTCTTCCAGAGGTTCTGAGTTCAATTCCCAGCAACCACCA
alttRNA-Ser-NNN-951	Ser	NNN	22.2	0	0	0	1	1	1	1	0	0	1	0	1	0	1	0	1	0	0	GGTTAGAGAGATGGCTCAGTGGTTAACAGCACTGACTGCTCTTTCAGAGGTTCTGAGTTCAATTCCCAGCAACCACCA
tRX-Ser-NNN-10767	Ser	NNN	24	2	1	2	2	2	2	2	2	2	2	3	2	2	2	2	2	2	0	GATGGCTCAGCGGTTGAGAGCACTGACTGCTCTTCCAAAGGTCCTGAGTTCAATTCCCAGCAACCACCA
tRX-Ser-NNN-5508	Ser	NNN	32.4	1	0	1	1	1	1	1	0	1	1	1	1	1	1	1	1	1	0	GGCTGGTGAGATGGCTCAGTGGTTAAGAGCGCTGACTGCTCTTCCAAAGGTCCTGAGTTCAAGTCCCAGTAACTCACAGCCACCA
tRX-Ser-NNN-13314	Ser	NNN	27.7	4	0	3	4	4	3	4	4	4	4	0	4	4	3	1	4	4	0	GTGAGATGGCTCAGTGGGTAAGAGCACCCGACTGCTCTTCCGAAGATCTGGAGTTCAAATCCCAGCAACCACACCA
alttRNA-Ser-NNN-955	Ser	NNN	24.3	0	1	0	0	0	0	0	0	0	0	0	0	0	0	0	0	0	0	GTGAGATGGCTCAGTGGCTAAGAGCATCTGACTGCTCTTCCGAAGGTCCGAAGGTCTGGAGTTCAAATCCCAGCAACCACACCA
tRX-Ser-NNN-14428	Ser	NNN	21.2	1	1	0	0	1	1	1	1	1	1	1	1	1	0	1	1	1	0	GTGAGATGGCTCAGTGGGTAAGAGCACCCGACTGCTCTTCCAAAGATCTGGAGTTCAAATCCCAGCAACCACACCA
tRX-Ser-NNN-10102	Ser	NNN	21.3	2	2	2	2	2	3	3	2	2	3	1	2	2	2	1	2	2	0	GATAGCTCAGCGGTTAAGAGCACTGACTGCTCTTCCAAAGGTTCTGAGTTCAAATCCCAGCAACCACCA
alttRNA-Ser-NNN-958	Ser	NNN	21.9	0	0	0	0	0	0	0	0	0	0	1	0	0	0	1	0	0	0	GGCTGAAGAGATAGCTCAGCGGTTAAGAGCACTGACTGCTCTTCCAAAGGTTCTGAGTTCAAATCCCAGCAACCACCA
tRX-Und-NNN-3298	Und	NNN	23.4	1	0	1	1	1	1	1	1	1	1	1	1	1	1	1	1	1	0	GTGAGATGGCTCAGCGGTTAAGAGCACCAACTGCTCTTCCAGAGGTCCTGAGTTCAAATCCCAGCAACCACACCA
tRX-Asn-NNN-1297	Asn	NNN	24.3	9	4	5	6	4	9	7	8	7	8	10	7	5	7	6	6	6	0	GATGGCTCAGCGGTTAAGAGCACTGACTGTTCTTCCAAAGGTCCTGAGTTCAAATCCCAGCAACCACCA
tRX-Ser-NNN-12345	Ser	NNN	20.7	1	1	1	1	1	1	1	1	1	0	1	1	1	1	1	1	1	0	GCTGGCTCAGCAGTTAAGAGCACTGACTGCTCTTCCAGAGGACCTGAGTTCAATTCCCAGCAACCACCA
tRX-Ser-NNN-14481	Ser	NNN	21.7	5	0	3	4	3	3	3	5	5	4	0	5	6	2	1	6	3	0	GTGAGATGGCTCAGTGGGTAAGAGCACCCGACTGCTCTTCCGAAGGCCAGGAGTTCAAATCCCAGCAACCACACCA
tRX-Und-NNN-783	Und	NNN	29.3	2	2	1	1	1	0	0	0	0	0	3	1	0	0	0	1	1	1	GATGGCTCAGTGGTTAAGAGCACTGGCTGCTCTTCCAGAGGTCCTGAGTTCAATTCCCAGCAATCACCA
tRX-Und-NNN-657	Und	NNN	30.1	40	30	34	34	33	35	36	39	33	29	39	38	34	30	32	35	35	12	GATGGCTCAGTGGTTAAGAGCACTGGCTGCTCTTCCAGAGGTCCTGAGTTCAATTCCCAGCAACCACCA
tRX-Asn-NNN-325	Asn	NNN	28.7	1	0	1	1	1	1	1	1	1	1	1	1	1	1	1	1	1	0	GGCTGGAGAGATGGCTCAGCGGTTAAGAGCACTGATTGTTCTTCCAGAGGTCCTGAGTTCAAATCCCAGCAACCAACCACCA
alttRNA-Asn-NNN-82	Asn	NNN	28.7	0	1	0	0	0	0	0	0	0	0	0	0	0	0	0	0	0	0	GGCTGGAGAGATGGCTCAGCGGTTAAGAGCACTGATTGCTCTTCCAGAGGTCCTGAGTTCAATTCCCAGCAACCAACCACCA
tRX-Ser-NNN-13459	Ser	NNN	23.5	1	0	1	1	1	1	1	1	1	1	1	1	1	1	1	1	1	0	GATGGCTCAGTGGTTAAGAGCACTGACTGCTCTTCCAGAGGGCCTAAGTTCAATTCCCAGCAACCACCA
tRX-Ser-NNN-12582	Ser	NNN	21.3	7	4	6	6	6	4	5	5	7	5	4	6	6	7	5	5	5	0	GTGAGATGGCTCAGCAGGTAAGAGCACCCGACTGCTCTTCTGAAGGTCCGGAGTTCAAATCCCAGCAACCACACCA
tRX-Ser-NNN-11199	Ser	NNN	21.2	8	2	7	10	8	8	8	6	5	6	2	7	6	8	3	8	7	0	GTGAGATGGCTCAGCAGGTAAGAGCACCCGACTGCTCTTCTGAAGGTCCAGAGTTCAAATCCCAGCAACCACACCA
alttRNA-Ser-NNN-964	Ser	NNN	20.2	0	0	0	0	0	0	0	0	0	0	0	0	0	0	0	0	1	0	GATGGCTCAGCAGGTAAGAGCACCCGACTGCTCTTCTGAAGGTCCGGAGTTCAAATCCCAGCAACCACCA
tRX-Ser-NNN-10729	Ser	NNN	20.6	1	0	1	1	1	1	1	1	1	1	0	1	1	1	0	1	1	0	GATGGCTCAGCGGTTAAGAGTACCGACTGCTCTTCCAGAGGTCCTGAGTTCAAATCCCAGCAACCACCA
alttRNA-Ser-NNN-966	Ser	NNN	37.6	0	0	0	0	0	0	0	0	0	0	1	0	0	0	1	0	0	1	GATGGCTCAGTGGTTAAGAGCACTGACTGATATTCCAGAGGTCCTGAGTTCAATTCCCAGCAACCACCA
tRX-Ser-NNN-775	Ser	NNN	32.4	1	0	1	1	1	1	1	1	1	1	1	1	1	1	1	1	1	0	GATGGCTCACTGGTTAAGAGCACTGACTGCTCTTCCAGAGGACCTGGGTTCAATTCCCAGCATCACACTCCA
alttRNA-Ser-NNN-969	Ser	NNN	32.5	0	1	0	0	0	0	0	0	0	0	0	0	0	0	0	0	0	0	GATGGCTCATTGGTTAAGAGCACTGACTGCTCTTCCAGAGGACCTGGGTTCAATTCCCAGCATCACACTCCA
alttRNA-Ser-NNN-970	Ser	NNN	37.8	0	0	0	0	0	0	0	0	0	0	0	0	0	0	0	0	0	1	GAAATGGCTCAGTGGTTAAGAGCACTGACTGCTCTTCCAGAGGACCTGGGTTCAATTCCCAGCAACCACATGGCAGCTCCA
tRX-Ser-NNN-8960	Ser	NNN	20.2	1	0	0	1	1	1	1	1	1	1	0	1	1	1	0	0	1	0	GAGATGGTGGCTCAGTGGTTAAGAGCGCCGACTGCTCTTCCAAAGGTCCCGAGTTCAAATCCCAGCAACCACATGGTGGCTCACCA
alttRNA-Ser-NNN-973	Ser	NNN	20.9	0	0	0	0	0	0	0	0	0	0	1	0	0	0	0	0	0	0	GAGATGGTGGCTCAGTGGTTAAGAGCGCTGACTGCTCTTCCAAAGGTCCGGAGTTCAAATCCCAGCAACCACATGGTGGCTCACCA
tRX-Ala-NNN-524	Ala	NNN	30.6	1	1	1	1	1	1	1	1	1	1	0	1	1	1	0	1	1	0	TCGGGGATTTAGCTCAGTGGTAGAGTGCTTGCCTAGCAATCGCAAGGCCCTGGGTTCGGTCCTCAGCTCTGGAACCA
tRX-Ser-NNN-10818	Ser	NNN	20.3	1	1	1	1	1	1	1	1	1	1	1	1	1	1	1	1	1	0	GTGAGATGGCTCAGTGGGTAAGAGCATCCGAATGCTCTTCCGAAGGTCCAGAGTTCAAATCCCAGCAACCACACCA
tRX-Ser-NNN-4190	Ser	NNN	29.1	1	2	2	1	1	1	2	1	2	1	1	2	1	1	1	2	1	0	GATGGCTCAGCGGTTAAGAGCACTGACTGCTCTTCCAGAGGTCCTGAGTTCAATTCCCAGCTACCACCA
tRX-Ser-NNN-11375	Ser	NNN	21.4	5	3	4	5	3	3	4	4	3	3	6	3	4	4	3	2	5	1	GATGGCTCAGCGGTTAAGAGCACTGACTGCTCTTCCAGAGGTCCTGAGTTCAATTTCCAGCAACCACCA
tRX-Arg-NNN-513	Arg	NNN	24	1	0	1	1	1	1	1	1	1	1	0	1	1	1	0	1	1	0	GATGGTTCAGTGGTTAAGAGCACTGACTTCTCTTCCAGGGGTCCTGAGTTCAAATCCCAGCAACCACCA
alttRNA-Arg-NNN-51	Arg	NNN	25	0	1	0	0	0	0	0	0	0	0	0	0	0	0	0	0	0	0	GATGGTTCAGTGGTTAAGAGCACTGACTTCTTTTCTAGAGGTCCTGAGTTCAAATCCCAGCAACCACCA
alttRNA-Arg-NNN-52	Arg	NNN	26.5	0	0	0	0	0	0	0	0	0	0	1	0	0	0	1	0	0	0	GATGGTTCAGTGGTTAAGAGCACTGACTTCTCTTCCAGAGGTCCTGAGTTCAAATCCCAGCAACCACCA
tRX-Und-NNN-2571	Und	NNN	28.8	1	0	1	1	1	1	1	1	1	1	0	1	1	1	1	1	1	0	AGATGGCTCAGCAGTTAAGAGCTTTGGCTACTCTTCCAGAGGACCTGGGTTCAATTCCCAGGAGATCTGCCA
alttRNA-Und-NNN-315	Und	NNN	29.5	0	1	0	0	0	0	0	0	0	0	0	0	0	0	0	0	0	0	AGATGGCTCAGCAGTTAAGAGCTCTGGCAACTCTTCCAGAGGACCTGGGTTCAATTCCCAGGAGATCTGCCA
alttRNA-Und-NNN-316	Und	NNN	30.7	0	0	0	0	0	0	0	0	0	0	1	0	0	0	0	0	0	0	AGATGGCTCAGCAGTTAAGAGCTCTGGCTACTCTTCCAGAGGACCTGGGTTCAATTCCCAGGAGATCTGCCA
alttRNA-Und-NNN-317	Und	NNN	18.2	0	0	0	0	0	0	0	0	0	0	0	0	0	0	0	0	0	1	AGATGGTTCAGCAGTTAAGAGCACTGGCTGCTTTTCCAGAGGACTTGGGTTCAATTCCCAGGAGATCTGCCA
tRX-Ser-NNN-3568	Ser	NNN	23.5	1	0	1	1	1	1	1	1	1	1	1	1	1	1	1	1	1	0	GATGGCTCAGCAGTAAGAGCACTGACTGCTCTTCCAGAGGTCCTGAGTTCAATTCCCAGCAACCACCA
alttRNA-Ser-NNN-977	Ser	NNN	25.8	0	1	0	0	0	0	0	0	0	0	0	0	0	0	0	0	0	0	GAGATGGCTCAGCAGTAAGAGCACTGACTGCTCTTCCAGAGGTCCTGAGTTCAATTCCCAGCAACTACACCA
tRX-Ser-NNN-14389	Ser	NNN	20.7	1	0	1	1	1	1	1	1	1	1	0	1	1	1	1	1	1	0	GATGGTTCAGTGGTTAAGAGTACTAGACTGCTCTCCCAAAGGTCCTGAGTTCAAATCCCAGCAACCACCA
tRX-Ser-NNN-13668	Ser	NNN	23.4	1	1	1	0	0	0	0	1	0	0	1	1	0	0	0	0	1	0	GATGGTTCAGTGGTTAAGAGCACTAGACTGCTCTCCCAAAGGTCCTGAGTTCAAATCCCAGCAACCACCA
tRX-Ser-NNN-4859	Ser	NNN	27.2	2	0	1	2	1	1	1	2	1	1	0	1	1	2	0	1	2	0	GTGAGAATGGCTCAGTGGGTAAGAGCACCCGACTGCTCTTCTGAAGGTCCGGAGTTCAAATCCCAGCAACCACACCA
alttRNA-Ser-NNN-981	Ser	NNN	34.9	0	1	0	0	0	0	0	0	0	0	0	0	0	0	0	0	0	0	GGCTGGTGAGATGGCTCAGTGGGTAAGAGCACCCGACTGCTCTTCCGAAGGTCCTGAGTTCAAATCCCAGCAACCATCCACCA
alttRNA-Ser-NNN-982	Ser	NNN	26	0	0	0	0	0	0	0	0	0	0	1	0	0	0	0	0	0	0	GTGAGAATGGCTCAGTGGGTAAGAGCACCCGACTGCTCTTCCGAAGGTCCGGAGTTCAAATCCCAGCAACCACACCA
alttRNA-Ser-NNN-983	Ser	NNN	27.2	0	0	0	0	0	0	0	0	0	0	0	0	0	0	1	0	0	0	GTGAGAATGGCTCAGTGGGTAAGAGCACCCGACTGCTCTTCTGAAGGTCCAGAGTTCAAATCCCAGCAACCACACCA
tRX-Ser-NNN-1067	Ser	NNN	29.7	9	8	11	10	8	9	9	9	11	9	8	11	10	8	8	11	9	0	GATGGCTCAGTGGGTAAGAGCACTGACTGCTCTTCCAGAGGTCCTGAGTTCAATTCCCAGCAACCACCA
alttRNA-Ser-NNN-985	Ser	NNN	23.4	0	0	1	0	1	1	0	0	0	0	0	0	0	0	0	0	0	0	GATGGCTCAGTGGGTAAGAGCACTAACTGCTCTTCCAGAGGTCCTGAGTTCAATTCCCAGCAACCACCA
tRX-Und-NNN-1986	Und	NNN	27.8	1	0	1	1	1	1	1	1	1	1	0	1	1	1	1	1	1	0	GATGGCTCAGCGGTTATGAGCACTGGCTGCTCTTCCAGAGGTCCTGAGTTCAATTCTCAGCAACCACCA
alttRNA-Und-NNN-320	Und	NNN	20.4	0	0	0	0	0	0	0	0	0	0	1	0	0	0	0	0	0	0	GATGGCTCAGCAGTTATGAGCACTGGCTGCTCTTCCAGAGGTCCTGAGTTCAATTCTCAGCAACCACCA
tRX-Und-NNN-1359	Und	NNN	28.7	1	0	1	1	1	1	1	1	1	1	1	1	1	1	1	1	1	0	GTGAGATGGCTCAATGGTTAAGAGCACTGGCTGCTCTTCCAGAGGTCCTGAGTTCAAATCCCAGCAACCACACCA
alttRNA-Und-NNN-322	Und	NNN	29.5	0	1	0	0	0	0	0	0	0	0	0	0	0	0	0	0	0	0	GGGTGAGATGGCTCAATGGTTAAGAGCACTGGCTGCTCTTCCAGAGGTCCTGAGTTCAAATCCCAGCAACCACCA
tRX-Ser-NNN-11556	Ser	NNN	20.9	4	0	3	1	3	4	4	2	3	4	1	4	4	2	1	2	3	0	GTGAGATGGCTCAGTGGGTAAGAGCACCCGACTGCTCTTCCGAGGGTCCAGAGTTCAAATCCCAGCAACCACACCA
tRX-Arg-NNN-219	Arg	NNN	20.4	1	0	1	1	1	1	1	1	0	1	0	1	1	1	0	1	1	0	GATAGCTTAGCAGTTAAGAGCACTGACTCCTTATCCAGAGGTCCTGAGTTCAAATCCCAGCAACCACCA
alttRNA-Arg-NNN-54	Arg	NNN	20.7	0	0	0	0	0	0	0	0	0	0	0	0	0	0	1	0	0	0	GATGGCTTAGCAGTTAAGAGCACTGACTCCTTATCCAGAGGTCCTGAGTTCAAATCCCAGCAACCACCA
tRX-Asn-NNN-441	Asn	NNN	21.2	1	0	0	1	0	1	1	1	1	1	1	1	1	0	0	1	1	0	GTGGGATGGCTCAGAGGGTAAGAGCACTGACTGTTCTTCTGAAGGTCCTGAGTTCAAATCCCAGCAACCACACCA
tRX-Und-NNN-1863	Und	NNN	26.9	3	0	3	3	3	3	3	2	3	3	0	3	3	3	1	3	3	0	GATGGCTCAGCGGTTAAGAGCACTGACTGCTCTACCAGAGGTCCTGAGTTCAAATCCCAGCAACCACCA
alttRNA-Und-NNN-324	Und	NNN	33.8	0	0	0	0	0	0	0	0	0	0	1	0	0	0	0	0	0	0	GGGGCTGGAGAGATGGCTCAGCGGTTAAGAGCACTGACTGCTCTACCAGAGGTCCTGAGTTCAAATCCCAGCAGCCACACCA
tRX-Ser-NNN-4831	Ser	NNN	20.2	1	1	1	1	1	1	1	1	1	1	1	1	1	1	0	1	1	0	GATGGCTTAGCGGGTAAGAGCCCTGACTGCTATTCCGAAGGTCCTGAGTTCAAATCCCAGCAACCACCA
alttRNA-Ser-NNN-988	Ser	NNN	21.9	0	0	0	0	0	0	0	0	0	0	0	0	0	0	1	0	0	0	GATGGCTTAGCGGGTAAGAGCACTGACTGCTATTCCGAAGGTCCTGAGTTCAAATCCCAGCAACCACCA
alttRNA-Ser-NNN-989	Ser	NNN	33.1	0	0	0	0	0	0	0	0	0	0	0	0	0	0	0	0	0	1	GATGGCTCAGTGGTTGAGAGCACCCGACTACTCTTCCAGAGGTCCTGAGTTCAATTCCCAGCAACCACCA
tRX-Ser-NNN-2692	Ser	NNN	28.9	1	0	1	1	1	1	1	1	1	1	0	1	1	1	0	1	1	0	GATGGCTCAGTGGTTAAGAGCATGGATTGCTCTTCCAGAGGTCCTGAGTTCAATTCTCAACAACCACCA
alttRNA-Ser-NNN-992	Ser	NNN	20.5	0	1	0	0	0	0	0	0	0	0	0	0	0	0	1	0	0	0	GATGGCTCAGTGGTTAAGAGCATGGATTGCTCTTCCAGAGGTCCTAAGTTCAATTCTCAACAACCACCA
alttRNA-Ser-NNN-993	Ser	NNN	22.1	0	0	0	0	0	0	0	0	0	0	1	0	0	0	0	0	0	0	GATGGCTCAGTGGTTAAGAGCATGGATTGCTCTTCCAGAGGTCCTGAGTTCCATTCTCAACAACCACCA
tRX-Ser-NNN-4191	Ser	NNN	29	1	1	1	1	0	1	1	1	1	1	0	1	1	0	0	0	1	0	GATAGCTCAATGGTTAAGAGCACTGACTGCTCTTCCAGAGGTCCTGAGTTCAATTCCCAGCAACCACCA
alttRNA-Ser-NNN-995	Ser	NNN	20.5	0	0	0	0	0	0	0	0	0	0	1	0	0	0	0	0	0	0	GATGGCTCAGCGGTTAAGAGCACTGACTCTCTTCCAAAGGTCCTGAGTTCAAATCCCAGCAACCACCA
tRX-Asn-NNN-1518	Asn	NNN	21.2	1	0	0	1	1	1	1	1	1	1	0	1	1	1	1	1	1	0	GGTTGGAGAGATGACTCAATGGTAAGAGCACTGACTATTCTTCCAGAGGTCCTGAGTTGAATTCTCAGCAACCACCA
tRX-Asn-NNN-470	Asn	NNN	32.2	1	1	1	1	1	1	1	1	1	1	0	1	1	1	0	1	1	0	GATAGCTCAAAGGTTTAAGAGCACTGACTGTTGTTTCAGAGGACCTGGGTTCAATTCCCAGCACCCACCA
alttRNA-Asn-NNN-86	Asn	NNN	32	0	0	0	0	0	0	0	0	0	0	1	0	0	0	0	0	0	0	GATAGCTCAAAGGTTTAAGAGCACTGACTGTTGTTTCAGAGGACCTGGGTTCAATCCCCAGCACTCACCA
alttRNA-Asn-NNN-87	Asn	NNN	32.3	0	0	0	0	0	0	0	0	0	0	0	0	0	0	1	0	0	0	GGATAGCTCAAAGGTTTAAGAGCACTGACTGTGGTTTCAGAGGACCTGGGTTCAATTCCCAGCACCCACCA
alttRNA-Asn-NNN-88	Asn	NNN	20	0	0	0	0	0	0	0	0	0	0	0	0	0	0	0	0	0	1	GATGGCTCAGAGGTTTAAGAGCTCTGACTGTAGTTTCAAAGGACCAGGGTTCAATTCCCAGCATCCACCA
tRX-Und-NNN-3428	Und	NNN	20.3	1	1	1	1	1	1	1	1	1	1	1	1	1	1	0	1	1	0	GAGATGGCTCAGCAGTTAAGAGCACTCACTGCTCTTCTAGAGGTCCTGAGTTCAATTCCCAGCAACAACACCA
tRX-Leu-NNN-55	Leu	NNN	27	1	0	1	1	1	1	1	0	1	1	0	1	1	1	0	1	1	0	GTGAGATGGCTCAGCCGGTAAGAGCACCAATTGCTCTTCCAAAGGTCCTGAGTTCAAATCTCAGCAACCACACCA
alttRNA-Leu-NNN-174	Leu	NNN	33.6	0	0	0	0	0	0	0	0	0	0	1	0	0	0	0	0	0	0	GCTGGTGAGATGGCTCAGCCGGTAAGAGCATCAATTGCTCTTCCAAAGGTCCTGAGTTCAAATCTCAGCAACAACACCA
tRX-Thr-NNN-402	Thr	NNN	25.8	1	0	0	0	1	0	1	1	1	0	1	1	1	1	1	1	1	0	TATCGTTCAGTGGAAGAGTGCTTGTCTAGTAAGTGAGAGGGCCTGGGTTCAAGCCTTAGTATCACAACCA
alttRNA-Thr-NNN-38	Thr	NNN	24.4	0	1	0	0	0	0	0	0	0	0	0	0	0	0	0	0	0	0	TATCGGTCAGTGGAAGAGTGCTTGTCTAGTAAGCGAGAGGGCCTGGGTTCAAGCCTTAGTATCACAACCA
alttRNA-Thr-NNN-39	Thr	NNN	30.5	0	0	1	1	0	1	0	0	0	1	0	0	0	0	0	0	0	0	TATCGTTCAGTGGAAGAGTGCTTGTCTAGTAAGCGAGAGGGCCTGGGTTCAAGTCTTAGTATCACAACCA
alttRNA-Thr-NNN-40	Thr	NNN	39.6	0	0	0	0	0	0	0	0	0	0	0	0	0	0	0	0	0	1	GCTACAGTTCAGCGGAAGAGTGCTTGTCTAGTAAGCAAGAGAGCCTGGGTTCAAGTCTCAGTATCACCACCA
tRX-Ser-NNN-3812	Ser	NNN	22.9	1	0	1	1	1	1	1	1	1	1	0	1	1	1	0	1	0	0	GTGAGATGGCTTAGTGGTTAAGAGCGCCGACTGCTCTTCCAAAGGTCCTGAGTTCAAATCCCAGCAACCACACCA
tRX-Ser-NNN-4342	Ser	NNN	25.4	26	13	19	23	18	24	23	21	24	22	14	20	23	23	12	18	24	0	GTGAGATGGCTCAGTGGTTAAGAGCGCCGACTGCTCTTCCAAAGGTCCTGAGTTCAAATCCCAGCAACCACACCA
alttRNA-Ser-NNN-998	Ser	NNN	28.6	0	0	0	0	0	0	0	0	0	0	1	0	0	0	0	0	0	0	GTTGGTGAGATGGCTCAGTGGTTAAGAGCGCCGACTGCTCTTCCAAAGGTCCTGAGTTCAAATCCCAGCAACTACACCA
tRX-Ser-NNN-11317	Ser	NNN	25	1	0	1	1	1	1	1	1	1	1	1	1	1	1	1	1	1	0	GTGAGATGGCTCAATGGTTAAGAGCACTGACTGCTCTTCCAAAGGTCCTGAGTTCAAATCCCAGCAACCACACCA
tRX-Phe-NNN-7	Phe	NNN	23	1	0	1	1	1	1	1	1	1	1	1	1	1	1	1	1	1	0	TTGAATGAAGCTCAGTGATAGAGCACTTGCTTAAAATTTGTGTGAGGCCCTGGGTTCGATTCCTGGCATTGGAACCA
alttRNA-Phe-NNN-2	Phe	NNN	23.1	0	0	0	0	0	0	0	0	0	0	0	0	0	0	0	0	0	1	ACTATAGCTCAGTGGTAGAACACTTGCGATTCATACGAGGCCCTGGGTTCAATTCCCAGCATTGGAAATGCCA
tRX-Arg-NNN-354	Arg	NNN	24.8	1	0	1	1	1	1	1	1	1	1	1	1	1	1	1	1	1	0	GGAGAGCTGGCTCAGAGGTTAAGAACCCTCACTGCTCTGGAGAGAGGACCTGGGTTCGGTTCCCAGAGCCCTCCTCCA
alttRNA-Arg-NNN-56	Arg	NNN	20.1	0	1	0	0	0	0	0	0	0	0	0	0	0	0	0	0	0	0	GGAGAGCTGGCTCAGAGGTTAAGAACCCTCACTGCTCTGGAGAGGACCTGGGTTCGGTTCCCAGAGCCCTCCTCCA
tRX-Val-NNN-304	Val	NNN	25.6	1	0	1	1	1	1	1	1	1	1	1	1	1	1	1	1	1	0	GCACCGAAGATGAAGCTCAGTTGATAGTGTTTGCCTAACAAGCACAAAGGCCTGGGTTCGAGCCCCAGCACTGTACACCA
alttRNA-Val-NNN-27	Val	NNN	23	0	1	0	0	0	0	0	0	0	0	0	0	0	0	0	0	0	0	GCACCGAAGATGAAGCTCAATTGATAGTGTTTGCCTAACAAGCACAAAGGCCTGGGTTCGAGCCCCAGCACTGTACACCA
tRX-Asn-NNN-839	Asn	NNN	27.2	1	1	1	1	1	1	1	1	1	1	0	1	1	1	0	1	1	0	GAGGTGGCTCAGTGGTTAAGAACACTGACTGTTCTTCCAGAGGACCTGGGGTTCAATTCCCGGCCACCACCA
alttRNA-Asn-NNN-91	Asn	NNN	26.2	0	0	0	0	0	0	0	0	0	0	1	0	0	0	1	0	0	0	GAGGTGGCTCAGTGGTTAAGAACACTGACTGTTTTTCCAGAGGACCTGGGGTTCAATTCCCGGCCACCACCA
tRX-Ser-NNN-1957	Ser	NNN	32.8	2	0	0	0	0	0	0	1	1	0	0	0	0	1	0	0	2	0	GTGAGATGGCTCAGCTGGTAAGAGCATTGACTGCTCTTCCAAAGGTCCTGAGTTCAAATCCCAGCAACCACACCA
tRX-Ser-NNN-14407	Ser	NNN	21.7	14	2	15	17	14	17	11	14	17	13	7	18	19	16	8	13	18	0	GATGGCTCAGTGGGTAAGAGCACCCGACTGCTCTTCCAAAGGTCTGGAGTTCAAATCCCAGCAACCACCA
tRX-Ser-NNN-8943	Ser	NNN	21.4	5	1	6	3	5	3	5	5	4	5	5	4	5	4	2	4	5	0	GTGAGATGGCTCAGTGGGTAAGAGCACTCGACTGCTCTTCCGAAGGTCCGGAGTTCAAATCCCAGCAACCACACCA
alttRNA-Ser-NNN-1003	Ser	NNN	20.3	0	0	0	0	0	0	0	0	0	0	0	0	0	0	1	0	0	0	GATGGCTCAGTGGGTAAGAGCACTCGACTGCTCTTCCGAAGGTCCGGAGTTCAAATCCCAGAAACCACCA
tRX-Ser-NNN-12334	Ser	NNN	21.5	1	0	0	0	0	0	0	1	0	0	0	0	0	0	0	0	1	0	GATGGCTCAGCGGTTAAGAGCGCCGACTGCTCTTCCAAGGTCCTGAGTTCAAACCCCAGCAACCACCA
alttRNA-Ser-NNN-1005	Ser	NNN	24	0	0	0	1	1	1	1	0	1	1	0	0	0	0	0	0	0	0	GATGGCTCAGTGGTTAAGAGCGCCGACTGCTCTTCCAAGGTCCTGAGTTCAAACCCCAGCAACCACCA
tRX-Ser-NNN-7395	Ser	NNN	24	1	1	1	1	1	1	1	1	1	1	0	1	1	1	0	1	1	0	GATGGCTCAGTGGTTTAGAGCACTGACTGCTCTTCCAAAGGTTCTGAGTTCAATTCCCAGCAACCACCA
alttRNA-Ser-NNN-1007	Ser	NNN	23.2	0	0	0	0	0	0	0	0	0	0	1	0	0	0	1	0	0	0	GATGGCTCAGTGGTTTAGAGCACTGACTGCTCTTCCAAAGGTTCTGAGTTCAATTCCCAGCAATCACCA
tRX-Und-NNN-1690	Und	NNN	27.4	1	0	1	1	1	1	1	1	1	1	1	1	1	1	1	1	1	0	GTGAGATGGCTCAGTGGTTAAGAGCACTGGCTGCTCTTCCGGAGGTCCTGAGTTCAAATCCCAGCAACCACACCA
alttRNA-Und-NNN-327	Und	NNN	24.3	0	1	0	0	0	0	0	0	0	0	0	0	0	0	0	0	0	0	GATGGCTCAGTGGTTAAGAGCACTGGCTGCTCTTCTGGAGGTCCTGAGTTCAAATCCCAGCAACCACCA
tRX-Ser-NNN-4103	Ser	NNN	25.7	1	0	1	1	1	1	1	1	1	1	1	1	1	1	1	1	1	0	GATGGCTCAGTGGTTAAGAGCACCGACTACTCTTCCAGAGGTCCTGAGTTCAAATCCCAGGAACCACCA
alttRNA-Ser-NNN-1009	Ser	NNN	27.9	0	1	0	0	0	0	0	0	0	0	0	0	0	0	0	0	0	0	GAGATGGCTCAGTGGTTAAGAGCACCGACTACTCTTCCAGAGGTCCTGAGTTCAAATCCCAGCAACTACACCA
tRX-Ser-NNN-6722	Ser	NNN	24.8	1	1	1	1	1	1	1	1	1	1	1	1	1	1	1	1	1	0	GTTGGGGATGGAGAGATGGTTTAGTGGTTAAGAGCACTAACTGCTTTTCCAGAGAACCTGGGTTCAATTCCCAGCTCCCACACCA
alttRNA-Ser-NNN-1011	Ser	NNN	16.3	0	0	0	0	0	0	0	0	0	0	0	0	0	0	0	0	0	1	ATGGAAAGATGGCTTGGTGGTTAAGAGCATTGGCTGCTCTTCCAGAGGTACTGAGTTCAAATCCCAGCTTCCACACCA
tRX-Und-NNN-3482	Und	NNN	23.9	1	0	1	1	1	1	1	1	1	1	1	1	1	1	0	1	1	0	GAGATGGCTCAGTGGTTAAGAGCACTGGCTGCTCTTCCAATGGTTCTGAGTTCAATTCCCAGCAACTACACCA
alttRNA-Und-NNN-329	Und	NNN	25.4	0	1	0	0	0	0	0	0	0	0	0	0	0	0	0	0	0	0	GAGATGGCTCAGTGGTTAAGAGCACTGACTGCTCTTCCAATGGTTCTGAGTTCAATTCCCAGCAACTACACCA
alttRNA-Und-NNN-330	Und	NNN	25.1	0	0	0	0	0	0	0	0	0	0	0	0	0	0	1	0	0	0	GAGATGGCTCAGTGGTTAAGAGCACTGGCTGTTCTTCCAATGGTTCTGAGTTCAATTCCCAGCAACTACACCA
tRX-Leu-NNN-806	Leu	NNN	20.9	4	5	3	4	4	4	4	3	4	4	4	4	4	4	5	4	4	2	GATGGCTCAGCGGTTAAGAGCACCAACTGCTCTTCCAAAGGTCCTGAGTTCAAATCCCAGCAACCACCA
tRX-Ser-NNN-9916	Ser	NNN	20.9	1	0	1	1	1	1	1	1	1	1	0	1	1	1	0	1	1	0	GATGAGATGGCTCAGCGGGTAAGAGCACTGACTGCTCTTCCAGAGGTCCTGAGTTCAAATTCCAGCAACCACATCGCCA
alttRNA-Ser-NNN-1014	Ser	NNN	23.4	0	0	0	0	0	0	0	0	0	0	0	0	0	0	1	0	0	0	GATGAGATGGCTCAGTGGGTAAGAGCACTGACTGCTCTTCCAGAGGTCCTGAGTTCAAATTCCAGCAACCACATCGCCA
tRX-Und-NNN-3456	Und	NNN	20.3	1	0	1	0	1	1	1	1	1	1	0	1	1	0	0	1	1	0	GATGGCTCAGCGGTTAAGAGCACCAACTGCTTTCCCAGAGGTCCTGAGTTCAAATCCCAGCAACCACCA
alttRNA-Und-NNN-332	Und	NNN	22.8	0	0	0	1	0	0	0	0	0	0	0	0	0	1	1	0	0	0	GATGGCTCAGTGGTTAAGAGCACCAACTGCTTTCCCAGAGGTCCTGAGTTCAAATCCCAGCAACCACCA
alttRNA-Und-NNN-333	Und	NNN	20.8	0	0	0	0	0	0	0	0	0	0	1	0	0	0	0	0	0	0	GATGGCTCAGCGGTTAAGAGCACCAACTGCTTTCCCAGAGGTCCTGAGTTCAAATCCCAGCAAACACCA
tRX-Thr-NNN-320	Thr	NNN	20.4	1	0	1	1	1	1	1	1	1	1	1	1	1	1	1	1	1	0	GGGCTCAATGACAGAGCATTTGTCTAGTGTGCACAAGGCTCTTGGTTTGATTCCTAGCACCACCA
tRX-Ala-NNN-571	Ala	NNN	24.4	1	0	1	1	1	1	1	1	1	1	1	1	1	1	1	1	1	0	TGGGGTGTTGCTCAGTGGTAGAGAATTTGCCTAGCATGTGCAAAGTTGTGGGTTCAATCCTCAATACTTCAACCA
alttRNA-Ala-NNN-115	Ala	NNN	26	0	1	0	0	0	0	0	0	0	0	0	0	0	0	0	0	0	0	GTTGGGGTGTTGCTCAGTGGTAGAGAATTTGCCTAGCATGTGCAAAGTTGTGGGTTCAATCCTCAATCCTTCAAAACCA
tRX-Ser-NNN-6435	Ser	NNN	26.2	2	1	3	0	1	1	1	2	0	0	2	0	1	1	1	1	2	0	GAGATGGCTCAGCAGTTAAGAGCACTGACTGCTCTTCCAGAGGTCCTGAGTTCAATTCCCAGCAACAACACCA
alttRNA-Ser-NNN-1016	Ser	NNN	34	0	0	0	1	0	0	0	0	1	1	0	1	1	0	0	0	0	0	GAGATGGCTCAGCAGTTAAGAGCACTGACTGCTCTTCCAGAGGTCCTGGGTTCAATTCCCAGCAACAACACCA
tRX-Ala-NNN-1080	Ala	NNN	22.7	1	0	1	1	1	1	0	1	1	1	1	1	1	1	0	1	1	0	CCTATAGGGGTTGGGGATTAGCTCAGTGGTAGAGCGCTTGCCTAGCAAACGCAAGTCCCTAGGTTCAGTCCTCAGCTCTGGGACCA
alttRNA-Ala-NNN-118	Ala	NNN	23	0	1	0	0	0	0	0	0	0	0	0	0	0	0	0	0	0	0	TTTAGCTCAGTGGTAGAGCGCTTGCCTAGCAAACGCAAGTCCCTAGGTTCAGTCCTCAGCTCTGGGGGAAAAACCA
alttRNA-Ala-NNN-120	Ala	NNN	23	0	0	0	0	0	0	1	0	0	0	0	0	0	0	0	0	0	0	CCTATAGGGGTTGGGGATTGGCTCAGTGGTAGAGCGCTTGCCTAGCAAACGCAAGTCCCTAGGTTCAGTCCTCAGCTCTGGGACCA
alttRNA-Ala-NNN-119	Ala	NNN	20.6	0	0	0	0	0	0	0	0	0	0	0	0	0	0	1	0	0	0	TTGGGAATTAACTCAGTGGTAGAGCGCTTGCCTAGCAAACGCAAGTCCCTAGGTTCAATCCTCAGCTCTGGGAGAAAAACCA
tRX-Ser-NNN-14031	Ser	NNN	22.2	1	1	1	1	1	1	1	1	1	1	0	1	1	1	0	1	1	0	GATGGTTCAGTGGTTAAGAGCACTGACTGCTCTTCCAGAGGTCGTGAGTTCAATTCCCAGCAACCACCA
alttRNA-Ser-NNN-1018	Ser	NNN	27.5	0	1	0	0	0	0	0	0	0	0	0	0	0	0	0	0	0	0	GATGGCTCAGTGGTTAAGAGCACTGACTGCTCTTCCAGAGGACGTGAGTTCAATTCCCAGCAACCACCA
tRX-Ser-NNN-10832	Ser	NNN	27.6	1	1	1	1	1	1	1	2	1	0	3	0	1	1	2	1	1	0	GATGGCTCAGTGGTTAAGAGCACTGACTGCTCTTCCAGAGGTCGTGAGTTCAATTCCCAGCAACCACCA
tRX-Ser-NNN-6213	Ser	NNN	24	9	4	9	8	8	8	7	8	7	7	6	8	7	7	5	9	8	0	GATGGCTTAGTGGTTAAGAGCACTGACTGCTCTTCCAAAGGTCCTGAGTTCAAATCCCAGCAACCACCA
tRX-Ser-NNN-11181	Ser	NNN	22.2	2	2	2	2	2	2	2	2	2	2	0	2	2	2	3	2	2	0	GATGGCTCAGTGGTTAAGAGCACTGACTGCTCTTCCAGAGGTCCTGAGTTCAATTACCAGCAACCACCA
alttRNA-Ser-NNN-1022	Ser	NNN	22	0	0	0	0	0	0	0	0	0	0	0	0	0	0	0	0	0	1	GATGGCTCAGTGGTTAAGAGCACCGACCGCTCTTCCAGAGGTCCTGAGTTCAATTCCCAGCACCCACCA
tRX-Ser-NNN-1895	Ser	NNN	25.3	2	1	2	2	2	2	2	2	2	2	2	2	2	2	2	2	2	0	GATGGCTCAGCAGGTAAGAGCACTGACTGCTCTTCAGAAGGTCCTGAGTTCAATTCCCAGCAACCACCA
tRX-Und-NNN-2765	Und	NNN	23	2	0	2	2	2	2	2	2	2	2	1	2	2	2	1	2	2	0	GATGGCTCAGCGGTTAAGAGCGCCAGCTGCTCTTCTGAAGGTCCTGAGTTCAAATCCCAGCAACCACCA
alttRNA-Und-NNN-335	Und	NNN	22.7	0	1	0	0	0	0	0	0	0	0	0	0	0	0	0	0	0	0	GATGGCTCAGCGGTTAAGAGCGCCAGCTTCTCTTCTGAAGGTTCTGAGTTCAAATCCCAGCAACCACCA
alttRNA-Und-NNN-336	Und	NNN	21.9	0	1	0	0	0	0	0	0	0	0	0	0	0	0	1	0	0	0	GATGGCTCAGCGGTTAAGAGCACCAGCTGCTCTTCTGAAGGTCCTGAGTTCAAATCCCAGCAACCACCA
tRX-Leu-NNN-1334	Leu	NNN	20.4	1	0	0	1	1	1	1	1	1	1	1	1	1	1	0	1	1	0	GAGAGATGGCTCAGCAGGTAAGAGCACTGCCTGCTCTTCCAAAGGTCCTGAGTTCAAATCCCAGTAACCACCA
alttRNA-Leu-NNN-176	Leu	NNN	24.5	0	0	1	0	0	0	0	0	0	0	0	0	0	0	1	0	0	0	GAGAGATGGCTCAGCAGGTAAGAGCACTGACTACTCTTCCAAAGGTCCTGAGTTCAAATCCCAGTAACCACCA
tRX-Und-NNN-186	Und	NNN	36	1	0	1	1	1	1	1	1	1	1	0	1	1	1	1	1	1	0	GCTGAAGAGATGGCTCAGTGGTTAAGAGCACTGGCTGTGTGCTTCCAGAGGACCTGAGTTCAATTCTCAGCACCTGCACCA
alttRNA-Und-NNN-338	Und	NNN	26.9	0	1	0	0	0	0	0	0	0	0	0	0	0	0	0	0	0	0	GCTGAAGAGATGGCTCAGTGGTTAAGAGCACTGGCTGTGTGCTTCCAGAGGACCTGAATTCAATTCTCAGCACCTGCACCA
alttRNA-Und-NNN-339	Und	NNN	29.3	0	0	0	0	0	0	0	0	0	0	1	0	0	0	0	0	0	0	GCTGAAGAGATGGCTCAGTGGTTAAGAGCACTGGCTGTGTGCTTCCAGAGGACTTGAGTTCAATTCTCAGCACCTGCACCA
tRX-Ser-NNN-4592	Ser	NNN	26.4	2	2	2	1	1	2	2	1	2	2	1	2	2	2	3	2	2	0	GATGGCTCAGTGGTTAAGAGCACTGACTGCTCTTCTGAAGGTCCTGAGTTCAAATCCCAGGAACCACCA
alttRNA-Ser-NNN-1026	Ser	NNN	20.5	0	1	0	0	0	0	0	0	0	0	0	0	0	0	0	0	0	0	GGCTGAAGATGGCTCAGTGGTTAAGAACACTGACTGCTCTTCTGAAGGTCCTGAGTTCAAATCCCAGCAACCACCA
alttRNA-Ser-NNN-1025	Ser	NNN	25.1	0	0	0	0	1	0	0	1	0	0	0	0	0	0	0	0	0	0	GGCTGAAAATGGCTCAGTGGTTAAGAGCACTGACTGCTCTTCTGAAGGTCCTGAGTTCAAATCCCAGGAACCACCA
tRNA-Thr-CGT-4	Thr	CGT	76.5	1	1	1	1	1	1	1	1	1	1	1	1	1	1	1	1	1	1	GGCTCCGTGGCTTAGTTGGCTAAAGCGCCTGTCTCGTAAACAGGAGATCCTGGGTTCGAATCCCAGTGGGGCCTCCA
tRX-Ser-NNN-11838	Ser	NNN	22.8	1	1	1	1	1	1	1	2	1	0	0	1	1	1	2	1	1	0	GATGGCTCAGCGGTTAAGAGCAATGACTGCTCTTCTGAAGGTCCTGAGTTCAAATCCCAGCAACCACCA
tRX-Ser-NNN-3438	Ser	NNN	28.1	1	0	1	1	1	1	1	1	1	1	0	1	1	1	0	1	1	0	GGTGAGATGGCTCAGCAGGTAAGAGCACCCGACTGCTCTTCTGAAGGTCCTGAGTTCAAATCCCAATAACCACCA
alttRNA-Ser-NNN-1029	Ser	NNN	22.1	0	0	0	0	0	0	0	0	0	0	1	0	0	0	0	0	0	0	GTGAGATGGCTCAGCAGGTAAGATCACCCGACTGCTCTTCTGAAGGTCCTGAGTTCAAATCCCAGCAACCACACCA
tRX-Ser-NNN-2148	Ser	NNN	31.3	10	4	6	7	5	7	3	6	3	5	6	6	6	6	9	6	5	0	GTGAGATGGCTCAGCAGGTAAGAGCACCCGACTGCTCTTCTGAAGGTCCTGAGTTCAAATCCCAGCAACCACACCA
alttRNA-Ser-NNN-1031	Ser	NNN	24.6	0	0	4	1	0	0	0	1	0	0	0	0	1	0	0	0	1	0	GATGGCTCAGTGGGTAAGAGCACCCGACTGCTCTTCTGAAGGTCTGGAGTTCAAATCCCAGCACCA
tRX-Und-NNN-1527	Und	NNN	24.6	1	0	1	1	0	1	1	1	1	1	1	1	1	1	1	1	1	0	GATGGCTCAGTGGTTAAGAGCACTGGCTGCTCTTCCAGAGTTCCTGAGTTCAAATCCCAGCAACCACCA
alttRNA-Und-NNN-341	Und	NNN	28.7	0	1	0	0	0	0	0	0	0	0	0	0	0	0	0	0	0	0	GAGATGGCTCAGTGGTTAAGAGCACTGACTGCTCTTCCAGAGTTCCTGAGTTCAAATCCCAGCAACTACACCA
tRX-Ser-NNN-12451	Ser	NNN	22.8	1	0	0	0	0	0	0	0	0	0	0	1	0	0	0	0	0	0	GTGGCTGGTGAGATGGCTCAGCAGTTAAGAGCACTGACTGCTCTTCCAAAGGTCCTGAGTTCAAATCCCAGCAACCACACCA
alttRNA-Ser-NNN-1033	Ser	NNN	22.8	0	0	1	0	1	0	0	0	0	1	1	0	0	0	0	1	0	0	GTGGCTGGAGAGATGGCTCAGCAGTTAAGAGCACTGACTGCTCTTCCAAAGGTCCTGAGTTCAAATCCCAGCAACCACACCA
tRX-Ser-NNN-6510	Ser	NNN	21.5	2	0	1	1	1	2	1	1	1	2	1	3	3	1	0	1	3	0	GATGGCTCAGTGGGTAAGAGCACCCGACTGCTCTTCCGAAGGTCCAGAGTTCAAGTCCCAGCAACCACCA
tRX-Ser-NNN-4601	Ser	NNN	25.3	1	1	1	1	1	1	1	1	1	1	1	1	1	1	1	1	1	0	GATGGCTCAGGGGTTAAGAGCACTGATTGCTCTTCCAGAGGCCCTGAGTTCAATTCCCAGCAACCACCA
alttRNA-Ser-NNN-1036	Ser	NNN	21.6	0	0	0	0	0	0	0	0	0	0	0	0	0	0	0	0	0	1	GATGGCTCAGTGGTTAAGGGCACTGACTGCTCTTCCAATGGTCCTGAGTTCAATTCCCAGCAACCACCA
tRX-Ser-NNN-12347	Ser	NNN	20.5	1	0	1	1	1	1	1	0	1	0	0	1	1	1	0	0	1	0	GTGAGATGGCTCAGAGGTTAAGAGCGCAGACTGCTCTTCCAAAGGTCCTGAGTTCAAATCCCAGCAACCACACCA
tRX-Ser-NNN-4498	Ser	NNN	29.4	10	9	9	8	8	8	8	7	8	7	6	10	9	9	5	6	10	0	GATGGCTCAGTGGTTAAGAGCACTGACTGCTCTTCCAGAGGTTCTGAGTTCAAATCCCAGCAACCACCA
alttRNA-Ser-NNN-1039	Ser	NNN	22.2	0	1	0	0	0	0	0	0	0	0	0	0	0	0	0	0	0	0	GATGACTCAGTGGTTAAGAGCACTGACTGTTCTTCCAGAGGTCCTGAGTTCAAATCCCAGCAACCACCA
alttRNA-Ser-NNN-1040	Ser	NNN	27.5	0	0	0	0	0	0	0	0	0	0	1	0	0	0	0	0	0	0	GATGGCTCAGTGGTTAAGAGCATTGACTGTTCTTCCAGAGGTTCTGAGTTCAAATCCCAGCAACCACCA
alttRNA-Ser-NNN-1041	Ser	NNN	30.2	0	0	0	0	0	0	0	0	0	0	0	0	0	0	1	0	0	0	GATGGCTCAGCGGTTAAGAGCACTGACTGTTCTTCAAGAGGTCCTGAGTTCAAATCCCAGCAACCACCA
alttRNA-Ser-NNN-1042	Ser	NNN	22.7	0	0	0	0	0	0	0	0	0	0	1	0	0	0	0	0	0	0	GTGAGATGGCTCAGTGGGTAAGAGCACCCAACTGCTCTTCCGAAGGTCTGGCGTTCAAATCCCAGCAACCACACCA
tRX-Ser-NNN-5681	Ser	NNN	25.5	1	1	0	0	0	0	0	0	0	0	0	0	0	0	1	0	1	0	GTGAGAGATGGCTCAGCAGTTAAGAGCACTGACTGCTCTTCCAGAGGTCCTGAGTTCAATTCCCAGCAGCCACTCCA
tRX-Ser-NNN-7953	Ser	NNN	34.6	1	0	1	0	1	0	0	1	1	1	0	0	1	0	0	1	1	0	GGAGAGATGGCTAAGTGGTTAAGAGCACTGACTGCTCTTCCAGAGGACCTGAGTTCAAATCCCAGCAAATTTCTTCACCA
alttRNA-Asn-NNN-3458	Asn	NNN	31.9	0	1	0	0	0	0	0	0	0	0	1	0	0	0	0	0	0	3	GATGGCTCAGTGGTTAAGAGCACTGACTGCTCTTCCAGAGGACCTGAGTTCAAATCCCAGCAACCACCA
alttRNA-Ser-NNN-1045	Ser	NNN	30	0	0	0	1	0	1	1	0	0	0	0	0	0	1	1	0	0	0	GATGGCTCAGTGGTTAAGAGCATTGACTGCTCTTCCAGAGGACCTGAGTTCAAATCCCAGCAACCACCA
alttRNA-Ser-NNN-1046	Ser	NNN	25.6	0	0	0	0	0	0	0	0	0	0	0	1	0	0	0	0	0	0	GATGGCTCAGTTGTTAAGAGCACTGACTGCTCTTCCAGAGGACCTGAGTTCAAATCCCAGCAACCACCA
tRX-Asn-NNN-1275	Asn	NNN	26.4	1	0	1	1	1	1	1	1	1	1	1	1	1	1	1	1	1	0	GATGGCTCAGCGGTTAAGAGCACTGACTGTTCTTTCAGGGGTCCTGAGTTCAATTCCCAGCAACCACCA
tRX-Thr-NNN-491	Thr	NNN	21.3	1	0	1	1	1	1	1	1	1	1	1	1	1	1	1	1	1	0	GATGTGGCTCAGTTGGTAGAGTGTTTGCCTAGTTCACAGAAGAACAGGAGTTCAAAGGTCATCCTCAGCTACACCA
alttRNA-Thr-NNN-45	Thr	NNN	13.9	0	0	0	0	0	0	0	0	0	0	0	0	0	0	0	0	0	1	GGTTAGGGATGTGTCTCAGTTGGTAGAGTGTTTGGCCAGCATGTAAGAAGTTCTGGGTTCTAATTCCAGTGTAACTTCCA
tRX-Leu-NNN-1338	Leu	NNN	26.3	1	0	1	1	1	0	0	1	1	0	0	1	0	1	0	1	1	0	GTGAGATGGCTCAGTGGTTAAGAGCGATGAGTGCTCTTTTGAAGGTCCTGAGTTCAAATCCCAGCAACCACACCA
alttRNA-Leu-NNN-178	Leu	NNN	26.2	0	1	0	0	0	0	0	0	0	0	0	0	0	0	0	0	0	0	GTGAGATGGCTCAGTGGTTAAGAGCGATGAGTGCTCTTCCGAAGGTCCTGAGTTCAAATCCCAGCAACCACACCA
alttRNA-Leu-NNN-179	Leu	NNN	26.1	0	0	0	0	0	1	1	0	0	1	0	0	1	0	0	0	0	0	GTGAGATGGCTCAGTGGTTAAGAGCGCTGAGTGCTCTTCCGAAGGTCCTGAGTTCAAATCCCAGCAAACACACCA
alttRNA-Leu-NNN-180	Leu	NNN	26.2	0	0	0	0	0	0	0	0	0	0	1	0	0	0	0	0	0	0	GTGAGATGGCTCAGTGGTTAAGAGCGATGAGTGCTCTTCTGAAGGTCCTGAGTTCAAATCCCAGCAACCACACCA
tRX-Ser-NNN-4242	Ser	NNN	25.4	1	0	0	1	0	0	0	0	0	0	1	0	0	0	1	0	1	0	GAGAGGTGGCTCAGTGGTTAAGAGCACTGACTGCTCTCCCAGAGGTCCTGAGTTCAATTCCCAGTAACCACCA
alttRNA-Ser-NNN-1048	Ser	NNN	32.4	0	1	0	0	0	0	0	0	0	0	0	0	0	0	0	0	0	0	GGTGGCTCAGTGGTTAAGAGCACTGACTGCTCTTCCAGAGGTCCTGAGTTCAATTCCCAGTAACCACCA
alttRNA-Und-NNN-22	Und	NNN	28.3	0	0	1	0	1	1	1	1	1	1	0	1	1	1	0	1	0	1	GAGAGGTGGCTCAGTGGTTAAGAGCACTGACTGCTCTCCCAGAGGTCCTGAGTTCAATTCCCAGCAACCACCA
tRX-Ser-NNN-7170	Ser	NNN	25.3	2	0	2	2	2	2	2	2	2	2	1	1	2	2	0	2	2	1	GATGGCTCAGTGGTTAAGAGCACTGACTGCTTTTCCAGAGGTCCTGAGTTTAATTCCCAGCAACCACCA
tRX-Und-NNN-1877	Und	NNN	22.7	1	0	1	1	1	1	1	1	1	1	0	1	1	1	0	1	1	0	GATGGCTCAGTAGTTAAGAGCACTGGCTACTCTTCCAGAGGTCCTGAGTTCAATCCCCAGCAACCACCA
tRX-Ser-NNN-2193	Ser	NNN	23.5	1	0	1	1	1	1	1	1	1	1	1	1	1	1	1	1	1	0	GGTTGGAGATATGACTCAGCGGTTAAGAGCACTGACTGCTCTTCCAGAGGTCCTGAGTTCAATTCCCAGTAACCACCA
tRX-Ser-NNN-4312	Ser	NNN	28.5	1	0	0	1	1	1	1	1	1	1	0	0	1	1	0	1	1	0	GCTGGTGAGATGGCTCAGTGGTTAAGAGCACTGACTGCTCTTCCAAAGGTCCTGAGTTCAAATCCCAGCAACCACGCGCCA
alttRNA-Ser-NNN-1053	Ser	NNN	21.3	0	0	1	0	0	0	0	0	0	0	0	0	0	0	0	0	0	0	GCTGGTGAGATTGCTCAGTGGTTAAGAGCACTGACTGCTCTTCCAAAGGTCCTGAGTTCAAATCCCAGCAACCACGCGCCA
tRX-Asn-NNN-1561	Asn	NNN	23.1	1	1	0	1	1	1	1	1	1	1	1	1	1	1	1	1	1	0	GATGGCTCAGCTGTTAAGAGCACTGACTGTTCTTCCAGAGGTCCTGAGTTCAAATCCCAGCAACCACCA
tRX-Ser-NNN-5871	Ser	NNN	26.3	1	0	0	0	1	1	1	0	1	1	0	0	0	0	1	0	0	0	GTGAGATGGCTCAGTGGTTAAGAGCACTGACTGCTTTTTCAAAGGTCCTGAGTTCAAATCCCAGCAACCACACCA
tRX-Asn-NNN-896	Asn	NNN	26.3	1	1	0	0	1	0	0	1	0	0	2	0	0	1	1	0	1	0	GGTTGGAGAGATGGCTCAGCAGTTAAGAGCACTGACTGTTCTTCCAGAGGTCCTGAGTTCAATTCCCAGCAACCACCA
tRX-Ser-NNN-4401	Ser	NNN	29	8	4	5	8	6	9	8	6	7	7	8	6	8	8	6	5	8	0	GATGGCTCAGTGGTTAAGAGCACTGACTGCTCTTCTGGAGGTCCTGAGTTCAAATCCCAGCAACCACCA
alttRNA-Ser-NNN-1056	Ser	NNN	21.9	0	1	0	0	0	0	0	0	0	0	0	0	0	0	0	0	0	0	GATGGCTCAGTGGTTAAGAACACTGACTGCTCTTCTGGAGGTCCTGAGTTCAAATCCCAGCAACCACCA
alttRNA-Ser-NNN-1057	Ser	NNN	21	0	0	1	0	0	0	0	0	0	0	1	1	0	0	0	1	0	0	GATGGCTCAGTGGTTAAGAGCACTGACTGCTCTTCTGGAGGTCCTGAGTTCAAATTCCAGCAACCACCA
tRX-Arg-NNN-12	Arg	NNN	37.6	1	0	0	1	1	1	1	1	1	1	0	1	1	1	0	1	1	0	GTGAGATGGCTCAGTGGGTAAGAGCACCTGACTTCTCTTCTGAAGGTCCTGAGTTCAAGTCCCAGCAACCACACCA
tRX-Ser-NNN-235	Ser	NNN	33.9	3	2	1	2	3	3	3	3	3	3	2	3	3	3	2	3	3	0	GTGAGATGGCTCAGTGGGTAAGAGCACCCGACTGCTCTTCTGAAGGTCCTGAGTTCAAGTCCCAGCAACCACACCA
alttRNA-Arg-NNN-59	Arg	NNN	33.9	0	0	1	0	0	0	0	0	0	0	1	0	0	0	1	0	0	0	GTGAGATGGCTCAGTGGGTAAGAGCACCCGACTTCTCTTCTGAAGGTCCTGAGTTCAAGTCCCAGCAACCACACCA
tRX-Asn-NNN-657	Asn	NNN	24.8	1	0	1	0	0	1	0	0	1	1	0	0	1	0	0	1	1	0	GATGGCTCAGTGGTTAAGAGCACTGACTGTTCTTCTGAAGGTCCTGAGTTCAAATCCCAGCACCCACCA
alttRNA-Asn-NNN-97	Asn	NNN	22.7	0	0	0	1	0	0	0	0	0	0	0	0	0	1	0	0	0	0	GATGGCTCAGTGGTTAAGAGCACTGACTGTTCTTCCGAAGGTCCTGAGTTCAAATCCCAGCACCCACCA
tRX-Ser-NNN-9820	Ser	NNN	20.9	1	0	1	1	1	1	1	1	1	1	0	1	1	1	1	1	1	0	GTGAGATGGCTCAGTGGGTAAGAGCACCTGACTGCTCTTCTGAAGGTCCGGAGTTCAAATCCCAACAACCACACCA
tRX-Und-NNN-1267	Und	NNN	24	1	1	0	1	1	1	1	1	1	1	0	1	1	1	1	1	1	0	GATGGTTCAGTGGTTAAGAGCCCTGGCTGCTCTTCCAGAGGACCTGGGTTTGATTCCCAGCACCTACACCA
alttRNA-Und-NNN-344	Und	NNN	23.6	0	0	1	0	0	0	0	0	0	0	1	0	0	0	0	0	0	0	GATGGTTCAGTGGTTAAGAGCCCTGGATGCTCTTCCAGAGGACCTGGGTTTGATTCCCAGCACCTACACCA
tRX-Ser-NNN-8656	Ser	NNN	27	1	0	0	0	0	0	0	0	0	0	0	0	0	0	0	0	0	0	GATGGCTCAGTGGTTAAGAGCACTGACTGCTCTTCTAAAGGCCCTGAGTTCAAATCCCAGCAACCACCA
tRX-Ser-NNN-13286	Ser	NNN	23.8	2	0	3	3	1	3	3	2	3	2	3	2	1	3	3	3	3	0	GATGGCTCAGTGGTTAAGAGCACTGACTGCTCTTCCGAAGGCCCTGAGTTCAAATCCCAGCAACCACCA
tRX-Und-NNN-2163	Und	NNN	26.8	1	1	1	1	1	1	1	1	1	1	1	1	1	1	1	1	1	0	GATGGCTCAGTGGTTAAGAGCACCAACTGCTCTTCTAGAGGTCCTGAGTTCAAATCCCAGCAACCACCA
tRX-Thr-NNN-271	Thr	NNN	27.7	1	0	1	1	1	1	1	1	1	1	1	1	1	1	0	1	1	0	GATGGCTCAGCAGTTAAGAGCACTGACTGGTATTCCAGAGGTCCTGAGTTCAAATCCCAGCAACCACCA
alttRNA-Thr-NNN-48	Thr	NNN	23.1	0	1	0	0	0	0	0	0	0	0	0	0	0	0	0	0	0	0	GATGGCTCAGCAGTTAAGAGCACTGACCGGTATTCCAGAGGTCCTGAGTTCAAATCCCAGCAACCACCA
tRX-Ala-NNN-1949	Ala	NNN	20.7	1	0	0	1	1	1	1	1	1	1	0	1	1	1	1	1	1	0	CGAGGGTTGGCTCTGTGATAGAGTGCTTGCCTAGCAAGTCTATGGCTCTAGGTTCAATTCCTACCACCCTTAACCA
tRX-Ser-NNN-3206	Ser	NNN	30.7	1	1	1	1	1	1	1	1	1	1	1	1	1	1	1	1	1	0	GATGGCTCAGTTGGTTAAGAGCACTGACTGCTCTTACAGAGGTCCTGAGTTCAATTCCCAGAAACCACCA
tRX-Und-NNN-3293	Und	NNN	20	1	1	1	1	1	1	1	1	1	1	1	1	1	1	1	1	1	0	GATGGCTCAGTGGTTAAGAGCACTGAATGCTCTTCCAGAGGTCCTGAGTTCAATTCCCATCAACCACCA
tRX-Asn-NNN-378	Asn	NNN	27.5	1	0	1	1	1	1	1	1	1	1	0	1	1	1	0	1	1	0	GATGGCTCAGTGGTTAAGAGCATTGACTGTTCTTCCAGAGGTTCTGAGTTCAATTCCCAGCAACCACCA
alttRNA-Asn-NNN-99	Asn	NNN	30.6	0	0	0	0	0	0	0	0	0	0	1	0	0	0	1	0	0	0	GGGAGATGGCTCAGTGGTTAAGAGCATTGGCTGTTCTTCCAGAGGTTCTGAGTTCAATTCCCAGTAACCACCA
tRX-Ser-NNN-14511	Ser	NNN	21.5	1	1	1	1	1	1	1	1	1	1	1	1	1	1	1	1	1	0	GATGGCTCAGAGGTTAAAAGCACTCACTGGCTGCTCTTCCAGAGGACCTGAGTTCAATTCCCAGCAACCACCA
tRX-Gly-NNN-266	Gly	NNN	26.5	1	1	1	1	1	1	1	1	1	1	1	1	1	1	1	1	1	0	GATGGCTCAGAGGTTAAGAGCACTGACTGCCCTTCCAGAGGTCCTGAGTTCAAATCCCAGCAACCACCA
tRX-Ala-NNN-988	Ala	NNN	21.3	1	0	1	1	1	1	1	1	1	1	0	1	1	1	0	1	1	0	TGGGGTGTGGCTCAGTGGCAAAGCACCTACCTAGCATGCCTGAGTCACCAGGTTTAACTCCTAGCACCACAACCA
alttRNA-Ala-NNN-124	Ala	NNN	28.6	0	0	0	0	0	0	0	0	0	0	1	0	0	0	0	0	0	0	TGGGGTGTGGCTCAGTGGCAAAGCACCTACCTAGCATGCATGAGTCACCAGGTTCAACTCATAGCACCACAACCA
alttRNA-Ala-NNN-125	Ala	NNN	26.9	0	0	0	0	0	0	0	0	0	0	0	0	0	0	1	0	0	0	TGGGGTGTGGCTCAGTGGCAAAGCACCTACCTAGCATGCCTGAGTCACCAGGTTCAACTCCTAGCACCACAACCA
alttRNA-Ala-NNN-126	Ala	NNN	22.4	0	0	0	0	0	0	0	0	0	0	0	0	0	0	0	0	0	1	GCGTGGCTCTGTGGTAGAGCACCTGTCTAGCACGCATGCGCTACCAGGTTCAATCCCTAGCATTACACCA
tRX-Leu-NNN-774	Leu	NNN	26.4	1	0	1	1	1	1	1	1	1	1	0	1	1	1	0	1	1	0	GATGGCTCAGTGGTTAAGAGCGCCAACTGCTCTTCCGAAGGTCGTGGGTTCAAGTCCCAGCAACCACCA
alttRNA-Leu-NNN-182	Leu	NNN	27	0	1	0	0	0	0	0	0	0	0	0	0	0	0	0	0	0	0	GATGGCTCAGTGGTTAAGAGCACCGACTGCTCTTCCAAAGGTCGTGGGTTCAAATCCCAGCAACCACCA
alttRNA-Leu-NNN-183	Leu	NNN	27	0	0	0	0	0	0	0	0	0	0	1	0	0	0	0	0	0	0	GATGGCTCAGTGGTTAAGAGCGCCAACTGCTCTTCCGAAGGTCGTGGGTTCAATTCCCAGCAACCACCA
alttRNA-Leu-NNN-184	Leu	NNN	27.1	0	0	0	0	0	0	0	0	0	0	0	0	0	0	1	0	0	0	GATGGCTCAGTGGTTAAGAGCGCCAACTGCTCTTCCGAAGGTCGTGGGTTCAAATCCCAGCAACCACCA
tRX-Ser-NNN-13319	Ser	NNN	23.9	23	3	16	16	18	18	19	17	17	20	8	14	17	16	8	16	18	0	GTGAGATGGCTCAGTGGGTAAGAGCACCCGACTGCTCTTCTGAAGGTCTGAAGTTCAAATCCCAGCAACCACACCA
tRX-Ser-NNN-9091	Ser	NNN	24.7	1	1	1	1	1	1	1	1	1	1	0	1	1	1	0	1	1	0	GTGGAGAGATGGCTCAGCGGTTAAGAGCACTGACTGCTCTTCCAAAGGTCCTGAGTTCAAATCCCAGCAACCACACCA
alttRNA-Ser-NNN-1065	Ser	NNN	29	0	0	0	0	0	0	0	0	0	0	1	0	0	0	0	0	0	0	GTGGTGGAGAGATGGCTCAGCGGTTAAGAGCACTGACTGCTCTTCCAAAGGTCCTGAGTTCAAATCCCAGCAACCACACCA
tRX-Asn-NNN-831	Asn	NNN	21.4	1	1	1	1	1	1	1	1	1	1	0	1	1	1	1	1	1	0	GATGGCTCAGCAGTTAAGAGCACTGACTGTTCTTCTAGAGGTCCTGAGTTCAAATCCCAGCAACCACCA
alttRNA-Asn-NNN-101	Asn	NNN	21.4	0	0	0	0	0	0	0	0	0	0	1	0	0	0	0	0	0	0	GATGGCTCAGCAGTTAAGAGCACTGACTGTTCTTCTAGAGGTCCTGAGTTCAAATCCCAGAAACCACCA
tRX-Ser-NNN-4789	Ser	NNN	25.3	1	0	1	1	1	1	1	1	1	1	1	1	1	1	1	1	1	0	GGCTGAAGAGATGGCTCAGTAGTTAAGAGCATTGACTGCTCTTCCAAAGGTCCTGAGTTCAATTCCCAGCAACCACCA
tRX-Ser-NNN-11206	Ser	NNN	20.9	6	0	4	5	5	5	5	5	4	5	4	4	5	6	4	4	6	0	GATGGTTCAGTGGTTAAGAGCACTGACTGCTCTTCTGAAGGTCCTGAGTTCAAATCCCAGCAACCACCA
tRX-Ser-NNN-11184	Ser	NNN	22	1	1	1	2	2	2	2	2	2	2	2	1	1	1	0	1	1	0	GTGAGATGGTTCAGTGGTTAAGAGCACTGACTGCTCTTCTGAAGGTCCTGAGTTCAAATCCCAGCAACCACACCA
alttRNA-Ser-NNN-1069	Ser	NNN	20.9	0	0	0	0	0	0	0	0	0	0	0	1	0	0	1	1	0	0	GATGGTTCAGTGGTTAAGAGCACTGACTGCTCTTCTGAAGGTCCTGAGTTCAAATCCCAGAAACCACCA
tRX-Asn-NNN-1106	Asn	NNN	23.1	1	0	0	0	0	0	0	0	0	0	0	0	1	0	0	0	1	0	GATGGCTCAGCGGTTAAGAGCACTGACTGTTCTTCTGAAGGTCCTGAGTTCAAATCCCAGCAATCACCA
alttRNA-Asn-NNN-103	Asn	NNN	21.1	0	0	0	0	1	0	0	0	0	1	0	0	0	0	0	0	0	0	GATGGCTCAGCGGTTAAGAGCACCTACTGTTCTTCTGAAGGTCCTGAGTTCAAATCCCAGCAACCACCA
tRX-Und-NNN-228	Und	NNN	33.8	4	3	4	4	4	3	3	5	4	3	3	4	4	3	5	4	4	0	GAGAGGTGGCTCAGTGGTTAAGAGCACTGGCTGCTCTTCCAGAGGTCCTGAGTTCAATTCCCAGCAACCACCA
alttRNA-Und-NNN-347	Und	NNN	30.5	0	1	0	0	0	0	0	0	0	0	0	0	0	0	0	0	0	0	GAGAGGTGGCTCAGTGGTTAAGAGCACTGGCTGCTCTTTCAGAGGTCCTGAGTTCAATTCCCAGCAACCACCA
tRX-Und-NNN-597	Und	NNN	31.3	1	1	0	1	1	1	1	1	1	1	2	1	1	1	1	0	1	0	GAGAGGTGGCTCAGCGGTTAAGAGCACTGGCTGCTCTTCCAGAGGTCCTGAGTTCAATTCCCAGCAACCACCA
tRX-Und-NNN-416	Und	NNN	25.6	1	0	1	1	1	1	1	1	1	1	0	1	1	1	0	1	1	0	GGAGAGGTGGCTCAGGAGTTAAGAGCACTGACTGCTCTACCAGAGGTCCTGAGTTCAATTCTCAGCTACCACCA
alttRNA-Und-NNN-350	Und	NNN	21.4	0	1	0	0	0	0	0	0	0	0	0	0	0	0	0	0	0	0	GGAGAGGTGGCTCAGGAATTAAGAGCACTGACTGCTCTTCCAGAGGTCCTGAGTTCAATTCTCAGCTACCACCA
alttRNA-Und-NNN-351	Und	NNN	28.1	0	0	0	0	0	0	0	0	0	0	1	0	0	0	1	0	0	0	GGAGAGGTGGCTCAGGAGTTAAGAGCACTGACTGCTCTTCCAGAGGTCCTGAGTTCAATTCTCAGCTACCACCA
tRX-Ser-NNN-2304	Ser	NNN	31.8	12	13	11	11	13	12	11	10	12	12	11	12	10	13	10	12	10	0	GATGGCTCAGTGGTTAAGAGCACTGACTGCTCTTCCAGAGGTCCTGAGTTCAATTCCCAGAAACCACCA
tRX-Gly-NNN-20	Gly	NNN	40.6	1	1	1	1	1	1	1	1	1	1	1	1	0	1	0	0	1	0	TTTGGGGATTTAGCTCAGTGGTAGAGCGTTGCCTACCAAGCACAAGGCCCTGGGTTCAGTCCTCAGCTCTGGAACCA
alttRNA-Gly-NNN-40	Gly	NNN	39.4	0	0	0	0	0	0	0	0	0	0	0	0	1	0	0	0	0	0	TTTGGGGATTTAGCTCAGTGGTAGAGCATTGCCTACCAAGCACAAGGCCCTGGGTTCAGTCCTCAGCTCTGGAACCA
alttRNA-Gly-NNN-39	Gly	NNN	31.1	0	0	0	0	0	0	0	0	0	0	0	0	0	0	1	0	0	0	TTTGGGGATTTAGCTCTGTGGTAGAGCGTTGCCTACCAAGCACAAGGCCCTGGGTTCAGTCCTCAGCTCTGGAACCA
tRNA-Leu-CAG-4	Leu	CAG	60.3	1	0	1	1	1	1	1	1	1	1	1	0	1	1	0	1	1	0	GTCAGGATGGCCGAGCAGTCTAAGGCACTGCGTTCAGGTCGCAGTCTCCCCTGGAGGCGTGGATTCGAATCCCACTCCTGACACCA
tRNA-Leu-CAG-4_G18A	Leu	CAG	67.9	0	0	0	0	0	0	0	0	0	0	0	1	0	0	0	0	0	0	GTCAGGATGGCCGAGCGGTCTAAGGCACTGCGTTCAGGTCGCAGTCTCCCCTGGAGGCGTGGATTCGAATCCCACTCCTGACACCA
alttRNA-Leu-CAG-3	Leu	CAG	58.7	0	0	0	0	0	0	0	0	0	0	0	0	0	0	1	0	0	0	GTCAGGATGGCCGAGCGGTCTAAGGCGCTGCGTTCAGGTCGCAGTCTCCCCTGGAAGTGTGGATTCGAATCCCACTCCTGACACCA
tRX-Ser-NNN-443	Ser	NNN	28.5	1	0	1	1	1	1	1	1	0	1	0	1	1	1	0	1	1	0	GTGGGCTGGTGAGATGGCTCAGTGGGTAAGAGCACCTGACTGCTCTTCTGAAGGTCCAGAGTTCAAATCCCAGCAACCACACCA
tRX-Ser-NNN-3239	Ser	NNN	24.8	2	2	4	2	0	1	1	2	2	2	0	2	2	1	1	1	2	0	GTGGGCTGGTGAGATGGCTCAGTGGGTAAGAGCACCCGACTGCTCTTCTGAAGGTCCAGAGTTCAAATCCCAGCAACCACACCA
tRX-Ser-NNN-2128	Ser	NNN	25.5	1	1	1	1	1	1	1	1	1	1	0	1	1	1	1	1	1	0	GGTTAATGAGAGATGGCTCAGTCGTTAAGAGCACTGACTGCTCTTCCAGAGGTCCTGAGTTCAATTCCCAGCAACCACCA
alttRNA-Ser-NNN-1075	Ser	NNN	23	0	0	0	0	0	0	0	0	0	0	1	0	0	0	0	0	0	0	GGTTAATGAGAGATGGCTCAGCCGTTAAGAGCACTGACTGCTCTTCCAGAGGTCCTGAGTTCAATTCCCAGCAACCACCA
alttRNA-Ser-NNN-1076	Ser	NNN	13.8	0	0	0	0	0	0	0	0	0	0	0	0	0	0	0	0	0	1	GATGGCTCAGGGGTTAAGAGCACCGACTGCTCTTCCCGAGGTCCTGAGCTCAATTCCCAGCAACCACCA
tRX-Gly-NNN-217	Gly	NNN	27.4	1	1	1	1	1	1	1	1	1	1	1	1	1	1	0	1	1	0	GATGGCTTAGTGGTTAAGAGCACTGATTGCCCTTCCAGAGGTCCTGAGTTCAATTCCCAGCAACCACCA
alttRNA-Gly-NNN-42	Gly	NNN	21.5	0	0	0	0	0	0	0	0	0	0	0	0	0	0	1	0	0	0	GACGGCTCAGTGGTTAAGAGCACTGATTGCCCTTCCAGAGGTCCTGAGTTCAATTCCCAGCAACCACCA
alttRNA-Gly-NNN-43	Gly	NNN	16.3	0	0	0	0	0	0	0	0	0	0	0	0	0	0	0	0	0	1	GATGGCTCAGCGGTTAGGAGCACTGACTGCTCTTCCAGAGGTCCTGAGTTCAAATCCCAACAACCACCA
tRX-Ser-NNN-11778	Ser	NNN	21.1	1	0	1	0	1	0	0	0	0	0	1	0	0	0	0	0	1	0	GTGAGATGGCTCAACAGGGAAGAGCACCCGACTGCTTTTCTGAAGGTCCTGAGTTCAAATCCCGGCAACCACACCA
alttRNA-Ser-NNN-1079	Ser	NNN	22.9	0	0	0	1	0	1	1	1	1	1	0	1	1	1	1	1	0	0	GATGGCTCAACAGGGAAGAGCACCCGACTGCTTTTCTGAAGGTCCTGAGTTCAAATCCCAGAAACCACCA
tRX-Ser-NNN-9300	Ser	NNN	21.7	1	0	1	1	0	1	1	1	1	1	1	1	1	0	0	1	1	0	GAGATATGGCTCAGCGGTTAAGATCACTGATTGCTCTTCCAGAGGTCCTGAGTTCAAATCCCAGTAACCACCA
alttRNA-Ser-NNN-1081	Ser	NNN	24.4	0	1	0	0	0	0	0	0	0	0	0	0	0	0	0	0	0	0	GGAGATATGGCTCAGTGGTTAAGATCACTGATTGCTCTTCCAGAGGTCCTGAGTTCAAATCCCAGTTACCACCA
tRX-Asn-NNN-250	Asn	NNN	32.3	1	0	1	1	1	1	1	1	1	1	1	1	1	1	0	1	1	0	GGGGCTGGAGAGATGGCTCAGTGGTTAAGAGCACTGACTGTTCTTCCAGAGGTCCTGAGTTCAAATCCCAGCAACCGCACCA
alttRNA-Asn-NNN-105	Asn	NNN	29.9	0	1	0	0	0	0	0	0	0	0	0	0	0	0	0	0	0	0	GATGGCTCAGTGGTTAAGAGCACTGACTGTTCTTCCAGAGGTCCTGAGTTCAAATCCCAGCAATCGCCA
tRX-Ser-NNN-12200	Ser	NNN	21.3	4	7	7	5	5	6	6	6	5	6	2	5	5	6	4	5	4	0	GATGGCTCAGTGGTTAAGAGCACTGACTGCTCTTCCGAAGGTTCTGAGTTCAAATCCCAGCAACCACCA
alttRNA-Ser-NNN-1083	Ser	NNN	21.8	0	1	0	0	0	0	0	0	0	0	0	0	0	0	0	0	0	0	GGTTAGAGAGATGGCTCAGTGGTTAAGAGCACTGACTGCTCTTCCGAAGGTTCTGAGTTCAAATCCCAGCAACCACCA
alttRNA-Ser-NNN-1084	Ser	NNN	25.8	0	0	0	0	0	0	0	0	0	0	0	0	0	0	1	0	0	0	GATGGCTCAGTGGTTAAGAGCACTGACTGCTCTTCCGAAGGTTCTGAGTTCAAATCTCAGCAACCACCA
tRX-Ser-NNN-12459	Ser	NNN	21.9	1	1	1	1	1	1	1	1	1	1	1	1	1	1	0	1	1	0	GATGGCTCAGAGGGTAAGAGCACTGACTGCTCTTCCAGGGGCCCTGAGTTCAAATCCCAGCAACCACCA
tRX-Ser-NNN-5373	Ser	NNN	23.5	6	5	6	6	5	5	7	5	5	7	4	5	6	5	4	5	5	1	GATGGCTCAGCGGTTAGGAGCACTGACTGCTCTTCCAGAGGTCCTGAGTTCAATTCCCAGCAACCACCA
tRX-Und-NNN-156	Und	NNN	41.7	1	0	1	1	1	1	1	1	1	1	1	1	1	1	1	1	1	0	GAGGTGGCTCAGTGGTTAAGAGCACTGGCTGCTATTCCAGAGGTCCTGAGTTCAATTCCCAGCAACTACACCA
alttRNA-Und-NNN-353	Und	NNN	39.2	0	1	0	0	0	0	0	0	0	0	0	0	0	0	0	0	0	0	GAGAGGTGGCTCAGTGGTTAAGAGCACTGGCTGCTATTCCAGAGGTCCTGAGTTCAATTCCCAGCAACCACCA
tRX-Asn-NNN-671	Asn	NNN	26.4	10	10	8	9	7	8	6	9	8	10	13	7	10	9	8	8	8	0	GATGGCTCAGTGGTTAAGAGCACTGACTGTTCTTCTGAAGGTCCTGAGTTCAAATCCCAGCAACCACCA
alttRNA-Asn-NNN-107	Asn	NNN	21.5	0	0	0	0	1	0	0	0	0	0	0	0	0	0	0	0	0	0	GATGGCTCAGTGGTTAAGAGCACTGACTGTTCTTCTGAAGGTCCTGAGTTCAAATCCCAGCACCA
tRX-Und-NNN-1833	Und	NNN	31.2	1	0	0	1	0	1	1	0	0	0	0	0	0	0	1	0	0	0	GAGAGGTGCCTCAGTGGTTAAGAGCACTGGCTGCTCTACCAGAGGTCCTGAGTTCAATTCCCAGCAAACACCA
alttRNA-Und-NNN-356	Und	NNN	29.1	0	1	0	0	0	0	0	0	0	0	0	0	0	0	0	0	0	0	GAGAGGTGGCTCAGAGGTTAAGAGCACTGGCTGCTCTTCCAGAGGTCCTGAGTTCAATTCCCAGCAAACACCA
tRX-Und-NNN-3120	Und	NNN	25.2	0	0	1	0	1	0	0	0	1	1	0	0	1	1	0	0	1	0	GAGAGGTGCCTCAGTGGTTAAGAGCACTGGCTGCTCTTCCAGAGGTCCTGAGTTCAATTCCCAGCAAACACCA
alttRNA-Ser-NNN-36224	Ser	NNN	27.9	0	0	0	0	0	0	1	1	0	0	0	1	0	0	0	4	0	0	GAGAGGTGGCTCAGCGGTTCAGAGCACTGGCTGCTCTTCTAGAGGTCCTGAGTTCAATTCCCAGCAACCACCA
tRX-Und-NNN-928	Und	NNN	32	0	0	0	0	0	0	0	0	0	0	1	0	0	0	0	0	0	0	GAGAGGTGGCTCAGCGGTTAAGAGCACTGGCTGCTCTTCCAGAGGTCCTGAGTTCAATTCCCAGCAAACACCA
tRX-Ile-NNN-73	Ile	NNN	31.1	1	0	1	1	1	1	1	1	1	1	0	1	1	1	0	1	1	0	GGCTGTAGAGTTAGCTCAGTGGTTAAGAGCACTGACTGATCTTCCAGAGGTCCTGAGTTCAATTCCCAGCAACCACCA
alttRNA-Ile-NNN-31	Ile	NNN	23.7	0	1	0	0	0	0	0	0	0	0	0	0	0	0	0	0	0	0	GGCTGTAGAGTTAGCTCAGTAGTTAAGAGCACTGACTGATCTTCCAGAGGTCCTGAGTTCAATTCCCAGCAACCACCA
tRX-Asn-NNN-1440	Asn	NNN	22.9	1	0	1	2	1	1	2	2	2	1	0	1	1	2	0	1	1	0	GTGAGATAGCTCAGTGGGTAAGAGCACCCGACTGTTCTTCCGAAGGTCCAGAGTTCAAATCCCAGCAACCACACCA
tRX-Und-NNN-5	Und	NNN	26.5	1	0	0	0	0	0	0	1	1	0	0	1	0	0	0	1	1	0	GCCCAGCTAGCTCAGTTGGTAGGACATGAGACTCTTTAATCTAAGGGTCATAGGTTTGAGCCCAACATTGGGTGCCA
alttRNA-Und-NNN-360	Und	NNN	35.9	0	1	0	0	0	0	0	0	0	0	1	0	0	0	0	0	0	0	GCCCAGCTAGCTCAGTTGGTAGGACATGAGACTCTTTAATCTCAGGGTCATGGGTTTGAGCCCAACATTGGGTGCCA
alttRNA-Und-NNN-359	Und	NNN	27.4	0	0	1	1	0	1	1	0	0	1	0	0	1	1	0	0	0	0	GCCCAGCTAGCTCAGTTGGTAGGACATGAGACTCTTTAATCTAAGGGTCATAGGTTTGAGCCCAACACTGGGTGCCA
alttRNA-Und-NNN-361	Und	NNN	27.5	0	0	0	0	1	0	0	0	0	0	0	0	0	0	1	0	0	0	GCCCAGCTAGCTCAGTTGGTAGGACATGAGACTCTTTAATCTAAGGGTCATGGGTTTGAGCCCAACATTGGGTGCCA
tRX-Ser-NNN-7736	Ser	NNN	26.4	1	0	1	1	1	1	1	1	1	1	0	1	1	1	1	1	1	0	GGCTGGAGAGATGGCTCAGCGGTTAAGAGCACTGACTGCTCTTCCAGAGGTCCTGAGTTCAGTTCCCAGTAGCCACCA
tRX-Ser-NNN-10293	Ser	NNN	23.2	2	0	3	3	3	4	3	3	4	3	2	3	4	3	2	3	2	0	GTGAGATGGCTCAGTGGGTAAGAGCACCCGACTGCTCTTCCGAAGGTCCGGAGTTCAATTCCCAGCAACCACACCA
tRX-Ser-NNN-14050	Ser	NNN	23.4	2	0	2	1	1	2	1	3	2	2	0	2	3	2	0	1	0	0	GGTGAGATGGCTCAGTGGGTAAGAGCACCCGACTGCTCTTCCGAAGGTCAGGAGTTCAAATCCCAGTAACCACCA
tRX-Und-NNN-1230	Und	NNN	27.7	1	1	1	1	1	1	1	1	1	1	1	1	1	1	1	1	1	0	GATGGCTCAGTGGTAAAGAGCACTGGCTGTTCCTCCAGGGGTCCTGAGTTCAATTCCCAGCAACCACCA
tRX-Asn-NNN-251	Asn	NNN	31.4	1	0	1	0	1	1	1	1	1	1	0	1	1	0	0	1	1	0	GCTGGAGAGATGGCTCAGTGGTTAAGAGCACTGACTGTTCTTCCAGAGGTCCTGAGTTCAAATCCCAGCAACCGCATTACAGCTCCA
alttRNA-Asn-NNN-110	Asn	NNN	35.9	0	1	0	0	0	0	0	0	0	0	0	0	0	0	0	0	0	0	GCTGGAGAGATGGCTCAGTGGTTAAGAGCACTGACTGTTCTTCCAGAGGTCCTGAGTTCAAATCTCAGCAACCGCATTACAGCTCCA
alttRNA-Asn-NNN-109	Asn	NNN	32.6	0	0	0	1	0	0	0	0	0	0	0	0	0	1	0	0	0	0	GATGGCTCAGTGGTTAAGAGCACTGACTGTTATTCCAGAGGTGCTGAGTTCAAATCCCAGCAACCACCA
alttRNA-Asn-NNN-111	Asn	NNN	29.7	0	0	0	0	0	0	0	0	0	0	1	0	0	0	0	0	0	0	GATGGCTCAGTGGTTAAGAGCACTGACTGTTATTCCAGAGGTCCTGAGTTCAAATTCCAGCAACCACCA
tRX-Ser-NNN-4066	Ser	NNN	28.8	1	0	1	1	1	1	1	1	1	1	1	1	1	1	1	1	1	0	GATGGCTCAGTGGTTAAGAGCACTGACTGCTCTTCCAGAGGTTCTGAGTTCAAGTCCCAGCAACCACCA
tRX-Und-NNN-2558	Und	NNN	22	1	0	1	1	1	1	1	1	1	1	0	1	1	1	1	1	1	0	ACTGGAGTTATGGTTCAGTGGTTAAGAACATTCGCAGCTCTTGCAGAGGACCTGGGTTCAGTTCCCAGCTCCTAGTGCCA
alttRNA-Und-NNN-364	Und	NNN	23.6	0	1	0	0	0	0	0	0	0	0	0	0	0	0	0	0	0	0	ACTGGAGTTATGGTTCAGTGGTTAAGAACATTTGCAGCTCTTGCAGAGGACCTGGGTTCAGTTCCCAGCTCCTAGTGCCA
alttRNA-Und-NNN-365	Und	NNN	22	0	0	0	0	0	0	0	0	0	0	1	0	0	0	0	0	0	0	ACTGGAGTTATGGTTCAGTGGTTAAGAACATTCACAGCTCTTGCAGAGGACCTGGGTTCAGTTCCCAGCTCCTAGTGCCA
tRX-Ser-NNN-4405	Ser	NNN	28.6	1	0	0	1	0	0	0	1	0	0	1	1	0	1	0	0	1	0	GGTTAGAGAGATGGCTCAGTGGTTAAGAGCACTGACTGCTCTTCCAGAGGTTCTGAGTTCAAATCCCAGCAACCGCCA
alttRNA-Ser-NNN-1093	Ser	NNN	32.3	0	1	0	0	0	0	0	0	0	0	0	0	0	0	0	0	0	0	GGTTAGAGAGATGGCTCAGTGGTTAAGAGCACTGACTACTCTTCCAGAGGCCCTGAGTTCAATTCCCAGCAACCACCA
alttRNA-Ser-NNN-1094	Ser	NNN	31.1	0	0	1	0	1	1	1	0	1	1	0	0	1	0	1	1	0	0	GGTTAGAGAGATGGCTCAGTGGTTAAGAGCACTGACTGCTCTTCCAGAGGCCCTGAGTTCAAATCCCAGCAACCGCCA
tRX-Und-NNN-2073	Und	NNN	29.9	1	0	1	1	1	1	1	1	1	0	0	0	1	1	0	1	1	0	GAGATGGCTCAGTGGTTAAGAGCACTGAGTGCTCTTCTAGAGGTCCTGAGTTCAATTCCCAGCAGCCACACCA
tRX-Ser-NNN-2617	Ser	NNN	31.1	14	13	13	13	11	13	13	12	13	12	12	15	13	12	11	14	12	4	GATGGCTCAGTGGTTAAGAGCACTGACTGCTCTTCCAGAGGTCCTGAGTTCAATTCCCAGCAATCACCA
alttRNA-Und-NNN-367	Und	NNN	28.1	0	0	0	0	0	0	0	0	0	1	0	1	0	0	0	0	0	0	GAGATGGCTCAGTGGTTAAGAGCACTGAGTGCTCTTCCAGAGGTCCTGAGTTCAATTCCCAGCAGCCACACCA
alttRNA-Und-NNN-368	Und	NNN	29	0	0	0	0	0	0	0	0	0	0	1	0	0	0	0	0	0	0	GCGGGTCTAGAGAGATGGCTCAGTGGTTAAGAGCACTGACTGCTCTTCCGGAGGTCCTGAGTTCAATTCCCAGCAGCCACACCA
tRX-Ser-NNN-11977	Ser	NNN	23.5	1	1	1	1	1	1	1	1	1	1	1	1	1	1	1	1	1	0	GTTGGCTCAGTGGTTAAGAGTGCTGACTGCTCTTCCAGAGGGCCTGGGTTTGATTCCTGGCAACCACCA
alttRNA-Ser-NNN-1096	Ser	NNN	24.4	0	0	0	0	0	0	0	0	0	0	0	0	0	0	0	0	0	1	GGCTAGGGAGTTGGCTCAGTGGTTAAGAGTTCTGACTGCTCTTCCAGAGGTCCCGGGTTTGACTCCTGGTAGCCACCA
tRX-Und-NNN-2435	Und	NNN	20.5	1	2	1	1	1	1	1	1	1	0	0	1	1	1	1	0	0	1	GATGGCTCAGCAGTTAAGAGCACTGGCTACTCTTCCAGAGGTCCTGAGTTCAATTCCCAGCAACCACCA
tRX-Und-NNN-2255	Und	NNN	20.7	1	0	1	1	1	1	1	1	1	1	1	1	1	1	1	1	1	0	GGGGCTGGCTCAGCGGTTAAGACCACTGGCTGTTCTTCCAGAGGTCCTGAGTTCAATTCCCAGCAGCCACACCA
alttRNA-Und-NNN-370	Und	NNN	30.6	0	1	0	0	0	0	0	0	0	0	0	0	0	0	0	0	0	0	GGGGCTGGAGAGATGGCTCAGTGGTTAAGACCACTGGCTTTTCTTCCAGAGGTCCTGAGTTCAATTCCCAGCAGCCACACCA
tRX-Ser-NNN-1464	Ser	NNN	31.9	1	1	1	1	1	0	1	1	1	1	1	1	1	1	1	1	1	0	GCTGGCAAGATGGCTCAGTGGTTAAGAGCACTGACTGCTCTTCCAGAGGTCCTGAGTTCAAACCCCAGCAACCACATGGTAGCTCCA
alttRNA-Ser-NNN-1099	Ser	NNN	31.6	0	2	0	0	0	1	0	0	0	0	0	0	0	0	0	0	0	0	GATGGCTCAGTGGTTAAGAGCACTGACTGCTCTTCCAGAGGTCCTGAGTTCAAACCCCAGCAACCACCA
tRX-Ser-NNN-4372	Ser	NNN	22.3	2	0	1	2	1	1	1	1	1	1	1	1	1	2	1	2	2	0	GTGAGATGGCTCAGTGGTTAAGAGCGCCGACTGCTCTTCCAAAGATCCTGAGTTCAAATCCCAGCAACCACACCA
tRX-Ser-NNN-6491	Ser	NNN	22.6	1	0	1	1	1	1	1	1	1	1	1	1	1	1	1	1	1	0	GATGGCTCAGCGGGTAAGAGCACTGACTGCTCTTCCAAAGGTCCTGAGTTCAAATCCCAGCAACACCA
alttRNA-Ser-NNN-1102	Ser	NNN	25.1	0	1	0	0	0	0	0	0	0	0	0	0	0	0	0	0	0	0	GATGGCTCAGTGGGTAAGAGCACTGACTGCTCTTCCAAAGGTCCTGAGTTCAAATCCCAGCAACACCA
tRX-Und-NNN-3998	Und	NNN	22.5	1	1	1	1	1	1	1	1	1	1	1	1	1	1	0	1	1	0	GTAGATATGGTTCAGAGGTTAAAGAACACTAGCTGTTGTTCTAGAGAATGTAGGTTCAATTCCCAGCACCTACGCCA
tRX-Ser-NNN-2368	Ser	NNN	28.8	1	0	1	1	1	1	1	1	1	1	1	1	1	1	1	1	1	0	GTGAGATGGCTCAGTGGTTAAGAGCACTGACTGCTCTTCCAGATGTCCTGAGTTCAATTCCCAGCAACCACACCA
alttRNA-Ser-NNN-1104	Ser	NNN	29.5	0	1	0	0	0	0	0	0	0	0	0	0	0	0	0	0	0	0	GTGATGGCTCAGTGGTTAAGAGCACTGACTGCTCTTCCAGATGCCCTGAGTTCAATTCCCAGCAACCACACCA
tRX-Asn-NNN-736	Asn	NNN	25.4	1	0	1	1	1	1	1	1	1	1	0	1	1	1	1	1	1	0	GCTGGAGAGATGGCTCAATGGTTAAGAACACTGGTTGTTCTCCCAGAGGATCTGGGTTCAATTCCCAGCATCCACATGGCACCA
alttRNA-Asn-NNN-113	Asn	NNN	27	0	1	0	0	0	0	0	0	0	0	1	0	0	0	0	0	0	0	GCTGGAGAGATGGCTCAATGGTTAAGAACACTGGCTGTTCTCCCAGAGGATCTGGGTTCAATTCCCAGCATCCACATGGCACCA
tRX-Thr-NNN-53	Thr	NNN	22.9	1	1	1	1	1	1	1	1	1	1	1	1	1	1	1	1	1	0	GGGTGTAGTTTAGTGGCTGGAACACTTGCTTAGTATGCACAAGGCCTTGGGTTTCATCCCTAGCACCACCACCA
alttRNA-Thr-NNN-50	Thr	NNN	12.3	0	0	0	0	0	0	0	0	0	0	0	0	0	0	0	0	0	1	GGGGGTGTGGTTTCATGGCTAGGACACTTGCTTAGTATGCACAAGGCCTTAGGTTTCATCCCTAGCAACACTGCCA
tRX-Ser-NNN-10490	Ser	NNN	20.8	4	2	4	3	3	3	4	3	5	2	3	4	3	4	2	5	3	0	GATGGCTCAGCGGTTAAGAGCACTGACTGCTCTTCCAAAGATCCTGAGTTCAAATCCCAGCAACCACCA
tRX-Ser-NNN-5752	Ser	NNN	27.3	1	0	1	1	1	1	1	1	1	1	0	1	1	1	0	1	1	0	GATGGCTCAGTGGTTAAAAGCACTGACTGCTCTTCTAGAGGTCCTGAGTTCAATTCCCAGCAACCACCA
alttRNA-Ser-NNN-1107	Ser	NNN	22.9	0	1	0	0	0	0	0	0	0	0	0	0	0	0	0	0	0	0	GATGGCTCAGTGGTTAAAAGCACTGACTGCTCTTCTAAAGGTCCTGAGTTCAATTCCCAGCAACCACCA
tRX-Und-NNN-1883	Und	NNN	21.3	1	0	1	1	1	1	1	1	1	1	1	1	1	1	0	1	0	0	GGGCTGGAGAGATGGCTTAGTGGTTAAGAGCACTGGCTGCTCTTCCAGAGGACCTGGGTTCAATTCTTAGCACCCACCTGGCAGCCCCCCA
alttRNA-Und-NNN-374	Und	NNN	20.6	0	1	0	0	0	0	0	0	0	0	0	0	0	0	0	0	0	0	GATGGCTTAGTGGTTAAGAGCACTGGCTGCTCTTCTAGAGGATCTGGGTTCAATTCTCAGCACCCACCA
tRX-Ser-NNN-14506	Ser	NNN	20.2	1	0	0	0	1	1	0	0	0	0	0	0	0	0	0	0	1	0	GGGGCTGGTGAGATGGCTCAGTGGGTAAGAGCACCCGAGTGCTCTTCTGAAGGTCTGAAGTTCAAATCCCAGCAACCTCACCA
tRX-Ser-NNN-8841	Ser	NNN	20.3	1	0	1	1	1	1	1	1	1	1	0	1	1	1	1	1	1	0	GATGGCTCAGCGGTTAAGAGCATGGACTGCTCTTTCAAAGGTTCTGTGTTCAATTCCCAGCAACCACCA
alttRNA-Ser-NNN-1110	Ser	NNN	22.7	0	0	0	0	0	0	0	0	0	0	1	0	0	0	0	0	0	0	GATGGCTCAGTGGTTAAGAGCATGGACTGCTCTTTCAAAGGTTCTGTGTTCAATTCCCAGCAACCACCA
tRX-Glu-NNN-161	Glu	NNN	23.6	1	0	1	1	1	1	1	1	1	1	1	1	1	1	1	1	1	0	GCTATGAAGATAGCTAAGTTGGTAAAGTACTTGCCTTTCAAGCATGAGGACTTGGGTTTAACATTTAGATCCGACATAACACCA
alttRNA-Glu-NNN-24	Glu	NNN	21.6	0	1	0	0	0	0	0	0	0	0	0	0	0	0	0	0	0	0	GCTATGAAGATAGCTAAGTTGGTAAAGTACTTGCCTTTCAAGCATGAGGACTTGAGTTTAACATTTAGATCCCACATAACAGAGCACCA
alttRNA-Glu-NNN-25	Glu	NNN	17.3	0	0	0	0	0	0	0	0	0	0	0	0	0	0	0	0	0	1	GGCTATGAAGATAGCTAAATTGGTAAAGTATTTGCCTTCCAAGCATGATGACCTATGTTTGACATTAAGAGCCTACATAACAGAGCCACCA
tRX-Ser-NNN-4729	Ser	NNN	21.6	1	1	1	1	1	1	1	1	1	1	1	1	1	1	1	1	1	0	TCTATAGCTCAGTTCTAGAATGCTTGCCTAGAATACATGAGAACCTGGGTTCAATTCCCAGCATACCCAAAAGAACCA
alttRNA-Ser-NNN-1112	Ser	NNN	15.8	0	0	0	0	0	0	0	0	0	0	0	0	0	0	0	0	0	1	TCATAGCTCAGTTCTAGAATGCTTGCCTAGAATACATGAGGACCTAGGTTCAATTCCCAGCACACCCAAAAGAACCA
tRX-Ser-NNN-548	Ser	NNN	29	1	0	0	1	1	1	1	1	1	1	0	1	1	1	0	1	1	0	GGGGCTTTGGCTCAGTGGTTAAGAGCACTGACTGCTCTTCCACAGATCCTGAGTTCAATTCCCAGCAACCCCACCA
alttRNA-Ser-NNN-1115	Ser	NNN	38	0	1	0	0	0	0	0	0	0	0	0	0	0	0	1	0	0	0	GGAGAGATGGCTCAGTGGTTAAGAGCACTGACTGCTCTTCCAGAGGTCCTGAGTTCAATTCCCAGTAACTCCACCA
alttRNA-Ser-NNN-1116	Ser	NNN	39.2	0	0	0	0	0	0	0	0	0	0	1	0	0	0	0	0	0	0	GGGGCTTTGGCTCAGTGGTTAAGAGCACTGACTGCTCTTCCAGAGGTCCTGAGTTCAATTCCCAGCAACCCCACCA
tRX-Ser-NNN-965	Ser	NNN	30.2	2	3	1	1	2	1	1	1	1	1	0	1	1	1	0	1	1	0	GAGAGGTGGCTCAGCAGGTAAGAGCACTGACTGCTCTTCCAGAGGTCCTGAGTTCAATTCCCAGCAACCACCA
alttRNA-Ser-NNN-1118	Ser	NNN	27.7	0	0	0	0	0	0	0	0	0	0	1	0	0	0	0	0	0	0	GGTGGCTCAGCAGGTAAGAGCACTGACTGCTCTTCCAGAGGTCCTGAGTTCAATTCCCAGCAACCACCA
alttRNA-Ser-NNN-1119	Ser	NNN	23.9	0	0	0	0	0	0	0	0	0	0	0	0	0	0	1	0	0	0	GAGAGGTGGCTCAGCAGGTAAGAGCACTGACTGCTCTTCCAGAGGTCCTGAGTTCAATTCCTAGCAACCACCA
tRX-Und-NNN-3667	Und	NNN	20.5	1	0	1	1	1	1	1	1	1	1	1	1	1	1	0	1	1	0	GAAGTGGCTCAGTGGTTAAGAGCCCTGGTTACTCTTCCAGAGGACCTAGGTTCAGTTCCCAGCACCTACACCA
alttRNA-Und-NNN-377	Und	NNN	25.3	0	1	0	0	0	0	0	0	0	0	0	0	0	0	1	0	0	0	GCGAGAAGTGGCTCAGTGGTTAAGAGCACTGGTTACTCTTCCAGAGGACCTAGGTTCAGTTCCCAGCACCTGCTCCA
tRX-Ser-NNN-1880	Ser	NNN	32.1	7	3	7	8	5	3	4	7	5	5	4	8	6	5	4	7	7	0	GATGGCTCAGTGGTTAAGAGCATTGACTGCTCTTCCAAAGGTCCTGAGTTCAAATCCCAGCAACCACCA
alttRNA-Ser-NNN-1121	Ser	NNN	27.2	0	0	0	0	0	0	0	0	0	0	0	0	0	1	0	0	0	0	GATGGCTCAGTGGTTAAGAGCATTGACTGCTCTTCCAAAGGTCCTGAGTTCAAATCCCAGCACCA
tRX-Ser-NNN-4157	Ser	NNN	20.1	8	5	7	9	8	8	8	8	8	8	8	7	8	9	7	7	8	0	GATGGCTCAGCAGTTAAGAGCATTGACTGCTCTTCCAGAGGTCCTGAGTTCAATTCCCAGCAACCACCA
tRX-Ala-NNN-1817	Ala	NNN	26	1	0	1	1	1	1	1	1	1	1	0	1	1	1	1	1	1	0	TGAGCTGAGGCTTGAGCCCAGTTGGTAGGGTGCTGGCCTAGCATGCACCGGGCCCTGGGTTCAACCACCAGTTACTTATCCA
alttRNA-Ala-NNN-129	Ala	NNN	29.6	0	1	0	0	0	0	0	0	0	0	0	0	0	0	0	0	0	0	GCTTGAGCCCAGTTGGTAGGGTGCTGGCCTAGCATGCACCGGGCCCTGGGTTCAGTCCCCAGTAACTTATACGCCA
alttRNA-Ala-NNN-130	Ala	NNN	37.8	0	0	0	0	0	0	0	0	0	0	1	0	0	0	0	0	0	0	GCTTGAGCCCAGTTGGTAGGGTGCTGGCCTAGCATGCACCGGGCCCTGGGTTCAATCCCCAGTAACTTATACGCCA
tRX-Ser-NNN-4858	Ser	NNN	27.5	1	0	1	1	1	1	1	0	1	0	0	0	1	1	0	1	1	0	GATGGCTCAGCAGTTAAGAGCACTGGCTGCTTCCCCAGAGGACCTGGGTTCAATTCCCAGCATGCACCA
alttRNA-Ser-NNN-1125	Ser	NNN	28.5	0	1	0	0	0	0	0	0	0	0	0	0	0	0	0	0	0	0	GATGGCTCAGCGGTTAAGAGCACTGACTGCTTCCCCAGAGGACCTGGGTTCAATTCCCAGCATGCACCA
alttRNA-Ser-NNN-1124	Ser	NNN	35	0	0	0	0	0	0	0	1	0	1	1	1	0	0	1	0	0	0	GATGGCTCAGCGGTTAAGAGCACTGGCTGCTTCCCCAGAGGACCTGGGTTCAATTCCCAGCATGCACCA
alttRNA-Ser-NNN-1126	Ser	NNN	14.1	0	0	0	0	0	0	0	0	0	0	0	0	0	0	0	0	0	1	GATGGCTCAGTGGTTAAGAGAACTGACTGCTTTTCCAGAGGTCCCGAGTTCAATTCCCAGCAACCACCA
tRX-Und-NNN-656	Und	NNN	30.1	1	1	1	1	1	1	1	1	1	1	1	1	0	1	1	1	1	0	GATGGCTCAGTGGTCAAGAGCACTGGCTGCTCTTCCAGAGGTCCTGAGTTCAATTCCCAGCAACCACCA
tRX-Ser-NNN-2416	Ser	NNN	27.4	3	0	2	3	3	2	0	2	2	2	0	1	0	3	0	2	2	0	GTGAGATGGCTCAGTGGGTAAGAGCACCGGACTGCTCTTCTGAAGGTCCAGAGTTCAAATCCCAGCAACCACACCA
tRX-Leu-NNN-182	Leu	NNN	24.1	1	1	1	1	1	1	1	1	1	1	2	1	1	1	2	1	1	0	GTGAGATGGCTCAGTGGGTAAGAGCACTGACTGTTCTACCAAAGGTCCTGAGTTCAAATCCCAGCAACCACACCA
alttRNA-Ser-NNN-1130	Ser	NNN	30	0	0	0	0	0	0	0	0	0	0	0	0	1	0	0	0	0	0	GCTGGTGAGATGGCTCAGTGGGTAAGAGCACCGGACTGCTCTTCTGAAGGTCCAGAGTTCAAATCCCATCCCAGCACCA
tRX-Ser-NNN-391	Ser	NNN	31.9	8	4	7	10	7	8	8	11	9	10	6	9	10	11	5	10	7	2	GGATGGCTCAGTGGTTAAGAGCACTGACTGCTCTTCCAGAGGTCCTGAGTTCAATTCCCAGCAACCACCA
tRX-Ser-NNN-4277	Ser	NNN	22.3	1	1	1	1	1	1	1	1	1	1	0	1	1	1	0	1	1	0	GGATGACTCAGTGGTTAAGAGCACTGACTGCTCTTCCAGAGGTCCTGAGTTCAATTCCCAGCAACCACCA
alttRNA-Ser-NNN-1133	Ser	NNN	22.6	0	0	0	0	0	0	0	0	0	0	0	0	0	0	1	0	0	0	GGATGGCTCAGTGGTTAAGAGAACTGACTGCTCTTCCAGAGGTCCTGAGTTCAATTCCCAGCAACCACCA
tRX-Ser-NNN-13656	Ser	NNN	20.3	1	1	1	1	1	1	1	1	1	1	1	1	1	1	0	1	1	0	GATGGCTCAACGGTTAAAAGCACTGACTACTCTTCCAGAGGTTCTGAGTTCAATTCCCAGCAACCACCA
tRX-Leu-NNN-518	Leu	NNN	24.4	1	0	1	1	1	1	1	1	1	1	1	1	1	1	1	1	1	0	GGCTGTGAGGCTCAGTCAGTAAAGTATGTGCCTCAAAAGCATGGGGAACTGAGTTCAGATCCCCAGCAGCCACCA
alttRNA-Leu-NNN-186	Leu	NNN	24.1	0	1	0	0	0	0	0	0	0	0	0	0	0	0	0	0	0	0	CTGGCTGTAAGGCTCAGTCAGTAAAGTATGTGCCTCAAAAGCATGGGGAACTGAGTTCAGATCCCCAGCAGCCATGCCA
tRX-Asn-NNN-1529	Asn	NNN	20.5	1	0	0	1	0	1	0	0	0	0	0	0	0	0	1	0	1	0	GATGGCTCAACAGTCAAGAGCACCCGACTGTTCTTCCAGAGGTCCTGAGTTCAATTCCCAGCAACCACCA
alttRNA-Asn-NNN-115	Asn	NNN	20.9	0	1	1	0	1	0	1	1	1	1	1	1	1	1	0	1	0	0	GATGGCTCAACAGTCAAGAGCACCCGACTGCTCTTCCAGAGGTCCTGAGTTCAATTCCCAGCAACCACCA
tRX-Leu-NNN-399	Leu	NNN	24.7	12	10	10	12	10	10	12	12	11	12	9	11	12	11	12	11	11	0	GTGAGATGGCTCAGTGGTTAAGAGCACCGACTGCTCTTCCAAAGGTCCTGAGTTCAAATCCCAGCAACCACACCA
tRX-Gly-NNN-143	Gly	NNN	29.2	1	0	0	0	0	0	0	1	0	0	1	0	0	0	1	0	1	0	GAGAAATAGCTCAGTGGTTAAGAGCACTGACTGCCCTTCCAGAGGTCCTGAGTTCAATTCCCAGCAACCACCA
alttRNA-Gly-NNN-47	Gly	NNN	22.3	0	1	0	0	0	0	0	0	0	0	0	0	0	0	0	0	0	0	GAGAAATAGCTCGGTGGTTAAGAGCACTGACTGCCCTTCCAGAGGTCCTGAGTTCAATTCCCAGCAACCACCA
alttRNA-Gly-NNN-46	Gly	NNN	27.8	0	0	1	1	1	1	1	0	1	1	0	1	1	1	0	1	0	0	GGCTGGAGAAATAGCTTAGTGGTTAAGAGCACTGACTGCCCTTCCAGAGGTCCTGAGTTCAATTCCCAGCAACCACCA
tRX-Ala-NNN-1386	Ala	NNN	29.5	1	0	1	1	1	1	1	1	1	1	0	1	1	1	0	1	1	0	GAGGCTCAATTGGTAAAGCGTTTGCCTTGCAAGTACAAGGATCTGAGTTCAAGACCCAGAATCCACCA
alttRNA-Ala-NNN-133	Ala	NNN	33.2	0	1	0	0	0	0	0	0	0	0	0	0	0	0	0	0	0	0	GTGGCTCAGTTGGTAAAGCGTTTGCCTTGCAAGAACAAGGATCTGAGTTCAAGACCCAGAATCCACCA
alttRNA-Ala-NNN-134	Ala	NNN	36	0	0	0	0	0	0	0	0	0	0	1	0	0	0	1	0	0	0	GTGGCTCAATTGGTAAAGCGTTTGCCTTGCAAGTACAAGGATCTGAGTTCAAGACCCAGAATCCACCA
alttRNA-Ala-NNN-135	Ala	NNN	13.9	0	0	0	0	0	0	0	0	0	0	0	0	0	0	0	0	0	1	GTGGCTCAGTCTGTAAAGAGTTTGTCTTGTGAACACGAGGACCCGAGTTCGAGACCCAGAATCCACCA
tRX-Ser-NNN-1136	Ser	NNN	26.1	1	0	0	0	0	0	0	0	0	0	1	0	0	0	1	0	1	0	GATGGCTCAGCAGGTAAGAGCACTGTCTGCTCTTCCAGAGGTCCTGAGTTCAATTCTCAGCAACCACCA
alttRNA-Ser-NNN-1136	Ser	NNN	25.9	0	1	0	0	0	0	0	0	0	0	0	0	0	0	0	0	0	0	GATAGCTCAGCAGGTAAGAGCACTGTCTGCTCTTCCAGAGGTCCTGAGTTCAATTCTCAGCAACCACCA
tRX-Ser-NNN-13757	Ser	NNN	20.7	1	0	1	1	1	1	1	1	1	1	1	1	1	1	0	1	1	0	GAGAGATGGCTCAGAGGTTTAAGAACACTGACTGCTCTTCCAGAGGTCCTGAGTTCAATCCCCAGTAACCACCA
alttRNA-Ser-NNN-1138	Ser	NNN	22.3	0	1	0	0	0	0	0	0	0	0	0	0	0	0	0	0	0	0	GAGAGATGGCTCAGAGGTTAAGAACACTGACTGCTCTTCCAGAGGTCCTGAGTTCAATCCCCAGTAACCACCA
tRX-Und-NNN-1303	Und	NNN	27.7	1	0	1	1	1	1	1	1	1	1	1	1	1	1	1	1	1	0	GCGATGACTCAGTGGTCAAGAGCATTGGCTGCTCTTCCAGAGGACCTGGGTTCAATTCCCAGCACACACATGGCAGCTCCA
alttRNA-Und-NNN-381	Und	NNN	27.7	0	1	0	0	0	0	0	0	0	0	0	0	0	0	0	0	0	0	GCGATGACTCAGTGGTTAAGAGCATTGGCTGCTCTTCCAGAGGACCTGGGTTCAATTCCCAGCACACACATGGCAGCTCCA
alttRNA-Und-NNN-382	Und	NNN	24.7	0	0	0	0	0	0	0	0	0	0	0	0	0	0	0	0	0	1	GATGGCTTAGTGGTGAAGAACATTGGCTACTCTTCCAGAGGACCTGGGTTCAATTCCCAGCGCCCACCA
tRX-Ser-NNN-1330	Ser	NNN	34.8	1	1	1	1	1	1	1	1	1	1	1	1	1	1	1	1	1	0	GGAGGGATGGCTCAGTGGTTAAGAGCATTGACTGCTCTTGCAGAGGACCTGAGTTCGATTCCCAGCCCCCACACCA
alttRNA-Ser-NNN-1140	Ser	NNN	10.7	0	0	0	0	0	0	0	0	0	0	0	0	0	0	0	0	0	1	GAGATGGCTCAGCGGTTAAGAGCATTGACTGCTCTTGCAGAGGACCTGAGTTCAGTGCCCAGCACCCACATAGAAGCTCCA
tRX-Leu-NNN-1450	Leu	NNN	21.1	1	0	1	0	1	1	1	1	1	0	0	1	0	0	0	1	1	0	GATGGCTCAGTGGTTAAGAGCACTCAGAGGTCGTGAGTTCAATTCCCAGCAACCACCA
alttRNA-Leu-NNN-188	Leu	NNN	20.6	0	0	0	0	0	0	0	0	0	0	1	0	0	0	0	0	0	0	GATGGCTCAGTGGTTAAGAGCACTCAGAGGTCGTGGGTTCAGTTCCCAGCAACCACCA
tRX-Arg-NNN-356	Arg	NNN	22.6	1	0	0	1	1	1	1	1	1	1	0	1	1	1	0	1	1	0	GATGGCTCAGCGGTTAAAAGCATGGATTTCTCTTCCAGAGGTTCTGAGTTCAAATCCCAGCAACCACCA
alttRNA-Arg-NNN-61	Arg	NNN	27.1	0	1	0	0	0	0	0	0	0	0	0	0	0	0	0	0	0	0	GATGGCTCAGCGGTTAAAAGCATGGACTTCTCTTCCAGAGGTCCTGAGTTCAAATCCCAGCAACCACCA
alttRNA-Arg-NNN-62	Arg	NNN	31.1	0	0	0	0	0	0	0	0	0	0	1	0	0	0	0	0	0	0	GATGGCTCAGCGGTTAAGAGCATGGACTTCTCTTCCAGAGGTCCTGAGTTCAAATCCCAGCAACCACCA
alttRNA-Arg-NNN-63	Arg	NNN	23.4	0	0	0	0	0	0	0	0	0	0	0	0	0	0	1	0	0	0	GATGGCTCAGAGGTTATTAAGAGCATGGACTTCTCTTCCAGAGGTCCTGAGTTCAAATCCCAGCAACCACCA
tRX-Ala-NNN-88	Ala	NNN	41.6	1	1	1	1	1	1	1	1	1	1	1	1	1	1	1	1	1	0	ACCAGGATGTAGCTCAGTGGTAGCGCTCTTGCCTGGCATGCTTGAGACCCTGGGTTCAATCCCCAGTACTGGAGCCA
alttRNA-Ala-NNN-138	Ala	NNN	27.4	0	0	0	0	0	0	0	0	0	0	0	0	0	0	0	0	0	1	GGAGGTAGCTCAGTGGTAGACCTCTCGCCTGACATGCTTGAGGTTCTGGGTTCAATCCCCAACACTCCA
tRX-Ser-NNN-2036	Ser	NNN	31.3	30	25	28	28	28	27	27	31	30	24	27	23	25	27	23	28	27	3	GATGGCTCAGTGGTTAAGAGCACTGACTGCTCTTCTAGAGGTCCTGAGTTCAATTCCCAGCAACCACCA
alttRNA-Ser-NNN-1143	Ser	NNN	28.3	0	0	0	0	0	0	0	0	0	0	1	0	0	0	1	0	0	0	GATGGCTCAGTGGTTAAGAGCACTGACTGCTCTTCTAGCGGTCCTGAGTTCAATTCCCAGCAACCACCA
alttRNA-Ser-NNN-1144	Ser	NNN	25.8	0	0	0	0	0	0	0	0	0	0	0	0	0	0	1	0	0	0	GATGGCTCAATGGTTAAGAGCACTGACTGCTCTTCTAGCGGTCCTGAGTTCAATTCCCAGCAACCACCA
tRX-Lys-NNN-192	Lys	NNN	22.6	1	0	1	1	1	1	1	1	1	1	1	1	1	1	1	1	1	0	GGGAGAGATGGCTTAGTGGTTAAGAGCACTTGTTGCTTTTGTAGGGGCCCTGGGTTCTATTCCCAGCACCCACCA
alttRNA-Lys-NNN-18	Lys	NNN	20.8	0	1	0	0	0	0	0	0	0	0	0	0	0	0	0	0	0	0	GGGTCAGGAGAGATGGCTTAGTGGTTAAGAGCACTTGTTGCTTTTGTAGGAGCCCTGGGTTCTATTCCCAGCACCCACCA
tRX-Ser-NNN-2994	Ser	NNN	28.2	1	0	1	1	1	1	1	1	1	1	0	1	1	1	0	1	1	0	GTGAGATGGCTCAGCGGAGTAAGAGCACCCGACTGCTCTTCTGAAGGTCCTGAGTTCAAGTCCCAGCAACCACACCA
alttRNA-Ser-NNN-1146	Ser	NNN	28.2	0	1	0	0	0	0	0	0	0	0	0	0	0	0	0	0	0	0	GTGAGATGGCTCAGTGGAGTAAGAGCACCCGACTGCTCTTCTGAAGGTTCTGAGTTCAAGTCCCAGCAACCACACCA
alttRNA-Ser-NNN-1147	Ser	NNN	26	0	0	0	0	0	0	0	0	0	0	1	0	0	0	0	0	0	0	GTGAGATGGCTCAGCGGAGTAAGAGCACCCAACTGCTCTTCTGAAGGTCCTGAGTTCAAGTCTCAGCAACCACACCA
tRX-Ser-NNN-3181	Ser	NNN	24.1	1	0	1	1	1	1	1	1	1	1	1	1	1	1	1	1	1	0	GATGGCTCAGTGGGTTAGAGCACTGACTGCTCTTCTGAAGGTCCTGAGTTCAAATCCCAGCAACCACCA
tRX-Und-NNN-1912	Und	NNN	22.5	1	1	1	1	1	1	1	1	1	1	0	1	1	1	1	1	1	0	GTTGGCTCAGCGGTTAAGAGCACTGGTTGTTTTTCCAGAGGTTCTGAGTTCAATTCCCAGCAACCACCA
alttRNA-Und-NNN-385	Und	NNN	13.4	0	0	0	0	0	0	0	0	0	0	0	0	0	0	0	0	0	1	GATGGCTCAGCAGTTAAGAGCACTGACTGCTCTTCCAAAGATCCTGAGTTCAATTCCCAGCAACCACCA
tRX-Ser-NNN-5402	Ser	NNN	20.1	1	0	1	1	1	1	1	1	1	1	1	1	1	1	1	1	1	0	GGAGAGGTGGCTCAGTAGTTAAGAGCACTGACTGCTCTTCCAGAGGTCATGAGTTCAATTCCCAGCATCCACCA
alttRNA-Ser-NNN-1150	Ser	NNN	27.6	0	1	0	0	0	0	0	0	0	0	0	0	0	0	0	0	0	0	GGAGAGGTGGCTCAGTGGTTAAGAGCACTGACTGCTCTTCCAGAGGTCATGAGTTCAATTCCCAGCATCCACCA
tRX-Ser-NNN-7124	Ser	NNN	29.4	1	0	0	1	0	0	0	0	0	0	0	0	0	0	0	0	1	0	GGTTGAAGAGATGGCTCAGCGGTTAAGAGCACTGATCGCTCTTCCAGAGGTCCTGAGTTCAATTCCCAGCAACCACCA
alttRNA-Ser-NNN-1154	Ser	NNN	20.9	0	1	0	0	0	0	0	0	0	0	0	0	0	0	0	0	0	0	GGCTGAAGAGATGGCTCAGCGATTAAGAGCACTGATTGCTCTTCCAGAGGTCCTGAGTTCAATTCCCAGCAACCACCA
alttRNA-Ser-NNN-1153	Ser	NNN	23.8	0	0	1	0	1	1	1	0	1	1	1	1	1	1	0	1	0	0	GGCTGAAGAGATGGCTCAGCGGTTAAGAGCACTGATCGCTCTTCCAGAGGTCCTGAGTTCAATTCCCAGCAACCACCA
alttRNA-Ser-NNN-1152	Ser	NNN	23.8	0	0	0	0	0	0	0	1	0	0	0	0	0	0	1	0	0	0	GGCTGAAGAGATGGCTCAGCGGTTAAGAGCACTGATCGCTCTTCCAGAGGTCCTGAGTTCAAATCCCAGCAACCACCA
tRX-Ser-NNN-5125	Ser	NNN	21.4	2	0	2	2	2	2	2	2	2	2	3	2	2	2	2	2	2	0	GATGCTCAGTGGTTAAGAGCACTGACTGCTCTTCCAGAGGTCCTGAGTTCAATTCCCAGCACCA
tRX-Ser-NNN-7705	Ser	NNN	20.9	1	1	1	1	1	1	1	1	1	1	1	1	1	1	1	1	1	0	GATGGCTCAGCAGTTGAGAGCACTGACTGCTCTTCTAGAGGTCCTGAGTTCAATTCCCAGCATCCACCA
tRX-Ser-NNN-13814	Ser	NNN	20.8	1	0	1	0	0	0	0	1	0	1	0	0	1	0	1	0	1	0	GAGATGGCTCAGCGGTTAAGAGCACTGACTGCTCTTCCAAAGGTCTTGAGTTCGAATCCCAGCAACTACACCA
alttRNA-Ser-NNN-1158	Ser	NNN	23.2	0	0	0	1	1	1	1	0	1	0	0	1	0	1	0	1	0	0	GATGGCTCAGCGGTTAAGAGCACGGACTGCTCTTCCAAAGGTCTTGAGTTCGAATCCCAGCAACCACCA
tRX-Ser-NNN-9379	Ser	NNN	23.9	1	0	1	1	1	1	1	1	1	1	1	1	1	1	0	1	1	0	GCCAAGATGGCTCAGTGGGTAAGAGCACTGACTGCTCTTCTGAAGGTCCTGAGTTCAAATTCCAGCAACCACTTGGTGCCA
alttRNA-Ser-NNN-1160	Ser	NNN	21.2	0	1	0	0	0	0	0	0	0	0	0	0	0	0	0	0	0	0	GCCAAGATGGCTCAGTGGGTAAGAGCACTGACTGCTCTTCTGAAGTCCTGAGTTCAAATTCCAGCAACCACTTGGTGCCA
tRX-Ser-NNN-2897	Ser	NNN	29.3	3	10	7	4	5	5	5	6	4	4	4	7	6	6	4	7	3	5	GATGGCTTAGTGGTTAAGAGCACTGACTGCTCTTCCAGAGGTCCTGAGTTCAATTCCCAGCAACCACCA
tRX-Und-NNN-1345	Und	NNN	25.9	1	0	1	1	1	1	1	1	1	1	1	1	1	1	1	1	1	0	GATGGCTCAGTGGTTAAGAGCGCTGACTGCTCTTGAGAGGTCCTGAGTTCAATTCTCAACAACCACCA
tRX-Und-NNN-898	Und	NNN	28.1	1	0	1	1	1	1	1	1	1	1	1	1	1	1	0	1	1	0	GATGGCTCAGTGGTTAAGAGCGCCGACTGCTCTTCTAGAGGTCCTGAGTTCAATTCCCAGCAACCACCA
tRX-Ser-NNN-7934	Ser	NNN	21.6	1	1	0	0	0	0	0	0	0	0	0	0	0	0	0	0	0	0	GATGGCTCAGTGGTTAAGAGTGCCGACTGCTCTTCCAAAGGTCCTGAGTTCAATTCCCAGCAACCACCA
tRX-Ser-NNN-3703	Ser	NNN	27	1	0	1	1	1	1	1	1	1	1	1	1	1	1	2	1	1	1	GATGGCTCAGTGGTTAAGAGCGCCGACTGCTCTTCCAGAGGTCCTGAGTTCAATTCCCAGCAACCACCA
tRX-Ser-NNN-2888	Ser	NNN	29.4	1	2	1	1	1	1	1	1	1	1	1	0	1	1	0	0	1	0	GGGGCTGGAGAATGGCTCAGCGGTTAAGAGCACTGACTGCTCTTCCAGAGGTCCTGAGTTCAAATCCCAGCAACCACACCA
alttRNA-Ser-NNN-1163	Ser	NNN	28.9	0	1	0	0	0	0	0	0	0	0	1	1	0	0	1	1	0	0	GAGAATGGCTCAGCGGTTAAGAGCACTGACTGCTCTTCCAGAGGTCCTGAGTTCAAATCCCAGCAACCACCA
tRX-Ser-NNN-6431	Ser	NNN	26.2	4	1	4	4	4	4	4	4	4	4	3	4	4	3	2	4	4	0	GATGGCTCAGAGGTTAAGAGCACTGACTGCTCTTCCAGAGGTCCTGAGTTCAAACCCCAGCAACCACCA
tRX-Ser-NNN-4091	Ser	NNN	26.9	1	1	2	1	1	1	1	1	1	2	3	1	2	1	1	1	1	0	GATGGCTCAGCGGGTAAGAGCACTGACTGCTCTTCCAGAGGTCCTGAGTTCAAACCCCAGCAACCACCA
tRX-Ser-NNN-4684	Ser	NNN	26.3	5	4	5	5	5	5	5	5	5	4	2	5	5	5	1	5	5	0	GATGGCTCAGTGGTTAAGAGCACTGACTACTCTTCTGAAGGTCCTGAGTTCAAATCCCAGCAACCACCA
alttRNA-Ser-NNN-1168	Ser	NNN	21.2	0	1	0	0	0	0	0	0	0	0	0	0	0	0	0	0	0	0	GAGCTCAGTGGTTAAGAGCACTGACTACTCTTCTGAAGGTCCTGAGTTCAAATCCCAGCACCA
tRX-Ser-NNN-13844	Ser	NNN	24.1	1	0	1	1	1	1	1	1	1	1	1	1	1	1	1	1	1	0	GGCTGAAGAGATGGCTCAATGGTTAAGAGCACTGATTGCTCTTCTGAAGGTCCTGAGTTTAAACCCCAGCAGCCACCA
tRX-Asn-NNN-705	Asn	NNN	30.6	1	1	1	1	1	1	1	1	1	1	1	1	1	1	1	1	1	0	GAGAGGTGGCTCAGTGGTTAAGAGCACTGACTGTTCTTCCAGGGGTTCTGAGTTCAATTCCCAGCAACCACCA
tRX-Asn-NNN-866	Asn	NNN	25.6	2	2	1	2	2	2	2	2	2	2	2	2	2	2	0	2	2	0	GATGGCTCAGTGGTTAAGAGCACTGACTGTTCTTCCAGAGGTCCTGAGTTCAATTCCTAGCAACCACCA
tRX-Gly-NNN-59	Gly	NNN	33.6	1	1	1	1	1	1	1	1	1	1	0	1	1	1	1	1	1	0	GATGTAGCTCAGAGGTAGAGCTCTTACCTACCATGCACAAGGCCCTGGGTTCTATCCCCGGGAGCAGCCCCA
alttRNA-Gly-NNN-49	Gly	NNN	27.4	0	0	0	0	0	0	0	0	0	0	1	0	0	0	0	0	0	0	GATGTAGCTCAGAGGTAGAGCTCTTACCTACCATGCACAAGGCCCTGGGTTCTATCCCTGGGAGCAGCCCCA
tRX-Ser-NNN-9994	Ser	NNN	22.1	1	0	1	1	1	1	1	0	1	1	1	1	1	1	1	1	1	0	GAGATGGCTCAGCTGGTAAGAGCACTGACTGCTCTTCTGAAAGTCCTGAGTTCAAATCCCAGCAACTACTCCA
tRX-Ser-NNN-12287	Ser	NNN	20.5	14	2	7	14	10	11	11	14	11	10	5	11	12	13	6	13	13	0	GTGAGATGGCTCAGTGGGTAAGAGTACCCGACTGCTCTTCCGAAGGTCCAGAGTTCAAATCCCAGCAACCACACCA
tRX-Ser-NNN-600	Ser	NNN	35.6	13	7	11	8	11	9	9	12	11	11	9	11	12	11	6	9	12	1	GAGAGGTGGCTCAGTGGTTAAGAGCACTGACTGCTCTTCCAGAGGTCCTGAGTTCAATTCCCAGCAACCACCA
alttRNA-Ser-NNN-1171	Ser	NNN	30.3	0	0	0	0	0	0	0	0	0	0	1	1	0	0	1	0	0	0	GAGAGGTGGCTCAGCGGTTAAGAGCACTGACTGCTCTTCCAGAGGTCCTGAGTTCAATTCCCAGTAACCACCA
tRX-Und-NNN-3787	Und	NNN	20.7	1	0	1	1	1	1	1	1	1	1	0	1	1	1	1	1	1	0	GATGGCTCAGCGGTTAAGAGTACTGGCTGCTCTTCCAGAGGTCCTGAGTTCTGAGTTCAATTCTCAGCAACCACCA
alttRNA-Und-NNN-389	Und	NNN	21.9	0	1	0	0	0	0	0	0	0	0	0	0	0	0	0	0	0	0	GATGGCTCAGTGGTTAAGAGTACTGGTTGCTCTTCCAGAGGTCCTGAGTTCTGAGTTCAATTCTCAGCAACCACCA
tRX-Ser-NNN-12213	Ser	NNN	20.4	1	0	2	1	1	1	1	1	1	1	0	1	1	1	0	0	1	0	GATGGCTCAGTGGGCAAGAGCACCCGACTGCTCTTCCGAAGGTCCAGAGTTCAAATCCCAGCAACCACCA
tRX-Asn-NNN-90	Asn	NNN	35.5	6	4	5	6	6	6	6	6	6	5	4	6	5	6	3	6	5	0	GAGAGGTGGCTCAGTGGTTAAGAGCACTGACTGTTCTTCCAGAGGTCCTGAGTTCAATTCCCAGCAACCACCA
tRX-Ser-NNN-631	Ser	NNN	35.1	1	1	0	1	1	1	1	1	0	1	0	0	0	0	0	0	1	0	GAGAGGTGGCTCAGTGGTTAAGAGCACTGACTGCTCTTTCAGAGGTCCTGAGTTCAATTCCCAGCAACCACCA
alttRNA-Asn-NNN-120	Asn	NNN	35.2	0	1	0	0	0	0	0	0	0	0	0	0	0	0	1	0	0	0	GAGAGGTAGCTCAGTGGTTAAGAGCACTGACTGTTCTTCCAGAGGTCCTGAGTTCAATTCCCAGCAACCACCA
tRX-Ala-NNN-467	Ala	NNN	41.7	1	0	0	1	1	1	1	1	1	1	0	1	1	1	1	1	1	0	GGGGATGTAGCTCAGTTGGTGGAGTGTTTGCCTAGCACCCAGGAAGCCCTGGGTTCAATCCCCAGCACCCATACCA
alttRNA-Ala-NNN-141	Ala	NNN	50	0	1	0	0	0	0	0	0	0	0	0	0	0	0	0	0	0	0	GGGGATGTAGCTCAGTTGGTAGAGTGTTTGCCTAGCACCCAGGAAGCCCTGGGTTCAATCCCCAGCACCCATACCA
alttRNA-Ala-NNN-142	Ala	NNN	36.7	0	0	0	0	0	0	0	0	0	0	1	0	0	0	0	0	0	0	GGGGATGTAGCTCAGTTGGTGGAGTGTTTGCCTAGCACCCAGGAAGCCCTGGGTTCAATCCCCAGGACCCATACCA
alttRNA-Ala-NNN-143	Ala	NNN	12.5	0	0	0	0	0	0	0	0	0	0	0	0	0	0	0	0	0	1	AGGGATGCAACTTGGTTGGTAGAGTGTTTGCCTAGCTTCCAGGAAGCCCTGGGTACAATCCCCAGCACCCATACCA
tRX-Ser-NNN-12441	Ser	NNN	24.2	1	0	1	1	1	1	1	1	1	1	0	1	1	1	0	1	1	0	GGGACTGGAGAGATGGCTCAGTGGTTAAGAACACTGACTGCTGTTCCAAAGGTTCTGAGTTCAAATCCCAGCAGCCACACCA
alttRNA-Ser-NNN-1174	Ser	NNN	29.8	0	0	0	0	0	0	0	0	0	0	1	0	0	0	0	0	0	0	GGGACTGGAGAGATGGTTCAGTGGTTAAGAACACTGACTGCTGTTCCAAAGGTTCTGAGTTCAAATCCCAGCAGCCACACCA
alttRNA-Ser-NNN-1175	Ser	NNN	21.2	0	0	0	0	0	0	0	0	0	0	0	0	0	0	1	0	0	0	GATGGCTCAGTGGTTAAGAACACTGACTGCTGTTCCAAAGGTTCTGAGTTCAAATCCCAGCAACCACCA
alttRNA-Ser-NNN-1176	Ser	NNN	10.6	0	0	0	0	0	0	0	0	0	0	0	0	0	0	0	0	0	1	GCTGGAAATATTGCTCAGCGGTTAGGAACACTGGCTGCTCTTCCAGAGGTCCTGAGTTCAATTCCCAGCAACTCCA
tRX-Ala-NNN-1067	Ala	NNN	28.2	1	0	0	1	1	1	1	1	1	1	0	1	1	1	1	1	1	0	AGATGTAGTTCAGTTGGTAAAGCACTTGCCTAGCATGCAGGATTCCCTGGGTTTGAGCCTCAGCGCCACATACCA
alttRNA-Ala-NNN-146	Ala	NNN	25.4	0	0	1	0	0	0	0	0	0	0	0	0	0	0	0	0	0	0	TATAGTTCAGTTGGTAAAGCACTTGCCTAGCATGCAGGATTCCCTGGGTTTGAGCCTCAGCGCCACATAAAATCCA
alttRNA-Ala-NNN-147	Ala	NNN	27.5	0	0	0	0	0	0	0	0	0	0	1	0	0	0	0	0	0	0	GTAGTTCAGTTGGTAAAGCACTTGCCTAGCATGCAGGATTCCCTGGGTTTGAGCCTCAGTGCCACCA
tRX-Ser-NNN-3178	Ser	NNN	24.3	6	5	6	6	4	6	6	6	6	6	8	7	5	5	4	5	5	0	GATGGCTCAGTGGGTAAGAGCACTGACTGCTCTTCCAAAGGTCCTGAGTTCAATTCCCAGCAACCACCA
alttRNA-Ser-NNN-1179	Ser	NNN	32.3	0	0	0	0	1	0	0	0	0	0	0	0	0	0	0	0	0	0	GGGGCTGGCAAGATGGCTCAGTGGGTAAGAGCACTGACTGCTCTTCCAAAGGTCCTGGGTTCAATTCCCAGCCACCACACCA
tRX-Ser-NNN-5116	Ser	NNN	22.4	1	1	1	1	0	0	0	1	0	1	0	0	1	1	0	0	1	0	GATGGCTCAGTGGTTAAGAGCACTGACTGCTCATCCAAAAGTCCTGAGTTCAATTCCCAGCACCCACCA
alttRNA-Ser-NNN-1181	Ser	NNN	21.6	0	0	0	0	0	0	0	0	0	0	0	0	0	0	0	0	0	1	GATGGCTCAGTGGTTAAGAGCACTCACTGATTGCTCTTCCAGAGGTCATGAGTTCAATTCCCAGCAACCACCA
tRX-Ser-NNN-8185	Ser	NNN	21.9	9	10	8	9	11	8	10	10	10	8	9	9	9	9	4	11	9	1	GATGGCTCAGCAGTTAAGAGCACTGACTACTCTTCCAGAGGTCCTGAGTTCAATTCCCAGCAACCACCA
tRX-Asn-NNN-1172	Asn	NNN	21.9	1	2	1	1	1	1	1	2	1	1	2	1	1	2	2	1	1	0	GATGGCTCAGCAGTTAAGAGCACTGACTATTCTTCCAGAGGTCCTGAGTTCAATTCCCAGCAACCACCA
tRX-Ala-NNN-1213	Ala	NNN	28.1	1	0	0	1	1	1	1	1	1	0	0	0	0	1	0	0	1	0	TCTAGGGGTTGGGGATTTAGCTCAGTGGTAGACTGCTTGCCTAGCAAGTACAAGTACCTGGGTTCGGTCCTCAGCTCTGGAACCA
alttRNA-Ala-NNN-150	Ala	NNN	33.4	0	0	0	0	0	0	0	0	0	1	0	1	1	0	1	0	0	0	TCTAGGGGTTGGGGATTTAGCTCAGTGGTAGACTGCTTGCCTAGCAAGTACAAGGCCCTGGGTTCGGTCCTCAGCTCTGGAACCA
tRX-Und-NNN-25	Und	NNN	29.1	1	0	1	1	1	1	1	1	1	1	0	1	1	1	0	1	1	0	GCACATGTGGCTCAGTGGGAGAGTGCATGCCTGAGTATGCAAGGCCCTGGGTTCAATCCCCAGCCCTGCAACACCA
alttRNA-Und-NNN-391	Und	NNN	31	0	1	0	0	0	0	0	0	0	0	0	0	0	0	0	0	0	0	TGCACATGTGGCTCAGTGGGAGAGTGCTTGCCTGAGTAAGCAAGGCCCTGGGTTCAGTCCCCAGCCCTGCAACCA
alttRNA-Und-NNN-392	Und	NNN	28.7	0	0	0	0	0	0	0	0	0	0	0	0	0	0	1	0	0	0	GCACATGTGGCTCAGTGGGAGACTGCTTGCCTGAGTACGCAAGGCCCTGGGTTCAATCCCCAGCCCTGCAACACCA
alttRNA-Und-NNN-393	Und	NNN	21.8	0	0	0	0	0	0	0	0	0	0	0	0	0	0	0	0	0	1	ATGTAGCTCAATTGGGAGAGTGCTTGCCTGGGAACTCAAGGTCCCGGGTTCAATCCCCAGCCCTGCAGTACCA
tRX-Ala-NNN-1347	Ala	NNN	34.7	1	0	0	1	1	1	1	1	1	0	0	1	1	1	0	1	1	0	CCTAGGGACTTGGAGATTTAGGTCAGTGGTAGAGCGCTTGCCTAGCAAGCACAAGGCTCTGGGTTAGAGTCTCAGCTCTGGGGCCA
alttRNA-Ala-NNN-152	Ala	NNN	34.7	0	1	1	0	0	0	0	0	0	1	0	0	0	0	0	0	0	0	CCTAGGGACTTGGGGATTTAGGTCAGTGGTAGAGCGCTTGCCTAGCAAGCACAAGGCTCTGGGTTAGAGTCTCAGCTCTGGGGCCA
alttRNA-Ala-NNN-153	Ala	NNN	34.4	0	0	0	0	0	0	0	0	0	0	1	0	0	0	1	0	0	0	CCTAGGGACTTGGGGATTTAGGTCAGTGGTAGAGCGCTTGCCTAGCAAGCACAAGGCTCTGGGTTAGAGCCTCAGCTCTGGGGCCA
alttRNA-Ala-NNN-154	Ala	NNN	45.1	0	0	0	0	0	0	0	0	0	0	0	0	0	0	0	0	0	1	TTGGGGATTTAGCTCAGTGGTAGAGCGCTTGCCTAGCAAGCGCAAGGCCCTGGGTTCGGGCCCCAGCTCTGAACCA
tRX-Leu-NNN-746	Leu	NNN	21.6	1	0	1	1	1	1	1	1	1	1	0	1	1	1	0	1	1	0	GTGAGATGGCTCAGCAGGTAAGAGCACCCTATTGCTCTTCCAAAGGTCCTGAGTTCAAATCCCAGCAACCACACCA
alttRNA-Leu-NNN-190	Leu	NNN	21.6	0	0	0	0	0	0	0	0	0	0	1	0	0	0	0	0	0	0	GTGAGATGGCTCAGCAGGTAAGAGCACCCTACTGCTCTTCCAAAGGTCCTGAGTTCAAATCCCAGCAACCACACCA
tRX-Ser-NNN-2953	Ser	NNN	22.8	2	0	1	2	2	2	2	1	2	1	0	2	2	2	0	2	1	0	GTGAGATGGCTCAGAGGGTAAGAGCACCTGACTGCTCTTCTGAAGGTCCAGAGTTCAAATCCCAGCAACCACACCA
tRX-Ser-NNN-4356	Ser	NNN	24.1	1	0	1	1	1	1	1	1	1	1	1	1	1	1	1	1	1	0	GAAATGGCTCAGCGGTTAAGAGCACTGATTGCTCTTTCAGAGGTCCTGAGTTCAATTCCCAGGAACCACCA
alttRNA-Ser-NNN-1186	Ser	NNN	21	0	1	0	0	0	0	0	0	0	0	0	0	0	0	0	0	0	0	GAAATGGCTCAGTGGTTAAGAGCACTGACTGCTCTTTCAGAGGTCCCGAGTTCAATTCCCAGGAACCACCA
tRX-Asn-NNN-724	Asn	NNN	25.8	1	0	0	0	0	0	0	0	0	0	0	0	0	0	1	0	1	0	GTGAGATGGCTCAGTGGGTAAGAGCATCTGACTGTTCTCCTGAAGGTCCGGAGTTCAAATCCCAGCAACCACACCA
tRX-Thr-NNN-471	Thr	NNN	22.1	1	1	1	1	1	1	1	1	1	1	1	1	1	1	1	1	1	0	GATGGCTCAATGGTTAAGAGCACTGACTTGTCTTACAGAAGTCCTGAGTTCAATTCCCAGCAACCACCA
tRX-Ser-NNN-4275	Ser	NNN	22.4	1	0	1	1	1	1	1	1	1	1	0	1	1	1	0	1	1	0	GGCTGGAGAAATGGCTCAGCAGTTAAGAGCATGGACTGCTCTTCCAGAGGTCCTGAGTTCAATTCCCAGCAACCACCA
alttRNA-Ser-NNN-1188	Ser	NNN	23.6	0	1	0	0	0	0	0	0	0	0	0	0	0	0	0	0	0	0	GATGGCTCAGCAGTTAAGAGCATGGACTACTCTTCCAGAGGTCCTGAGTTCAATTCCCAGCAACCACCA
alttRNA-Ser-NNN-1189	Ser	NNN	23.7	0	0	1	0	0	0	0	0	0	0	1	1	0	0	1	1	0	0	GATGGCTCAGCAGTTAAGAGCATGGACTGCTCTTCCAGAGGTCCTGAGTTCAATTCCCAGCAACCACCA
tRX-Und-NNN-3068	Und	NNN	21.2	1	0	1	1	1	1	1	1	1	1	1	1	1	1	1	1	1	0	GGTTGAAGAGATGGCTCAGCGATTCAGAGCACTGGCTGTTCTTCCAGAAGTCCTGAGTTCAATTCTCAGCAACTACCA
tRX-Ser-NNN-2083	Ser	NNN	25.8	1	1	1	1	1	1	1	1	1	1	1	1	1	1	1	1	1	0	GATGGCTCAGCAGTAAGAGCACTTGACTGCTTTTCCAAAGGTCCTGAGTTCAATTCCCAGCAACCACCA
tRX-Asn-NNN-915	Asn	NNN	26.2	1	0	1	1	1	1	1	1	1	1	2	1	1	1	2	1	1	0	GATGGCTCAGCGGTTAAGAGCACTGACTGTTCTTCCAGAGATCCTGAGTTCAATTCCCAGCAACCACCA
tRX-Ala-NNN-1741	Ala	NNN	24.3	1	0	1	1	1	1	1	1	1	1	1	1	1	1	0	1	1	0	GCTGGGAATATAGCTCAGGTGGCAGAGCGCCTGCTTAGCATGCAGGAAGCGCTGGTCCGGTTCTGAGCACCA
tRX-Arg-NNN-245	Arg	NNN	24.4	1	0	1	1	1	1	1	1	1	1	1	1	1	1	1	1	1	0	GATGGCTCAGTAGTTAAGAGCACTGACTCCTCTTCCAGAGGTCCTGAGTTCAATTCCCAGAAACCACCA
tRX-Trp-NNN-11	Trp	NNN	27.4	1	0	1	1	1	1	1	1	1	1	0	1	1	1	1	1	1	0	GTGATGGCTCAATGGTTAAGAGCACTGGCTGCTCTTCCAGAGGAGACCTGGGTTCAACTCCCAGCAAACACACCA
alttRNA-Trp-NNN-2	Trp	NNN	25.8	0	1	0	0	0	0	0	0	0	0	0	0	0	0	0	0	0	0	GTCGAAGTGATGGCTCAATGGTTAAGAGCACTGGCTGCTCTTCCAGAGGAGACCTGGGTTCAACTCCCAGCACCCCATGGCACCA
tRX-Ser-NNN-4170	Ser	NNN	30.5	1	0	1	1	1	1	1	1	1	1	0	1	1	1	1	1	1	0	GAGATGGCTCAGCGGTTAAGAGCACTGACTGCTCTTCCAGAGGTCCTGAGTTCAATTCCCAGCAACTACGCCA
alttRNA-Ser-NNN-1192	Ser	NNN	33	0	1	0	0	0	0	0	0	0	0	0	0	0	0	0	0	0	0	GAGATGGCTCAGTGGTTAAGAGCACTGACTGCTCTTCCAGAGGTCCTGAGTTCAATTCCCAGCAACTACGCCA
alttRNA-Ser-NNN-1193	Ser	NNN	28.3	0	0	0	0	1	0	0	0	1	1	1	0	0	0	0	0	0	0	GATGGCTCAGCGGTTAAGAGCACTGACTGCTCTTCCAGAGGTCCTGAGTTCAATTCCCAGCAACTCCA
tRX-Ser-NNN-13186	Ser	NNN	20.2	1	0	1	1	1	1	1	1	1	1	0	1	1	1	1	1	1	0	GATGGCTCAGCGGTTAAGAGCACTGACTGCTCTTCCAGAGGTCCTAAGTTCAATTCCCAGCAATCACCA
tRX-Ser-NNN-12781	Ser	NNN	21	3	2	3	3	3	3	3	3	3	3	4	3	3	3	4	3	3	0	GATGGCTCAGCGGTTAAGAGCACTGACTGCTCTTCCAGAGGTCCTAAGTTCAATTCCCAGCAACCACCA
tRX-Arg-NNN-9	Arg	NNN	33.5	1	0	0	1	0	0	0	0	0	0	0	0	0	1	0	0	1	0	GAGTGGCTCAGTGGTTAAGAGCACTGACTTCTCTTCAGAGGTCCTGAGTTCAATTCCCAGCATCCACACCA
alttRNA-Arg-NNN-67	Arg	NNN	32.4	0	1	0	0	0	0	0	0	0	0	0	0	0	0	0	0	0	0	TTGAGAGTGGCTCAGTGGTTAAGAGCACTGACTTCTCTTCAGAGGTCCTGAGTTCAATTCCCAGCACCCACACCA
alttRNA-Arg-NNN-66	Arg	NNN	30.6	0	0	1	0	1	1	1	1	1	1	0	1	1	0	0	1	0	0	GTGGCTCAGTGGTTAAGAGCACTGACTGCTCTTCCAGAGGTCCTGAGTTCAATTCCCAGCACCCACCA
alttRNA-Arg-NNN-68	Arg	NNN	27.2	0	0	0	0	0	0	0	0	0	0	1	0	0	0	0	0	0	0	GAGTGGCTCAGTGGTTAAGAGCACTGACTTCTCTTCAGAGGTACTGAGTTCAATTCCCAGCATCCACACCA
alttRNA-Arg-NNN-69	Arg	NNN	26.5	0	0	0	0	0	0	0	0	0	0	0	0	0	0	1	0	0	0	GAGTGGCTCAGTGGTTAAGAGCACTGACTTCTCTTCAGAGGTACTGAGTTCAATTCCCAGCATCCACCA
tRX-Ser-NNN-10655	Ser	NNN	23.5	5	4	3	2	3	7	6	5	6	6	2	5	6	3	2	4	6	0	GATGGCTCAGTGGTTAAGAGCACTGACTGCTCTTCCGAAGGTCCTGAGTTCAAACCCCAGCAACCACCA
alttRNA-Ser-NNN-1197	Ser	NNN	31.3	0	0	0	0	0	0	0	0	0	0	0	0	0	0	0	0	0	1	GATGGCTCAGCGGTTAAGAGCACCTGACTACTCTTCCAGAGGTCCTGAGTTCAATTCCCAGCAACCACCA
alttRNA-Asn-NNN-1270	Asn	NNN	30	0	3	0	0	0	0	0	0	0	0	0	0	0	0	0	0	0	0	GATGGCTCAGTGGGTAAGAGCATTGACTGTTCTTCCAAAGGTCCTGAGTTCAAATCCCAGCAACCACCA
tRX-Ser-NNN-1585	Ser	NNN	30	5	2	6	4	5	5	5	5	5	6	2	5	5	4	3	6	5	0	GATGGCTCAGTGGGTAAGAGCATTGACTGCTCTTCCAAAGGTCCTGAGTTCAAATCCCAGCAACCACCA
tRX-Ala-NNN-1538	Ala	NNN	24.8	1	0	1	1	0	0	0	1	1	0	0	0	0	1	0	1	1	0	TGGGTATGTAGTTTAGGGGTAGAACACTTGCCTAGCATGTGCAAGGGCCTGGGTTAAATCTCTAGTGCCACAACCA
alttRNA-Ala-NNN-159	Ala	NNN	21.3	0	0	0	0	1	1	1	0	0	1	0	1	1	0	0	0	0	0	TGGGTATGTAGTTTAGGGGTAGAACACTTGCCTAGCATGTGCAAGGGCCTGGGTTAAATATCTAGTGCCACAACCA
alttRNA-Ala-NNN-160	Ala	NNN	23.7	0	0	0	0	0	0	0	0	0	0	1	0	0	0	0	0	0	0	TGGGTATGTAGTTTAGGGGTAGAACACTTGCCTAGCATGTGCAAGGGCCTGGGTTAAATCGCTAGTGCCACAACCA
tRX-Ala-NNN-601	Ala	NNN	34.8	1	0	0	0	1	1	1	1	1	1	0	1	1	0	0	1	1	0	ATTTAGCTCAGTGGTAGAGCACTTGCCTAGCAAGCACAAGGCCCTGGGTTTGGTCCTCAGCTCTGGAGAAATACCA
alttRNA-Ala-NNN-163	Ala	NNN	30.9	0	1	0	1	0	0	0	0	0	0	1	0	0	1	0	0	0	0	ATTTAGCTCAGTGGTAGAGCGCTTGCCTAGCAAGCGCAAGGCCCTGGGTTTGGTCCTCAGCTCTGGAGAAATACCA
alttRNA-Ala-NNN-164	Ala	NNN	29.7	0	0	1	0	0	0	0	0	0	0	0	0	0	0	0	0	0	0	ATTTAGCTCAGTGGTAGAGCACTTGCCTAGCAAGCGCAAGGCCCTGGGTTTGGTCCTCAGCTCTGGAGAAATACCA
tRX-Ser-NNN-11798	Ser	NNN	20.3	1	0	1	1	1	1	1	1	1	1	1	1	1	1	0	1	1	0	GATGGCTCAATGGTTAAGAGCACTGATTGCTCTTCCAGAGGTCCTGAGTTCAATTCCCAACAACCACCA
tRX-Ser-NNN-531	Ser	NNN	36.3	2	0	2	1	1	1	2	2	1	1	1	1	2	1	1	1	2	0	GATGGCTCAGTGGTTAAGAGCACTGACTACTGTTCCAGAGGTCCTGAGTTCAATTCCCAGAAACCACCA
alttRNA-Ser-NNN-1202	Ser	NNN	31.9	0	1	0	0	0	0	0	0	0	0	0	0	0	0	0	0	0	0	GATGGCTCAGTGGTTAAGAGCACTGACTGCTCCTCCAGAGGTCCTGAGTTCAATTCCCAGAAACCACCA
tRX-Ala-NNN-461	Ala	NNN	35.2	1	0	1	1	1	1	1	1	1	1	1	1	1	1	1	1	1	0	GGTTGGAGATTTAGCTCAGATGGCAGAGTGCTTGCCTAGCATGCACAGAACCCTGGGTTCAATTCCCAGTATTGCATAAAACCACCA
alttRNA-Ala-NNN-166	Ala	NNN	39.9	0	1	0	0	0	0	0	0	0	0	0	0	0	0	0	0	0	0	GGTTGGAGATTTAGCTCAGATGGCAGAGTGCTTGCCTAGCATGCACAGAACCCTGGGTTCAATTCCCAGTATTGCATTAAACCACCA
alttRNA-Ala-NNN-167	Ala	NNN	32.8	0	0	0	0	0	0	0	0	0	0	0	0	0	0	0	0	0	1	TGTGGGTTGGAGATTTAGCTCAGTCGTCAGAGTGCTTGCCTCGCACGCACAGAAACCCGGGTTCGATCCCCAGCACCACATCCA
tRX-Ser-NNN-1518	Ser	NNN	26.5	1	0	1	1	1	1	1	1	1	1	0	1	1	1	0	1	1	0	GCCAGGGAGATGGCTCAGTGGTTAAGAGCACTGACTGCTCTTCTGAAGGTCCTGAGTTCAAATCCCAGCAACCACACGGAGGCTCCA
alttRNA-Ser-NNN-1204	Ser	NNN	26.4	0	0	0	0	0	0	0	0	0	0	1	0	0	0	0	0	0	0	GCCAGGGAGATGGCTCAGTGGTTAAGAGCACTGACTGCTCTTCTGAAGGTCCTGAGTTCAAGTCCCAGCAACCACACAGAGGCTCCA
alttRNA-Ser-NNN-1205	Ser	NNN	26.1	0	0	0	0	0	0	0	0	0	0	0	0	0	0	1	0	0	0	GCCAGGGAAATGGCTCAGTGGTTAAGAGCACTGACTGCTCTTCTGAAGGTCCTGAGTTCAAATCCCAGCAACCACACGGTGGCTCCA
tRX-Ser-NNN-6773	Ser	NNN	32.8	1	0	0	0	0	0	0	0	0	0	0	0	0	0	0	0	1	0	GTGAGATGGCTTAGTGGGTAAGGGCACCGGACTGCTCTTCCGAAGGTCTGGAGTTCAAATCCCAGCAACCACACCA
tRX-Glu-NNN-30	Glu	NNN	27.3	1	1	1	1	1	1	1	1	1	1	1	1	1	1	1	1	1	0	GTGGATGTAGCTCAATGGTAGAGCATTTGCCTCTCATGCATGAGGCCCATTGTTCCATACCATCAGTGTTATCCTCTCCA
tRX-Ser-NNN-3003	Ser	NNN	27.5	1	0	1	1	1	1	1	1	1	1	0	1	1	1	0	1	1	0	GAGAGGTGGCTCAGTGGTTAAGAGCACTGACTGCTCTTCCAGAGGTCCTGAGTCCAATTCCCAGCAACCACCA
alttRNA-Ser-NNN-1208	Ser	NNN	25.1	0	1	0	0	0	0	0	0	0	0	0	0	0	0	0	0	0	0	GAGAGGTGGCTCAGCGGTTAAGAGCACTGACTGCTCTTCCAGAGGTCCTGAGTCCAATTCCCAGCAACCACCA
tRX-Ser-NNN-7653	Ser	NNN	23.8	2	0	3	3	2	2	2	3	3	3	3	3	2	3	2	3	2	1	GATGGCTCAGTGGTTAAGAGCACTGACTGCTCTTCCAGAGGTCCTGAGTCCAATTCCCAGCAACCACCA
tRX-Ser-NNN-6870	Ser	NNN	22	2	0	2	2	2	2	2	2	2	2	0	2	2	2	1	2	2	0	GATGGCTCAGTGGTTAAGAGCATTGACTGCTCTTCCAGAGGTCCTGAGTCCAATTCCCAGCAACCACCA
tRX-Ser-NNN-6763	Ser	NNN	21.2	1	0	1	1	1	1	1	1	1	1	0	1	1	0	1	1	1	0	GATGGCTCAGAGGTTAAGAGCACTGGCTGCTCTTTCAGAGGTCCTGAGTTCAATTCCCAGCAAACCACCA
alttRNA-Ser-NNN-1212	Ser	NNN	21.5	0	1	0	0	0	0	0	0	0	0	1	0	0	1	0	0	0	0	GATGGCTCAGAGGTTAAGAGCACTGGCTGCTCTTTCAGAGGTCCTGAGTTCAATTCCCAGCAACCACCA
tRX-Ser-NNN-6030	Ser	NNN	21.5	1	0	1	1	1	0	1	1	1	1	1	1	1	1	0	1	1	0	GTGAGATGGCTCAGAGGTTAAGAGCACCGACTGCTCTTCCAGAGGTCCTGAGTTCAATTCCCAGCAACCACACCA
tRX-Ser-NNN-9533	Ser	NNN	20.4	3	3	1	2	2	3	3	2	3	3	2	2	2	3	0	2	2	1	GATGGCTCAGAGGTTAAGAGCACCGACTGCTCTTCCAGAGGTCCTGAGTTCAATTCCCAGCAACCACCA
alttRNA-Asn-NNN-124	Asn	NNN	26	0	2	0	0	0	0	0	0	0	0	0	0	0	0	0	0	0	0	GATGGCTCAGAGGTTAAGAGCACTGACTGTTCTTTCAGAGGTCCTGAGTTCAATTCCCAGCAACCACCA
tRX-Asn-NNN-988	Asn	NNN	21.9	1	0	1	1	1	1	1	1	1	1	0	1	1	1	0	1	1	0	GATAACTCAGTGGTTAAGAGCACTGACTGTTCTTCCAGAGGTCCTGAGTTCAAATCCCAGCAACCACCA
alttRNA-Asn-NNN-126	Asn	NNN	32.7	0	0	0	0	0	0	0	0	0	0	0	0	0	0	0	0	0	1	GAGAGATGGCTTAGTGGTTAAGAGCACTGACTGGTCTTCCAGAGGCCCTGAGTTCAATTCCCAGTAACCACCA
tRX-Leu-NNN-1495	Leu	NNN	20.1	1	0	0	1	1	1	1	1	1	1	0	1	1	1	0	1	1	0	GGGGCTGGAGAGATGGCTCAGCGGATAAAAGCACCGACTGCTCTTCCAAAGGTCCTGAGTTCAAATCCCAGCAGCCACACCA
tRX-Ser-NNN-13363	Ser	NNN	20.2	7	3	9	7	6	6	8	8	6	7	3	7	7	7	3	7	7	0	GATGGCTCAGCGGATAAGAGCACTGACTGCTCTTCCAAAGGTCCTGAGTTCAAATCCCAGCAACCACCA
tRX-Und-NNN-362	Und	NNN	33.7	1	1	2	1	2	2	2	1	1	1	2	1	2	1	0	1	1	0	GATGGCTCAGCGGTTAAGAGCACTGGCTGCTCTACCAGAGGTCCTGAGTTCAATTCCCAGCAACCACCA
tRX-Ser-NNN-5258	Ser	NNN	25.8	4	3	2	4	4	4	4	3	4	4	1	3	3	3	2	3	3	0	GATGGCTCAGCGGTTAAGAGCACTGACTGCTCTTCCGAAGGTCCTGAGTTCAAATCTCAGCAACCACCA
tRX-Ser-NNN-10465	Ser	NNN	22.4	7	2	5	8	4	6	5	5	5	5	4	6	8	6	6	6	5	0	GTGAGATGGCTCAGCGGTTAAGAGCACTGACTGCTCTTCCGAAGGTCCTGAGTTCAAATCCCAGCAACCACACCA
tRX-Ser-NNN-3065	Ser	NNN	27.2	6	7	7	7	6	7	7	6	6	4	11	6	7	6	3	7	6	0	GATGGCTCAGCGGGTAAGAGCACTGACTGCTCTTCCAGAGGTCCTGAGTTCAATTCCCAGCAACCACCA
tRX-Ser-NNN-12480	Ser	NNN	20.4	1	1	0	1	1	0	1	1	1	1	1	0	1	1	0	1	1	0	GGGGTTGGAGAGATGGCTCAGCAGTTAAGAGCACTGACTGCTCTTCCAAAGGTCCTGAGTTCAAATCCCAGCAGCCACACCA
tRX-Ser-NNN-2456	Ser	NNN	28.3	1	0	1	1	1	1	1	1	1	1	1	1	1	1	0	1	1	0	GATGGCTTAGTGGTTAAGAGCACTGACTGCTCTTCCAGAGGTCCTGAGTTTAATTCTCAGCAACCACCA
alttRNA-Ser-NNN-1221	Ser	NNN	27.9	0	1	0	0	0	0	0	0	0	0	0	0	0	0	0	0	0	0	GATGGCTTAGTGGTTAAGAGCACTGACTGCTCTTCCAGAGGTCCTGAGTTTAATCCTCAGCAACCACCA
alttRNA-Ser-NNN-1222	Ser	NNN	30.8	0	0	0	0	0	0	0	0	0	0	0	0	0	0	1	0	0	0	GATGGCTCAGTGGTTAAGAGCACTGACTGCTCTTCCAGAGGTCCTGAGTTTAATTCTCAGCAACCACCA
alttRNA-Ser-NNN-1223	Ser	NNN	25.1	0	0	0	0	0	0	0	0	0	0	0	0	0	0	0	0	0	1	GATGGCTCAGTGGGTAAGAGCACCGAATGCTCTCCCAGAGGTCCTGAGTTCAAATCCCAGCAACCACCA
tRX-Und-NNN-2379	Und	NNN	25.5	1	0	1	1	1	1	1	1	1	1	0	1	1	1	0	1	1	0	GAGATGGCTCAGTGGTTAAGAGCACTGCCTGTTTTTTCAGAGGTCCTGAGTTCAATTCCCAGCAACTACACCA
alttRNA-Und-NNN-398	Und	NNN	28.1	0	1	0	0	0	0	0	0	0	0	1	0	0	0	0	0	0	0	GAGATGGCTCAGTGGTTAAGAGCACTGTCTGTTTTTTCAGAGGTCCTGAGTTCAATTCCCAGCAACTACACCA
alttRNA-Und-NNN-399	Und	NNN	23	0	0	0	0	0	0	0	0	0	0	0	0	0	0	1	0	0	0	GAGATGGCTCAGTGGTTAAGAGCACTGCCTGTTTTTTCAGAGGTTCTGAGTTCAATTCCCAGCAACTACACCA
tRX-Ser-NNN-14385	Ser	NNN	24	1	0	1	1	1	1	1	1	1	1	0	1	1	1	0	1	1	0	GATGGCTCAGTGGTTAAGAGCACCCTGGCTGCTCTTCCAGTGGTCATGAGTTCAATTCCCAGCAACCACCA
alttRNA-Ser-NNN-1226	Ser	NNN	27.6	0	0	0	0	0	0	0	0	0	0	1	0	0	0	0	0	0	0	GATGGCTCAGTGGTTAAGAGCACCCTGGCTGCTCTTCCAAAGGTCCTGAGTTCAATTCCCAGCAACCACCA
alttRNA-Ser-NNN-1227	Ser	NNN	20.6	0	0	0	0	0	0	0	0	0	0	0	0	0	0	1	0	0	0	GATGGCTCAGTGGTTAAGAGCACCCTGGCTGCTCTTCCAGAGTGGTCATGAGTTCAATTCCCAGCAACCACCA
tRX-Ser-NNN-8983	Ser	NNN	25.9	1	1	1	1	1	1	1	1	1	1	2	1	1	1	2	1	1	0	GAGAGGTGGCTCAGCGGTTGAGAACACTGACTGCTCTTCCAGAGGTCCTGAGTTCAAATCCCAGCAACCACCA
tRX-Asn-NNN-310	Asn	NNN	31.4	1	0	0	1	1	1	1	1	1	1	0	1	1	1	1	1	1	0	GATGGCTCAGTGGTTAAGAGCACTGACTATTCTTTCAGAGGTCCTGAGTTCAATTCCCAGCAACCACCA
alttRNA-Asn-NNN-129	Asn	NNN	30.6	0	1	0	0	0	0	0	0	0	0	0	0	0	0	0	0	0	0	GATGGCTCAGTGGTTAAGAGCACTGACTATTCTTTCAGAGGTCCTGAGTTCAATTCCCAGCAATCACCA
alttRNA-Asn-NNN-130	Asn	NNN	23.6	0	0	0	0	0	0	0	0	0	0	1	0	0	0	0	0	0	0	GATTGCTCAGTGGTTAAGAGCACTGACTGCTTTTCCAGAGGTCCTGAGTTCAATTCCCAGCAACCACCA
tRX-Ser-NNN-2164	Ser	NNN	29.5	1	0	1	1	1	1	1	1	1	1	0	1	1	1	0	1	1	0	GATGACTCAGTGGTTAAGAGCACTTGACTGCTCTTCCAGAGGTCCTGAGTTCAATTCCCAGAACCTACACCA
alttRNA-Ser-NNN-1231	Ser	NNN	23.7	0	1	0	0	0	0	0	0	0	0	0	0	0	0	0	0	0	0	GAGATGACTCAGTGGTTAAGAACACTTGATTGCTCTTCCAGAGGTCCTGAGTTCAATTCCCAGCACCAACACCA
alttRNA-Ser-NNN-1232	Ser	NNN	30.1	0	0	0	0	0	0	0	0	0	0	1	0	0	0	1	0	0	0	GCTGGAGAGATGACTCAGTGGTTAAGAGCACTTGACTGCTTTTCCAGAGGTCCTGAGTTCAATTCCCAGCACCTACACCA
tRX-Ser-NNN-14053	Ser	NNN	22.1	1	1	1	1	1	1	1	1	1	1	1	1	1	1	1	0	1	0	GAGATGACTCAGCGGTTAAGAGCACTGACTGCTCTTCCAGAGGACCTGAGTTCAATTCCCAGCAACTACACCA
tRX-Ser-NNN-834	Ser	NNN	30.5	1	0	1	1	0	1	0	0	0	1	0	1	1	1	0	1	1	0	GATGGCTCAGTGGTTAAGAGCACTGACTGCTATTCTAGAGGTCTTGAGTTCAATTCCCAGCAACCACCA
alttRNA-Ser-NNN-1235	Ser	NNN	29.8	0	0	0	0	0	0	1	0	0	0	0	0	0	0	0	0	0	0	GATGGCTCAGTGGTTAAGAGCACTGACTGCTCTTCCAGAGGTCTTGAGTTCAATTCTCAGCAACCACCA
tRX-Ser-NNN-5066	Ser	NNN	26.4	1	0	0	1	1	1	1	1	1	1	1	1	1	1	1	1	1	0	GTGATGGCTTAGTGGTTAAAAGCACTGACTGCTCTTTCAGAGGTCCTGAGTTCAACTCCCAGCAAACACACCA
alttRNA-Ser-NNN-1237	Ser	NNN	29.3	0	1	1	0	0	0	0	0	0	0	0	0	0	0	0	0	0	0	GTGATGGCTTAGTGGTTAAAAGCACTGACTGCTCTTTCAGAGGTCCTGAGTTCAATTCCCAGCAAACACACCA
tRX-Ser-NNN-1188	Ser	NNN	33.3	24	9	17	22	20	21	24	20	22	21	8	21	25	19	10	15	18	0	GTGAGATGGCTCAGTGGGTAAGAGCACCCGACTGCTCTTCCGAAGGTCCTGAGTTCAAATCCCAGCAACCACACCA
alttRNA-Ser-NNN-1239	Ser	NNN	26	0	0	1	0	1	1	1	2	2	2	2	2	1	1	0	1	0	0	GCTGGTGAGATGGCTCAGTGGGTAAGAGCACCCGACTGCTCTTCCGAAGGTCCAGAGTTCAAATCCCAGCAACGACACCA
alttRNA-Ser-NNN-1240	Ser	NNN	20.7	0	0	0	0	0	0	0	0	0	0	0	0	0	0	1	0	0	0	GTGAGATGGCTCAGTGGGTAAGAGCTCCCGATTGCTCTTCCGAAGGTCCAGAGTTCAAATCCCAGCAACCACACCA
tRX-Ser-NNN-12526	Ser	NNN	21.2	1	0	0	0	0	1	1	1	1	1	0	1	1	0	1	0	1	0	GATGGCTCAGTGGTTAAGAGCATCGACTGCTCTTCCGAAGATCATGAGTTCAAATCCCAGCAACCACCA
tRX-Ser-NNN-13333	Ser	NNN	21.8	1	0	1	1	1	1	1	1	1	1	0	1	1	1	0	1	1	0	GGGCTGGAGAGATGGCTCAGCAGTTAAGATCACTGACTGCTCTTCCAGAGGTCCTGAGTTCAATTCCCAGCACCCAGCCCTCCA
alttRNA-Ser-NNN-1243	Ser	NNN	20.1	0	0	0	0	0	0	0	0	0	0	0	0	0	0	1	0	0	0	GGCTGGAGAGATGGCTCAGCAGTTAAGATCACTGACTGCTCTTCCAGAGGTCCTGAGTTCAATTCCCAGCACCCAGCCTCCA
tRX-Ser-NNN-6750	Ser	NNN	22.5	1	1	2	1	1	1	1	1	1	1	1	1	1	1	1	1	1	0	GATGGCTCAGTGGTTAAGAGCACTGATTGCTCTTCCAGAGGTCCCGAGTTCAATTCCCAGCAACCACCA
tRX-Ser-NNN-1679	Ser	NNN	26.1	1	0	1	1	1	1	1	1	1	1	0	0	1	1	0	1	1	0	GATGGCTCAGGGGTTAAGAGCACTGACTGCTCATCCAGAGATCCTGAGTTCAATTCCCAGCAACCACCA
alttRNA-Ser-NNN-1246	Ser	NNN	23.5	0	1	0	0	0	0	0	0	0	0	0	0	0	0	0	0	0	0	GCTGGAGAGATGGCTCAGGGGTTAAGAGCACTGACTGCTCTTCCAGAGATCCTGAGTTCAATTCCCAGCAAGCACCA
tRX-Ser-NNN-7283	Ser	NNN	24	0	0	1	1	1	1	1	0	1	0	2	1	1	1	1	1	0	0	GATGGCTCAGGGGTTAAGAGCACTGACTGCTCTTCCAGAGATCCTGAGTTCAATTCCCAGCAACCACCA
tRX-Ser-NNN-66	Ser	NNN	36.1	1	0	0	0	1	1	1	1	1	1	0	1	1	0	0	1	1	0	GAGGTGGCTCAGCGGTTAAGGGCATGGACTGCTTTTCCAGAGGTCCTGGGTTCGATTCCCAGTCACCACCA
alttRNA-Ser-NNN-1250	Ser	NNN	32	0	1	0	0	0	0	0	0	0	0	0	0	0	0	0	0	0	0	GAGGTGGCTCAGCGGTTAAGGGCATGGACTGCTCTTCCAGAGGTCCTGGGTTCGATTTCCAGCCACCACCA
alttRNA-Ser-NNN-1249	Ser	NNN	37.1	0	0	1	1	0	0	0	0	0	0	1	0	0	1	0	0	0	0	GAGGTGGCTCAGCGGTTAAGGGCATGGACTGCTCTTCCAGAGGTCCTGGGTTCGATTCCCAGTCACCACCA
alttRNA-Ser-NNN-1251	Ser	NNN	36.5	0	0	0	0	0	0	0	0	0	0	0	0	0	0	1	0	0	0	GAGGTGGCTCAGCGGTTAAGGGCGTGGACTGCTCTTCCAGAGGTCCTGGGTTCGATTCCCAGTCACCACCA
tRX-Ala-NNN-905	Ala	NNN	26.6	1	0	1	1	1	1	1	1	1	1	0	1	1	1	0	1	1	0	GATGGCTCAGTGGTTAAGAGCACTGTACTGGCATTCTAGAGGTCCTGAGTTCAATTCCCAGCAACCACCA
alttRNA-Ala-NNN-170	Ala	NNN	24	0	1	0	0	0	0	0	0	0	0	0	0	0	0	0	0	0	0	GATGGCTCAGTGGTTAAGAGCACTGTCCTGGCAGGGCAGTGGTGGCGCACGCCTTTCATCCCAGCACTCGGGAGGCAGAGGCAGGCGGATTTCTGAGTTCGAGGTCAGCCTGGTCTACAAAGTGAGCTCCAGGACAGCCAAGGCTACACAGAGAAACCCTGTCTCGAAAACAAAAACAAAAACAAAGAGCACTGTACTGATTTTCTAGAGGTCCTGAGTTCAATTCCCAGCAACCACCA
alttRNA-Ala-NNN-171	Ala	NNN	25.1	0	0	0	0	0	0	0	0	0	0	0	0	0	0	1	0	0	0	GTTGGAGAGATGGCTCAGTGGTTAAGAGCACTGTACTGGCATTCTAGAGGTCCTGAGTTCAATTCCCAGCAACCCCA
alttRNA-Ser-NNN-1252	Ser	NNN	25.4	0	1	0	0	0	0	0	0	0	0	0	0	0	0	0	0	0	0	GATGGCTCAGTGGTTAAGAGCACCGACTGCTCTTCTGAAGGTCCTGAGTTCAAATCCCAGCGACCACCA
tRX-Ser-NNN-1288	Ser	NNN	26.1	1	0	1	1	1	1	1	1	1	1	0	1	1	1	0	1	1	0	GGCTCAGTAGCTCAGTGGGTAAGAGCACTGACTACTTTTCTGAAGGTCCTGAGTTCAAATCCCAGCAACCACCA
alttRNA-Ser-NNN-1256	Ser	NNN	26.3	0	0	0	0	0	0	0	0	0	0	0	0	0	0	1	0	0	0	GGCTCAGTAGCTCAGTGGGTAAGAGCACTGACTATTTTTCTGAAGGTCCTGAGTTCAAATCCCAGCAACCACCA
tRX-Ser-NNN-9221	Ser	NNN	27.3	1	1	1	1	1	1	1	1	1	1	1	1	1	1	1	1	1	0	GCGATGGCTCAGTGGTTAAGAGCACTGACTGCTCTCTTCCAGAGGTCCTGAGTTCAATTCCTAGGAGCTACACCA
tRX-Asn-NNN-1494	Asn	NNN	21	1	0	0	1	1	1	1	1	1	1	0	1	1	1	1	1	1	0	GTTGGCTCAGTGGTTAAGAGGACTGACTGTTCTTCCAGAGGTCCTGAGTTCAATTCCCAGCAACCACCA
tRX-Ser-NNN-1548	Ser	NNN	29.4	1	0	1	1	1	1	1	1	1	1	0	1	1	1	0	1	1	0	GATGGCTCAGCGGGTAAGAGCACTGACTACTCTTCTGAAGGTCCTGGGTTCAAATCCCAGCAACCACCA
alttRNA-Ser-NNN-1259	Ser	NNN	31.6	0	1	0	0	0	0	0	0	0	0	0	0	0	0	0	0	0	0	GATGGCTCAGTGGGTAAGAGCACTGACTACTCTTCTGAAGGTCCTGGGTTCAAATCCCAGCGACCACCA
alttRNA-Ser-NNN-1260	Ser	NNN	25.4	0	0	0	0	0	0	0	0	0	0	1	0	0	0	0	0	0	0	GATGGCTCAGCGGGTAAGAGCACTGACTACTCTTCTGAAAGTCCTGGGTTCAAATCCCAGCAACCACCA
alttRNA-Ser-NNN-1261	Ser	NNN	22.2	0	0	0	0	0	0	0	0	0	0	0	0	0	0	1	0	0	0	GATGGCTCAGCGGGTAAGAGCACTGACTACTCTTCTGAAGGTCCTGGGTTCAAATCCCAACAACCACCA
tRX-Ser-NNN-5669	Ser	NNN	26.4	1	1	1	1	1	1	1	1	1	1	1	1	1	1	1	1	1	0	GATGGCTCAGTGGCTAAGAGCACTGACTGCTTTTCCAGAGGTCCTGAGTTCAATTCCCAGCAACCACCA
alttRNA-Ser-NNN-1263	Ser	NNN	25.2	0	0	0	0	0	0	0	0	0	0	1	0	0	0	0	0	0	0	GGCTGGAGAAATGGCTCAGTGGCTAAGAGCACTGACTGCTTTTCCAGAGGTCCTGAGTTCAATTCCCAGCAACCACCA
alttRNA-Leu-NNN-16	Leu	NNN	14.7	0	0	0	0	0	0	0	0	0	0	0	0	0	0	0	0	0	2	GATGGCTCAGCAGTTAAGAACACTGACTGCTCTTCCAGAGGTCCTGAGTTCAATTCCCAGCAACCACCA
tRX-Ser-NNN-6405	Ser	NNN	31.2	1	0	1	1	1	1	1	1	1	0	0	1	1	1	0	1	1	0	GAGAGATGGCTCAGTGGTTAAGAGCACTGACTACTCCTCCAGATGTCCTGAGTTCAATTCCCAGTAACCACCA
alttRNA-Ser-NNN-1266	Ser	NNN	27.1	0	1	0	0	0	0	0	0	0	0	0	0	0	0	0	0	0	0	GGCTGGAGAGATGGCTCAGCAGTAAAGAGCACTGACTACTCTTCCAGAGGTCCTGAGTTCAATTCCCAGTAGCCACCA
alttRNA-Ser-NNN-1267	Ser	NNN	25.2	0	0	0	0	0	0	0	0	0	1	1	0	0	0	1	0	0	0	GAGAGATGGCTCAGCAGTAAAGAGCACTGACTACTCTTCCAGAGGTCCTGAGTTCAATTCCCAGTAACCACCA
tRX-Asn-NNN-414	Asn	NNN	25	1	0	1	1	1	1	1	1	1	1	1	1	1	1	1	1	1	0	GGCTGGAGAAATGGCTCAATGGTTAAGAGCACGGACTATTCTTCCTGAGGTCCTGAGTTCAATTCCCAGCAATCACCA
tRX-Und-NNN-2358	Und	NNN	22.8	1	0	1	1	1	1	1	1	1	1	0	1	1	1	1	1	1	0	GCTAGAGAGATGGCTCATTGTTTAAGAGCACTGGCTGTTTCTTCCAGAGGATCTGGGTTCAATTCCCAGCACCCACATAGCACCA
tRX-Ser-NNN-7098	Ser	NNN	22.5	2	0	1	0	1	0	1	0	0	0	1	0	0	0	2	0	2	0	GTGAGATGGCTCAGCGGGTAAGAGCACTGACTGCTCTTTCAAAGGTCCTGAGTTCAAATCCCAGCAACCACACCA
tRX-Ser-NNN-3637	Ser	NNN	24.9	2	2	3	1	2	3	3	3	3	3	1	3	3	2	2	3	2	0	GTGAGATGGCTCAGTGGGTAAGAGCACTGACTGCTCTTTCAAAGGTCCTGAGTTCAAATCCCAGCAACCACACCA
tRX-Ser-NNN-7134	Ser	NNN	27.6	4	0	3	5	3	5	6	5	6	6	3	5	7	6	1	3	2	0	GGTGAGGTGGCTCAGTGGGTAAGAGCACCCGACTGCTCTTCCGAAGGTCCGGAGTTCAAATCCCAGCAACCACCA
tRX-Ser-NNN-6816	Ser	NNN	25.8	1	0	0	1	1	1	1	1	1	1	0	1	1	1	0	1	1	0	GTGAGATGGCTCAGCGGTTAAGAGCACCGACTGCTCTTCGAAAGATCCTGAGTTCAAATCCCAGCAACCACACCA
alttRNA-Ser-NNN-1272	Ser	NNN	24.2	0	1	0	0	0	0	0	0	0	0	0	0	0	0	0	0	0	0	GTGAGATGGCTCAGCGGTTAAGAGCACCGAATGCTCTTCCAAAAGGTCCTGAGTTCAAATCCCAGCAACCACACCA
tRX-Asp-NNN-107	Asp	NNN	23.1	1	0	1	1	1	1	1	1	1	1	1	0	1	1	1	1	1	0	GGCAATGAAGCTCAGTTGGTAGAGCACTTGCCTATCATGCACAGTGCCTTGGCTCCAATCCCGTGCATCCTGTAACTAGGCACCA
tRX-Asn-NNN-1101	Asn	NNN	23.9	15	3	14	12	15	14	14	13	14	14	12	14	14	13	13	13	13	0	GATGGCTCAGCGGTTAAGAGCACTGACTGTTCTTCTGAAGGTCCTGAGTTCAAATCCCAGCAACCACCA
alttRNA-Asn-NNN-134	Asn	NNN	23.9	0	1	0	0	0	0	0	0	0	0	0	0	0	0	0	0	0	0	GATGGCTCAGCGGTTAAGAGCACCGACTGCTCTTCCCAAGGTCCTGAGTTCAAATCCCAGCAACCACCA
tRX-Ser-NNN-8280	Ser	NNN	22.5	1	0	1	1	1	1	1	1	1	1	0	1	1	0	0	1	1	0	TGTAGAGATGGCTCAGCGGTTGAGAGCACTGACTGCTCTTCTAGAGGTCCTGAGTTCAATTCCTAGCACCCACATCCA
alttRNA-Ser-NNN-1274	Ser	NNN	22.5	0	0	0	0	0	0	0	0	0	0	0	0	0	1	0	0	0	0	TGTAGAGATGGCTCAGCGGTTGAGAGCACTGACTGCTCTTCTAGAGGGCCTGAGTTCAATTCCTAGCACCCACATCCA
tRX-Ser-NNN-8735	Ser	NNN	20.9	1	0	1	1	1	1	1	1	1	1	0	1	0	1	0	1	1	0	GAGAAATGGCTCAGCAGTTAAGAGCGCTGACTGCTCTTCCAGAGGTCCTGAGTTCAATTCCCAGCAACCACCA
alttRNA-Ser-NNN-1276	Ser	NNN	20.4	0	1	0	0	0	0	0	0	0	0	0	0	0	0	0	0	0	0	GGATGAAGAAATGGCTCAGCAGTTAAGAGCGCTGACTGCTCTTCCAGAGGTCCTGAGTTCAATTCCCAGCAACCACCA
alttRNA-Ser-NNN-1277	Ser	NNN	20.8	0	0	0	0	0	0	0	0	0	0	1	0	0	0	1	0	0	0	GAGAAATGGCTCAGCAGTTAAGAGCGCTGACTACTCTTCCAGAGGTCCTGAGTTCAATTCCCAGCAACCACCA
alttRNA-Ser-NNN-1278	Ser	NNN	21.9	0	0	0	0	0	0	0	0	0	0	0	0	1	0	0	0	0	0	GAATGGCTCAGCAGTTAAGAGCGCTGACTGCTCTTCCAGAGGTCCTGAGTTCAATTCCCAGCAACCACCA
tRX-Und-NNN-171	Und	NNN	21.8	1	1	1	1	1	1	1	0	1	1	1	1	1	1	0	1	1	0	GGGGCTGGAGAGATGGCTCAGAGGTTAAGAGCATTGGATGCTTTTCCAAAAGGTCCTGAGTTCAATTCCCAGCCACCACACCA
alttRNA-Und-NNN-403	Und	NNN	25	0	0	0	0	0	0	0	0	0	0	0	0	0	0	1	0	0	0	GAGATGGCTCAGAGGTTAAGAGCATTGGATGCTTTTCCAAAAGGTCCTGAGTTCAATTCCCAGTCACCACCA
tRX-Und-NNN-3446	Und	NNN	27.1	1	0	1	1	0	1	1	0	1	1	1	1	1	1	0	1	1	0	GGTGGAAAGGTGGCTCAGTGGTTAAGAGCACTAGCTGCTCTTCCAGAGGACCTAGGTTCAATTCCCAGCACCCCCA
alttRNA-Und-NNN-405	Und	NNN	27.8	0	1	0	0	0	0	0	0	0	0	0	0	0	0	0	0	0	0	GTGGATAGGTGGCTCAGTGGTTAAGAGCACTAGCTGCTCTTCCAAAGGACCTAGGTTCAATTCCCAGCACCCACACCA
alttRNA-Und-NNN-406	Und	NNN	15.1	0	0	0	0	0	0	0	0	0	0	0	0	0	0	0	0	0	1	GCTGGAAAGATGGCTCAGTGGTTAAGGGCAGTGGCTGCTTTTCCAGAGGACCTAGGTTCAATTCCCAGTGCTCACATGGCACCA
tRX-Ser-NNN-980	Ser	NNN	31.7	1	1	1	1	1	1	1	1	1	1	1	1	1	1	0	1	1	0	GAGAGTGGCTCAGCGGTTAAGAGCACTGACTGCTCTTCCAGAGGTCCTGAGTTCAATTCCCAGCAACCACCA
alttRNA-Ser-NNN-1280	Ser	NNN	31.7	0	0	0	0	0	0	0	0	0	0	0	0	0	0	1	0	0	0	GAGAGTGGCTCAGCGGTTAAGAGCACTGACTGCTCTTCCAGAGGTCCTGAGTTCAAATCCCAGCAACCACCA
tRX-Ser-NNN-10089	Ser	NNN	22	1	0	1	1	0	1	0	1	0	1	1	1	1	1	1	0	1	0	GATGGCTCAGTGGTTAAGAGCACTGACTGCTTTTCCAGAGGTCCTGAGTTGAAATCCCAGCAACCACCA
tRX-Ser-NNN-4984	Ser	NNN	26.2	7	6	6	6	5	5	2	5	6	6	3	5	5	6	5	4	6	0	GATGGCTCAGTGGTTAAGAGCACTGACTGCTCTTCCAGAAGTCCTGAGTTCAAATCCCAGCAACCACCA
tRX-Ser-NNN-13880	Ser	NNN	21.3	1	0	1	1	1	1	1	1	1	1	1	1	1	1	1	1	1	0	GTGAGATGGCTCAGCGGTTAAGAGCACTGACTGCTCTTCTGAAGGTCTGAGTTCAAATCCCAGCAACCACACCA
tRX-Ser-NNN-1601	Ser	NNN	27.4	1	0	0	1	1	1	1	1	0	0	0	1	0	1	0	0	1	0	GTGAGATGGCTCAGTGGGTAAGAGCACCCGACTGCTCTTCTGAAGGTCCTGAGTTCAAGGCCCAGCAACCACACCA
tRX-Ser-NNN-4999	Ser	NNN	24.9	1	0	2	1	1	1	1	0	2	2	1	1	2	1	1	1	1	0	GTGAGATGGCTCAGCGGGTAAGAGCACCCGACTGCTCTTCTGAAGGTCCTGAGTTCAAGGCCCAGCAACCACACCA
tRX-Ser-NNN-8173	Ser	NNN	22.1	1	1	1	1	1	1	1	1	1	2	2	1	1	1	1	1	1	0	GATGGCTCAGCAGTTAAGAGCACTGACTGCTCTTCCAGAGGTCCTGAGTTCAATTCCCAGGAACCACCA
alttRNA-Ser-NNN-1287	Ser	NNN	14.7	0	0	0	0	0	0	0	0	0	0	0	0	0	0	0	0	0	1	GGCTCAGGGGTTAAGAGCACTGACTGCTCTTCCAGAGGTCCTGAGTTTAATTCCCAGCAGCCACACCA
tRX-Ser-NNN-5382	Ser	NNN	22.7	7	6	6	5	5	6	7	7	7	6	7	5	5	5	8	7	7	0	GTGAGATGGCTCAGTGGGTAAGAGCACTGACTGCTCTTCCGAAGGTCCTGAGTTCAAATCCCAGCAACCACACCA
tRX-Ser-NNN-9404	Ser	NNN	22.2	1	0	1	1	1	1	1	1	1	1	1	1	1	1	1	1	1	0	GAGATGGCTCAGCGGTTAAGAGCACCGACTGCTCTTCCAGAGGTCCTGAGTTCAATTCTTAGCAAGTACACCA
alttRNA-Ser-NNN-1290	Ser	NNN	29.7	0	1	0	0	0	0	0	0	0	0	0	0	0	0	0	0	0	0	GGGCTGGGGAGATGGCTCAGCGGTTAAGAGCACCGACTGCTCTTCCAGAGGTCCTGAGTTCAATTCCCAGCTAGTACACCA
tRX-Leu-NNN-1387	Leu	NNN	20.2	1	1	1	1	1	1	1	1	1	1	1	1	1	1	1	1	1	0	GGGCTCAGTGGTTAAGAGCACTGCTCTTCCAGAGGACCTGGGTTCAAATCCTAGGACCCACCA
tRX-Ser-NNN-13332	Ser	NNN	22	1	0	1	1	1	1	1	1	1	1	0	1	1	1	0	1	1	0	TATGGTGAGATGGCTTAGCGGTTAAGAGCACTGACTGCTCTTCCAAAGGTCCTGAGTTCAACTCCCAGCAACCATATCCA
alttRNA-Ser-NNN-1292	Ser	NNN	24.5	0	0	0	0	0	0	0	0	0	0	1	0	0	0	1	0	0	0	TATGGTGAGATGGCTTAGTGGTTAAGAGCACTGACTGCTCTTCCAAAGGTCCTGAGTTCAACTCCCAGCAACCATATCCA
tRX-Ser-NNN-485	Ser	NNN	24.9	1	0	1	1	1	1	1	1	1	1	1	1	1	1	0	1	1	0	GGCGAAATGGCTCAGTGGGTAAGAGCACTGACTGCTCTTCTGAAGGTCCTGAGTTCAAATCCCAGCCACCACCA
alttRNA-Ser-NNN-1294	Ser	NNN	22.8	0	0	0	0	0	0	0	0	0	0	0	0	0	0	1	0	0	0	GGCGAAATGGCTCAGTGGGTAAGAGCACTGACTGCTCTTCTGAAGGTCCTGTGTTCAAATCCCAGCCACCACCA
tRX-Ser-NNN-7433	Ser	NNN	21.1	1	0	1	1	0	0	1	1	0	1	0	1	1	1	0	1	1	0	GTTGGCTCAGTGGTTAAGAGCACTGACTGCTCTTCTGAAAGTCCTGAGTTCAAATCCCAGCAACCACCA
tRX-Ser-NNN-12811	Ser	NNN	23.8	1	0	0	0	0	0	0	0	0	0	0	0	0	0	1	0	1	0	GTGAGATGGTTCAGTGGGTAAGAGCACCGGACTGCTCTTCCGAAGGTCAGGAGTTCAAATCCCAGCAACCACACCA
tRX-Gly-NNN-30	Gly	NNN	32.5	1	0	1	1	1	1	1	1	1	1	1	1	1	1	1	1	1	0	TGGAATGTAGATCAGTGGTAAAATACTTGCCTACCATGCATAAGGCCCTGGGTTCAATCCCCCAGTACTGCAACCA
alttRNA-Gly-NNN-52	Gly	NNN	39.2	0	1	0	0	0	0	0	0	0	0	0	0	0	0	0	0	0	0	TGAAATGTAGATCAGTGGTAAAATACTTGCCTACCATGCAAAAGGCCCTGGGTTCAATCCCCCAGTACTGCAACCA
alttRNA-Gly-NNN-53	Gly	NNN	28.1	0	0	0	0	0	0	0	0	0	0	0	0	0	0	0	0	0	1	TGGAATGTAGCTCAGTGGTAAAATACTTGCCTACCATGCATAAGGCCCTGGATTCAATAACCCAGTATTACAACCA
tRX-Leu-NNN-762	Leu	NNN	22.8	1	0	0	0	0	0	0	0	0	0	0	0	0	0	0	0	1	0	GATGGCTCAGTGGTTAAGAGCTCTAACTGCTCTTCCAAAGGTCCTGAGTTCAAACCCCAGCAACCACCA
tRX-Leu-NNN-1014	Leu	NNN	23.2	2	1	0	2	1	1	1	2	2	2	0	0	1	2	1	2	2	0	GATGGCTCAGTGGTTAAGAGCTCCAACTGCTCTTCCAAAGGTCCTGAGTTCAAATCCCAGCAACCACCA
alttRNA-Leu-NNN-196	Leu	NNN	22.5	0	0	1	0	0	0	0	0	1	1	1	1	1	0	0	1	0	0	GATGGCTCAGTGGTTAAGAGCTCTAATTGCTCTTCCAAAGGTCCTGAGTTCAAATCCCAGCAACCACCA
tRX-Ser-NNN-916	Ser	NNN	27.9	1	0	0	1	1	0	1	1	1	1	1	1	1	1	1	1	1	0	GACGGCTCAGTGGTTAAGAGCACTGACTGCTCTTCCAGAGGTCCTGAGTTCAATTCTCAGCAACCACCA
alttRNA-Ser-NNN-1298	Ser	NNN	35.5	0	1	0	0	0	0	0	0	0	0	0	0	0	0	0	0	0	0	GGGAAATGGCTCAGTGGTTAAGAGCACTGACTGCTCTTCCAGAGGTCCTGAGTTCAATTCTCAGCAACCACCA
tRX-Ser-NNN-2660	Ser	NNN	30.6	6	4	6	5	7	6	5	6	6	7	5	7	6	6	6	7	6	0	GCTGGCTCAGTGGTTAAGAGCACTGACTGCTCTTCCAGAGGTCCTGAGTTCAATTCCCAGCAACCACCA
tRX-Cys-NNN-48	Cys	NNN	31.9	2	1	2	2	2	2	2	2	2	2	3	2	3	2	2	1	2	0	GATGGCTCAGTGGTTAAGAGCACTGACTGCACTTCCAGAGGTCCTGAGTTCAATTCCCAGCAACCACCA
alttRNA-Cys-NNN-3	Cys	NNN	29.4	0	2	1	0	0	0	0	0	1	0	1	0	0	0	0	0	0	0	GATGGCTCAGCGGTTAAGAGCACTGACTGCACTTCCAGAGGTCCTGAGTTCAATTCCCAGCAACCACCA
tRX-Ser-NNN-787	Ser	NNN	35.7	1	2	0	0	1	1	1	1	1	1	1	1	0	1	0	0	1	0	GAGATGGCTCAGCGGTTAAGAGCACTGACTGCTCTTCCAGAGGTCCTGAGTTCAATTCCCAGCATCTACACCA
alttRNA-Cys-NNN-14	Cys	NNN	29.4	0	0	0	0	0	0	0	0	0	0	0	0	0	0	1	0	0	0	GATGGCTCAGCGGTTAAGAGCACTGACTTCACTTCCAGAGGTCCTGAGTTCAATTCCCAGCAACCACCA
tRX-Ser-NNN-2806	Ser	NNN	30.8	4	1	1	2	3	2	2	4	2	3	2	2	4	4	1	3	4	0	GTGAGATGGCTCAGCGGGTAAGAGCACCCGACTGCTCTTCCGAAGGTCCTGAGTTCAAATCCCAGCAACCACACCA
tRX-Ser-NNN-6605	Ser	NNN	24.3	1	1	1	2	1	1	1	1	0	0	1	0	0	1	1	1	1	0	GTGAGATGGCTCAGCGGGTAAGAGCACCCGACTGCTCTTCCAAAGGTCCTGAGTTCAAATCCCAGCAACCACACCA
tRX-Ser-NNN-2143	Ser	NNN	32.1	1	2	2	1	1	2	2	1	1	2	2	1	1	1	0	1	1	0	GTGAGATGGCTCAGCGGGTAAGAGCACCCGACTGCTCTTCTGAAGGTCCTGAGTTCAAATCCCAGCAACCACACCA
tRX-Ser-NNN-6604	Ser	NNN	24.4	1	3	2	2	2	2	2	2	1	2	1	2	2	2	1	2	1	0	GATGGCTCAGTGGTTAAGAGCATTGACTGCTCTTCCAGAGGTCCTGAGTTTAATTCCCAGCAACCACCA
tRX-Ser-NNN-3325	Ser	NNN	23.2	1	0	1	1	1	1	1	1	1	1	1	1	1	1	1	1	1	0	GTGAGATGGCTCAGTGGGTAAGAGCACTGACTGCTCTTACAAAGGTCCTGAGTTCAAATCCCAGCAATCACACCA
alttRNA-Ser-NNN-1304	Ser	NNN	20.8	0	0	1	0	1	1	0	0	1	0	1	0	0	0	0	1	2	0	GATGGCTCAGTGGTTAAGAGCACCGACTGCTCTTCTGAAGGTCCTGAGTTCAAATCCCAGCACCA
tRX-Ala-NNN-1489	Ala	NNN	34	1	0	1	1	1	1	1	1	1	1	1	1	1	1	0	1	1	0	GGGAGCTAGGGAAATGGCTTGGTTGGTAAAGTGCTTGTCTTGCAAGTACAAGGGCCTGGGTTCCATGCCCAGAGCTCCCACCA
alttRNA-Ala-NNN-173	Ala	NNN	32.7	0	0	0	0	0	0	0	0	0	0	0	0	0	0	1	0	0	0	GGGAGCTAGGGAAATGGCTTGGTTGGTAAAGTGCTTGTCTTGCAAGTACAAGGGCCTGGGTTCCATGCCCAGAGTTCCCACCA
alttRNA-Ala-NNN-174	Ala	NNN	17.9	0	0	0	0	0	0	0	0	0	0	0	0	0	0	0	0	0	1	TGGGAGCTAGGGAGATGGCTTGATTGGTATAGTATTTGTCATGCAAGTACAAGGGCCTGGGTTCCATGCCCAGAGTCCCAACCA
tRX-Ser-NNN-2547	Ser	NNN	34.8	1	1	0	1	1	1	1	1	1	1	1	1	1	1	1	1	1	0	GGAGCTGGAAAGATGGCTCAGTGGTTAAGAGCACTGACTGCTCTTCCCAGGGGTCCTGAGTTCAATTCCCAGCAACTCCACCA
alttRNA-Ser-NNN-1306	Ser	NNN	34.7	0	0	1	0	0	0	0	0	0	0	0	0	0	0	0	0	0	0	GGAGCTGGAAAGATGGCTCAGTGGTTAAGAGCACTGACTGCACTTCCCAGGGGTCCTGAGTTCAATTCCCAGCAACTCCACCA
tRX-Thr-NNN-23	Thr	NNN	27.2	1	0	0	0	1	0	0	1	0	0	1	1	0	1	1	1	0	0	GTTGGGGATTTAGCTCAGTGGTAGAGGGCTTGCCTAGTAAGCGCAAGGCCCTGGGTTCAGTCCTCAGCTCCGGAAAAAACACCA
alttRNA-Thr-NNN-54	Thr	NNN	26	0	1	0	0	0	0	0	0	0	0	0	0	0	0	0	0	0	0	TTTAGCTCAGTGGTAGAGGGCTTGCCTAGTAAGCGCAAGGCCCTGGGTTCAGTCCTCAGCTCCGGAAAAACCA
alttRNA-Thr-NNN-55	Thr	NNN	30.9	0	0	1	0	0	0	0	0	0	0	0	0	0	0	0	0	0	0	TGTTGGGGATTTAGCTCAGTGGTAGAGGGCTTGCCTAGTAAGCGCAAGGCCCTGGGTTCAGTCCTCAGCTCAAAAACCA
alttRNA-Thr-NNN-56	Thr	NNN	49.1	0	0	0	0	0	0	0	0	0	0	0	0	0	0	0	0	0	1	TGGGGGTTTGGCTCAGTGGTAGAGCGCTTGCCTAGCAAGCGCAAGGCCCTGGGTTCGGTCCCCAGCTCCAAAACCA
tRX-Und-NNN-1944	Und	NNN	23.3	1	0	1	1	1	1	1	1	1	1	1	1	1	1	1	1	1	0	GGCTGGAGACATGGCTCAGTGGTTAAGAGCACTGGCTGCTCTTCCAAGGGTCCTGAGTTCAACTCTCAGCAACCACCA
alttRNA-Und-NNN-409	Und	NNN	26.1	0	1	0	0	0	0	0	0	0	0	0	0	0	0	0	0	0	0	GGCTGGAGACATGGCTCAGTGGTTAAGAGCACTGGCTGCTCTTCCAAGGGTCCTGAGTTCAATTCTCAGCAACCACCA
alttRNA-Und-NNN-410	Und	NNN	25.8	0	0	0	0	0	0	0	0	0	0	0	0	0	0	0	0	0	1	GGTGGCTCAGTGGTTAACAGCACTGACTGCTCTTCCAGAGGTCCTGAGTTCAAATCCCAGCAAACACCA
tRX-Ser-NNN-2173	Ser	NNN	28.6	1	0	1	1	1	1	1	1	1	1	1	1	1	1	0	1	1	0	GATGGCTCAGTGGTTAAGAGCACTGACTGCTCTTCTGGAGGTCCTGAGTTCAATCCCCAGCAACCACCA
tRX-Ser-NNN-2408	Ser	NNN	29	3	3	3	4	3	4	4	3	4	4	1	2	4	4	1	5	3	0	GATGGCTCAGTGGTTAAGAGCACTGACTGCTCTTCTGGAGGTCCTGAGTTCAATTCCCAGCAACCACCA
tRX-Ser-NNN-2085	Ser	NNN	25.2	1	0	1	1	1	1	1	1	1	1	1	1	1	1	1	1	1	0	GTGAGATGGCTCAGCGGGTAAGAGCACTGACTGCTCTTCCAAAGTTCCTGGGTTCAAATCCCAGCAACCACACCA
alttRNA-Ser-NNN-1310	Ser	NNN	28	0	1	0	0	0	0	0	0	0	0	0	0	0	0	0	0	0	0	GTGAGATGGCTCAGCGGGTAAGAGCACTGACTGCTCTTCCGAAGGTCCTGGGTTCAAATCCCAGCAACCACACCA
tRX-Arg-NNN-172	Arg	NNN	26	1	1	1	1	1	1	1	1	1	1	1	1	1	1	1	1	1	0	GACGTAGCTCAGTTGGTAGGATGCTTGCTTGCCTCCTGTGCAGGAGGCTCTGGGTTCATTCCCCAGTACTGAATAAACACCA
alttRNA-Arg-NNN-71	Arg	NNN	11.1	0	0	0	0	0	0	0	0	0	0	0	0	0	0	0	0	0	1	GATGTAGCTCAGTTCGTAGAATGCTTGCTTGCCTCCTGTGCAGGAAGCTCTAGGTTCATTCCCCAGAACTGAATCACCA
tRX-Ala-NNN-878	Ala	NNN	28.9	1	0	1	1	1	1	1	1	1	1	1	1	1	1	0	1	1	0	GCTGGGGAAATAGCTCAGTTGGTAGAGTGTTTGCCTAGCATGCACAGGCCCTGGCTTCCACCATCCCCAGCTCTACACCA
alttRNA-Ala-NNN-177	Ala	NNN	25.3	0	1	0	0	0	0	0	0	0	0	0	0	0	0	0	0	0	0	GTTGGGGAAATAGCTCAGTTGGTAGAGTGTTTGCCTAGCATGCACAGGCCCTGGCTTCCACCATCCCTAGCTCTACACCA
alttRNA-Ala-NNN-178	Ala	NNN	34.8	0	0	0	0	0	0	0	0	0	0	0	0	0	0	1	0	0	0	GCTGGGGAAATAGCTCAGTTGGTAGAGTGTTTGCCTAGCATGCACAGGCCCTGGCTTCCACAATCCCCAGCTCTACACCA
tRX-Und-NNN-3487	Und	NNN	22.2	1	0	1	1	1	0	1	1	1	1	1	1	1	1	1	0	1	0	GATGGCTCAGCGGTTAAGAGCAATGACTGCTCTTATAGAGGTCCTGAGTTCAATTCCCAGCAACCACCA
alttRNA-Und-NNN-413	Und	NNN	23.3	0	0	0	0	0	0	0	0	0	0	0	0	0	0	0	1	0	0	GATGGCTCAGCGGTTAAGAGCAATGACTGCTCTTATAAGAGGTCCTGAGTTCAATTCCCAGCAACCACCA
alttRNA-Und-NNN-414	Und	NNN	18.8	0	0	0	0	0	0	0	0	0	0	0	0	0	0	0	0	0	1	GATGGCTCAGTGGTTAAGAGCACTGACTGCTCTTCCAGAGGTCCTGAGTTTGATTCCCGCCAACCACCA
tRX-Ser-NNN-1301	Ser	NNN	33.1	6	0	5	5	5	4	5	4	6	4	5	4	6	5	3	4	6	2	GATGGCTCAGTGGTTAAGAGCGCTGACTGCTCTTCCAGAGGTCCTGAGTTCAATTCCCAGCAACCACCA
tRX-Ser-NNN-1987	Ser	NNN	27.7	1	0	1	1	1	2	2	2	1	1	0	2	1	1	0	1	1	0	GTGAGATGGCTCAGTGGGTAAGAGCACCTGACTGCTCTTCGGAAGGTCCAGAGTTCAAATCCCAGCAACCACACCA
alttRNA-Ser-NNN-1313	Ser	NNN	27.7	0	0	0	0	0	0	0	0	0	0	0	0	0	0	1	0	0	0	GTGAGATGGCTCAGTGGGTAAGAGCACCTGACTACTCTTCGGAAGGTCCAGAGTTCAAATCCCAGCAACCACACCA
tRX-Ser-NNN-12495	Ser	NNN	25.1	1	0	1	1	1	1	1	0	1	1	2	1	1	1	0	1	1	0	GATGGCTCAGTGGTTAAGAGCACTGACTGCTCTTCCAGAGGTTGTGAGTTCAATTCCCAGCAACCACCA
tRX-Asn-NNN-827	Asn	NNN	23.9	1	0	1	1	1	1	1	1	1	1	0	1	1	1	1	1	1	0	GGTGAGATGGCTCAGCGGGTAAGAGCACTGACTGTTCTTCCAAAGGTCCTGAGTTCAAATCCCAGCAACCACATCGCCA
tRX-Asn-NNN-828	Asn	NNN	23.5	2	0	0	0	0	0	0	0	0	0	2	0	0	0	0	0	0	0	GTGGGCTGGTGAGATGGCTCAGCGGGTAAGAGCACTGACTGTTCTTCCAAAGGTCCTGAGTTCAAATCCCAGCAACCACACCA
tRX-Ser-NNN-5870	Ser	NNN	26.5	5	8	5	4	4	5	5	4	4	4	7	3	4	3	5	3	5	0	GATGGCTCAGCGGTTAAGAGCACTGACTGCTCTTCTGGAGGTCCTGAGTTCAAATCCCAGCAACCACCA
tRX-Ser-NNN-9961	Ser	NNN	24	1	1	1	2	1	1	1	1	2	1	0	2	1	2	0	2	1	0	GATGGCTTAGCGGTTAAGAGCACTGACTGCTCTTCTGGAGGTCCTGAGTTCAAATCCCAGCAACCACCA
tRX-Ser-NNN-7915	Ser	NNN	22.4	1	0	1	1	1	1	1	1	1	1	0	1	1	1	0	1	1	0	GGGGCTGGAGACATGGCTCAGAGGTTAAGAGCACTGACTGCTCTTCCGAAGGTCCTGAGTTCAAATCTCAGCAACCACACCA
alttRNA-Ser-NNN-1317	Ser	NNN	24.9	0	0	0	0	0	0	0	0	0	0	1	0	0	0	0	0	0	0	GGGGCTGGAGACATGGCTCAGAGGTTAAGAGCACTGACTGCTCTTCTGAAGGTCCTGAGTTCAAATCTCAGCAACCACACCA
tRX-Ser-NNN-9244	Ser	NNN	24.4	2	0	0	1	0	1	0	0	2	1	2	1	0	0	2	0	1	0	GATGGCTTAGCGGTTAAGAGCACTGACTGCTCTTCCAGAGGTTCTGAGTTCAATTCCCAGCAACCACCA
alttRNA-Ser-NNN-1320	Ser	NNN	24.1	0	1	0	0	0	0	0	0	0	0	0	0	0	0	0	0	0	0	GATGGCTCAGCGGTTAAGAGCACTGACTGCTCTTCCAGAGGTTCTGAGTTCAACTCCCAGCAACCACCA
tRX-Ser-NNN-7733	Ser	NNN	26.9	9	5	7	9	8	7	9	8	10	10	9	11	9	8	10	9	9	4	GATGGCTCAGCGGTTAAGAGCACTGACTGCTCTTCCAGAGGTTCTGAGTTCAATTCCCAGCAACCACCA
tRX-Und-NNN-3932	Und	NNN	21.1	1	0	1	1	1	1	1	1	1	1	1	1	1	1	1	1	1	0	GGCTGGTGAGATGGCTCAGCGATTAAGGGCACTGGCTGCTCTTCCAGAGGTCCTGAGTTCAAGTCCCAGCAGCCACCA
alttRNA-Und-NNN-417	Und	NNN	24	0	0	0	0	0	0	0	0	0	0	0	0	0	0	0	0	0	1	GGCTGGACAGATGGCTCAGCGATTAAGAGTGCTGGCTGCGCTTCCAGAGGTCCTGAGTTCAATTCCCAGCAGCCACCA
tRX-Ser-NNN-8589	Ser	NNN	23.2	1	0	0	1	1	1	1	1	1	1	0	1	1	0	1	0	1	0	GCGAGGTGGCTCAGTAGGTAAAAGCACTGACTGCTCTTCCAAAGGTCCTGAGTTCAAATCCCAGCAACCACCA
alttRNA-Ser-NNN-1323	Ser	NNN	28.1	0	1	0	0	0	0	0	0	0	0	0	0	0	0	0	0	0	0	GCGAGGTGGCTCAGTGGGTAAGAGCACTGACTACTCTTCCAAAGGTCCTGAGTTCAAATCCCAGCAACCACCA
alttRNA-Ser-NNN-1322	Ser	NNN	24	0	0	1	0	0	0	0	0	0	0	0	0	0	1	0	1	0	0	GCGAGGTGGCTCAGTGGGTAAAAGCACTGACTGCTCTTCCAAAGGTCCTGAGTTCAAATCCCAGCAACCACCA
alttRNA-Ser-NNN-1324	Ser	NNN	25.7	0	0	0	0	0	0	0	0	0	0	1	0	0	0	0	0	0	0	GGTGAGGTGGCTCAGTGGGTAAAAGCACTGACTGCTCTTCCAAAGGTCCTGAGTTCAAATCCCAGCAACCACCA
tRX-Ser-NNN-14417	Ser	NNN	23.9	1	0	0	1	0	0	0	1	1	1	0	1	1	1	0	1	1	0	GATGGCTCAGTGGTTAAGAGCACCCGACTGCTCTTCCAAAGGTCTGGAGTTCAAATCCCAGCAACCACCA
tRX-Ser-NNN-2222	Ser	NNN	28.5	1	0	1	1	1	1	1	1	1	1	1	1	1	1	0	1	1	0	GATGGCTCAGCGGGTAAGAGCGCTGACTGCTCTTCCAGAGGTCCTGAGTTCAAATCCCAGCAACCACCA
tRX-Ser-NNN-1435	Ser	NNN	29.7	9	5	7	7	8	6	7	9	8	8	8	6	8	6	6	7	8	0	GATGGCTCAGTGGGTAAGAGCACTGACTGCTCTTCCAGAGGTCCTGAGTTCAAATCCCAGCAACCACCA
alttRNA-Ser-NNN-1328	Ser	NNN	30.9	0	0	0	0	0	0	0	0	0	0	0	0	0	0	2	0	0	0	GATGGCTCAGTGGGTAAGAGCGCTGACTGCTCTTCCAGAGGTCCTGAGTTCAAATCCCAGCAACCACCA
tRX-Ser-NNN-10750	Ser	NNN	26	1	0	1	1	1	0	1	1	0	0	0	1	0	1	1	1	1	0	GTGAGATGGCTCAGCGGTTAAGAGCACTCTTAAGACTGCTCTTCCAAAGGTCCTGAGTTCAAATCCCAGCAACCACACCA
tRX-Ser-NNN-11696	Ser	NNN	21.2	1	0	1	1	1	1	1	1	1	1	1	0	1	1	1	0	1	0	GATGGCTCGGTGGTTAAGAGCACTGACTGCTCTTCTAGAGATCCTGAGTTCAATTCCCAGCAACCACCA
tRX-Asn-NNN-755	Asn	NNN	24.2	2	3	2	2	2	2	2	2	2	2	3	2	2	2	4	2	2	0	GATGGCTCAGTGGGTAAGAGCACTGACTGTTCTTCTGAAGGTCCTGAGTTCAAATCCCAGCAACCACCA
alttRNA-Ser-NNN-1331	Ser	NNN	33.5	0	0	0	0	0	0	0	0	0	0	0	0	0	0	0	0	0	1	GCTGGGGATTTATCTCAGTGGTAGAGTGCTTGCCTAGCAAGCGCAAGGCCCTGGGTTCGGTCCCCAGCTCCGAAACCA
tRX-Ser-NNN-2538	Ser	NNN	23.4	1	0	1	1	1	1	1	1	1	1	1	1	1	1	2	1	1	0	GATGGCTCAGTGGTTAAGAGCACTGACTGCTTTTCCAGAGGTCCTGAGTTCAATTCCCAGCACCCACCA
alttRNA-Ser-NNN-1334	Ser	NNN	12.2	0	0	0	0	0	0	0	0	0	0	0	0	0	0	0	0	0	1	GATGCCTCCGTGGTTAAGAGCACTGACTGCTCTTCTAGAGGTCCTGAGTTCAATTCCCAGAAACCACCA
tRX-Ser-NNN-4837	Ser	NNN	29.5	1	0	0	0	1	0	0	1	1	1	0	0	1	0	0	1	1	0	GAGAAATGGCTCAGTGGTAAAGAGCACTGACTGCTCTTCCAGAGGTCCTGGGTTCAATTCCTAATAACCACCA
alttRNA-Ser-NNN-1337	Ser	NNN	23.2	0	0	0	1	0	1	1	0	0	0	0	1	0	1	0	0	0	0	GAGAGATGGCTCAGCGGTAAAGAGCACTGACTGCTCTTCCAGAGGTCCTGGGTTCAATACCTAATAACCACCA
alttRNA-Ser-NNN-1338	Ser	NNN	27	0	0	0	0	0	0	0	0	0	0	1	0	0	0	1	0	0	0	GAGAGATGGCTCAGCGGTAAAGAGCACTGACTGCTCTTCCAGAGGTCCTGGGTTCAATTCCTAATAACCACCA
tRX-Ser-NNN-14426	Ser	NNN	22.2	2	0	1	2	2	1	1	2	1	1	0	2	1	2	0	1	1	0	GTGAGATGGCTCAGTGGGTAAGAGCACCCGACTGCTCTTCCAAAGGTCTGGAGTTCAAATCCCAGCGACCACACCA
tRX-Ser-NNN-12636	Ser	NNN	21.8	2	1	2	3	2	2	2	2	2	2	1	2	2	3	3	2	2	1	GATGGCTCAGTGGTTAAGAGCACTGACTGCTCTTCCAGAGGTCCGGAGTTCAATTCCCAGCAACCACCA
tRX-Ser-NNN-4836	Ser	NNN	29.6	1	1	2	1	2	2	2	1	2	2	2	2	2	1	2	2	1	1	GATGGCTCAGCGGTTAAGAGCACTGACTGCTCCTCCAGAGGTCCTGAGTTCAAATCCCAGCAACCACCA
tRX-Ser-NNN-1191	Ser	NNN	32.3	1	0	1	1	1	1	1	0	1	1	0	0	1	0	0	1	1	0	GATGGTTCAGTGGTTAAGAGTACTTGACTGCTCTTCCAGAGGTCCTGAGTTCAATTCCCAGCAACCACCA
alttRNA-Ser-NNN-1344	Ser	NNN	28.3	0	1	0	0	0	0	0	0	0	0	0	0	0	0	0	0	0	0	GCGAGATGGTTCAGTGGTTAAGAGTACTTAACTGCTCTTCCAGAGGTCCTGAGTTCAATTCCCAGCAGTCACACCA
alttRNA-Ser-NNN-1342	Ser	NNN	34.9	0	0	0	0	0	0	0	1	0	0	1	1	0	0	1	0	0	0	GCGAGATGGTTCAGTGGTTAAGAGTACTTGACTGCTCTTCCAGAGGTCCTGAGTTCAATTCCCAGCAGTCACACCA
tRX-Ser-NNN-978	Ser	NNN	32.1	1	2	1	1	1	0	1	0	1	1	0	0	1	1	0	0	1	0	GTGAGATGGCTCAGCAGGTAAGAGCACCAGACTGCTCTTCCGAAGGTCCTGAGTTCAAATCCCAGCAACCACACCA
tRX-Ser-NNN-3949	Ser	NNN	22.7	1	0	1	1	1	1	1	1	1	1	1	1	1	1	1	1	1	0	GATGGCTCAGAGGTTGAGAGCATTGATTGCTCTTCCAGAGGTCCTGAGTTCAATTCCCAGCAACCACCA
alttRNA-Ser-NNN-1346	Ser	NNN	20.3	0	1	0	0	0	0	0	0	0	0	0	0	0	0	0	0	0	0	GATGGCTCAGAGGTTGAGAGCATTGATTGCTCTTCCCAAGGTCCTGAGTTCAATTCCCAGCAACCACCA
tRX-Ser-NNN-924	Ser	NNN	32.8	1	1	0	1	1	1	1	1	0	0	0	1	1	1	1	1	1	0	GAGAGGTGGCTCAGTGGTTAAGAGTACTGACTACTCTTCCAGAGGTCCTGAGTTCAATTCCCAGCAACCACCA
tRX-Asn-NNN-18	Asn	NNN	31.1	1	0	0	1	1	1	1	1	1	1	0	1	1	1	0	1	1	0	GAGATGGCTCAGTGGTTAAGAGCATTAACTGTTCTTCCAGAGGTCCTGAGTTCAATTCTCAGTCACCACCA
alttRNA-Asn-NNN-138	Asn	NNN	23.1	0	0	1	0	0	0	0	0	0	0	0	0	0	0	0	0	0	0	GATGGCTCAGTGGTTAAGAGCATTAACTGTTCTTCCAGAGGTCCTGAGTTCAATTCCCAGCCACCACCA
alttRNA-Asn-NNN-139	Asn	NNN	26.7	0	0	0	0	0	0	0	0	0	0	1	0	0	0	1	0	0	0	GAGATGGCTCAGTGGTTAAGAGCATTAACTGTTCTTCCAGAGGTCCTGAGTTCAATTCCCAGTCACCACCA
tRX-Ser-NNN-4224	Ser	NNN	27	4	3	4	4	5	4	4	3	4	4	7	2	4	3	4	3	4	0	GATGGCTCAGTGGTTAAGAGCACTGACTGCTCTTCTAAAGGTCCTGAGTTCAAATCCCAGCAACCACCA
tRX-Ser-NNN-7918	Ser	NNN	22.4	1	0	1	1	1	0	1	1	1	1	1	1	1	1	0	1	1	0	GATGGCTCAGTGGTTAAGAGCACCGACTGCTCTTCCGGAGGTCCTGAATTCAAATCCCAGCAACCACCA
alttRNA-Ser-NNN-1350	Ser	NNN	36.1	0	0	0	0	0	0	0	0	0	0	0	0	0	0	0	0	0	1	TCCAGGGGGTTGGGAATTTAGCTCAGCGGTAGAGCGCTTGCCTAGCGAGCGCAAGGCCCTGGGTTGGGTCCCCAGCTCCGAAACCA
tRX-Ser-NNN-25	Ser	NNN	46.4	1	1	1	1	1	1	1	1	1	1	0	1	1	1	1	1	1	0	TGGGGTGTAGCTCAATGGTAGAGCATGTGCCTTGAATGCACAAGGCCTTGGATTTGAGTCCTAGCACAACAACCA
alttRNA-Ser-NNN-1352	Ser	NNN	37.3	0	0	0	0	0	0	0	0	0	0	1	0	0	0	0	0	0	0	TGGGGTGTAGCTCAATGGTAGATCATGTGCCTTGAACGCACAAGGCCTTGGATTTGAGTCCTAGCACAACAACCA
alttRNA-Ser-NNN-1353	Ser	NNN	47.7	0	0	0	0	0	0	0	0	0	0	0	0	0	0	0	0	0	1	TGGGGTGTAGCTCAATGGTAGAGCACATGCCTTGAATGCACAAGGCCCTGGATTCGATTCCCAGCACAACAACCA
tRX-Asn-NNN-964	Asn	NNN	23.7	1	1	1	1	1	1	1	0	0	0	1	0	0	0	1	0	1	0	GATAGCTCAGTGGTTAAGAGCACTGACTGTTCTTCTAAAGATCCTGAGTTCAAATCCCAGCAACCACCA
tRX-Ser-NNN-3896	Ser	NNN	29.9	1	0	0	0	1	0	1	1	0	0	0	0	0	0	0	0	1	0	GATGGCTCAGTGGTTAAGAGCACTTGACTGCTTTTCCAGAGGTCTTGAGTTCAAGTCCCACAACCACCA
alttRNA-Ser-NNN-1355	Ser	NNN	30.9	0	0	1	1	0	1	0	0	1	1	0	1	1	1	0	1	0	0	GATGGCTCAGTGGTTAAGAGCACTTGACTGCTCTTCCAGAGGTCTTGAGTTCAAGTCCCACAACCACCA
alttRNA-Ser-NNN-1356	Ser	NNN	31.6	0	0	0	0	0	0	0	0	0	0	1	0	0	0	1	0	0	0	GAGAGATGGTTCAGTGGTTAAGAGCACTTGACTGCTCTTCCAGAGGTCCTGAGTTCAAGTCCTAGTAACCACCA
alttRNA-Ser-NNN-1358	Ser	NNN	21	0	0	1	0	0	0	0	0	0	0	0	0	0	0	0	0	0	0	GTGAGATGGCTCAGCGGTTAAGAGCACTGACAGCTCTTCCGAAGGTCCTGAGTTCAAATCCCAGCAACCACACCA
alttRNA-Ser-NNN-1357	Ser	NNN	22.4	0	0	0	1	1	0	0	1	1	0	1	0	1	1	1	0	0	0	GATGGCTCAGTGGTTAAGAGCACTGACAGCTCTTCCGAAGGTCCTGAGTTCAAATCCCAGCAACCACCA
tRX-Ser-NNN-11487	Ser	NNN	20	2	1	0	1	1	1	1	1	1	1	1	1	1	0	2	0	2	0	GATGGCTCAGAGGTTAAGAGCACTGACTGCTCTTCCAGAGGTCTTGAGTTCAAATCCCAGCAACCACCA
tRX-Ser-NNN-10386	Ser	NNN	22.4	4	2	4	4	4	5	5	4	4	5	4	4	4	4	4	4	4	0	GATGGCTCAGTGCTTAAGAGCACTGACTGCTCTTCCAGAGGTCCTGAGTTCAATTCCCAGCAACCACCA
alttRNA-Ser-NNN-1361	Ser	NNN	26.9	0	1	0	0	0	0	0	0	0	0	0	0	0	0	0	0	0	0	GATGGCTCAGTGCTTAAGAGCACTGACTGCTCTTCCAGAGGTCCTGAGTTCAATTCTCAGCAACCACCA
tRX-Asn-NNN-1408	Asn	NNN	23.7	1	0	1	1	1	1	1	1	1	1	0	1	1	1	0	1	1	0	GAGAATGGCTCAGCGGTTAAGAGCACTGACTGTTCTTCCAAAGGTCCTGAGTTCAATTCCCAGCAACCACCA
tRX-Ser-NNN-3776	Ser	NNN	27.5	11	7	10	11	10	10	10	10	9	8	9	9	8	9	7	9	11	0	GATGGCTCAGCGGTTAAGAGCACTGATTGCTCTTCCAGAGGTCCTGAGTTCAATTCCCAGCAACCACCA
tRX-Ala-NNN-396	Ala	NNN	27.2	1	1	1	1	1	1	1	1	1	1	1	1	1	1	1	1	1	0	TGGGGATGTAGCTTAGTGATAGAACACTTGCCTAGCATGTAAAGGGTCCTGGGTTTGACCCTCAGCACCACAGCCA
alttRNA-Ala-NNN-181	Ala	NNN	13.2	0	0	0	0	0	0	0	0	0	0	0	0	0	0	0	0	0	1	TGGGGTGTAGCTTAATGATAGAACACACACCTAGCATGTAAAGGGTCCTGGGTTTAACCCTCAGCACCACAGCCA
tRX-Leu-NNN-1511	Leu	NNN	22.5	1	0	1	1	1	1	1	1	1	1	0	1	1	1	1	1	1	0	GGGATTGGAGAGATGGTTCAGTGGTTAAGAGCACCAACTGCTCTTCCGAAGGTCCTGAGTTCAAATCCCAGCAATCACACCA
tRX-Und-NNN-2256	Und	NNN	20.3	1	0	0	1	1	1	1	1	1	1	0	1	1	1	0	1	1	0	GATGGCTCAGTGGTTAAGAGCATTGGCTGCTCCTCCAGAGGTCCTGAGTTCAATCTCAGCGACCACCA
alttRNA-Und-NNN-420	Und	NNN	29.5	0	1	0	0	0	0	0	0	0	0	0	0	0	0	0	0	0	0	GAGAGACGGCTCAGTGGTTAAGAGCACTGACTGCTCCTCCAGAGGTCCTGAGTTCAAATCTCAGTGACCACCA
tRX-Asn-NNN-697	Asn	NNN	26.5	3	3	3	2	3	3	3	3	3	3	3	3	3	2	0	2	3	0	GATGGCTCAGAGGTTAAGAGCACTGACTGTTCTTCCAGAGGTCCTGAGTTCAAATCCCAGCAACCACCA
tRX-Ile-NNN-160	Ile	NNN	23.9	1	1	1	1	1	1	1	1	1	1	1	1	1	1	1	1	1	0	GTGAGATGGCTCAGTGGGTAAGAGTGCTGACTGATCTTCCAAAGGTCCTGAGTTCAAATCCCAGCAACCACACCA
tRX-Ser-NNN-5428	Ser	NNN	27.6	1	0	1	1	1	1	1	1	1	0	1	1	1	1	1	1	1	0	GGTTGGAGAGATGTCTCAGTGGTTAAGAGCACTGACTGCTCTTCCAGAGGTCCTGAGTTCAATTCCCAGCAACCACCA
alttRNA-Ser-NNN-1364	Ser	NNN	27.6	0	1	0	0	0	0	0	0	0	0	0	0	0	0	0	0	0	0	GGTTGGAGAGATGTCTCAGTGGTTAAGAGCACTGACTTCTCTTCCAGAGGTCCTGAGTTCAATTCCCAGCAACCACCA
tRX-Asn-NNN-1538	Asn	NNN	23.2	20	3	16	12	11	11	15	13	20	15	15	14	12	13	14	12	12	0	GTGAGATGGCTCAGTGGGTAAGAGCACCCGACTGTTCTTCCGAAGGTCCGGAGTTCAAATCCCAGCAACCACACCA
alttRNA-Gly-NNN-1	Gly	NNN	29.3	0	0	0	0	0	0	0	0	0	0	1	0	0	0	0	1	0	0	GTGAGATGGCTCAGTGGGTAAGAGCACCCGACTGCCCTTCCGAAGGTCTGGAGTTCAAATCCCAGCAACCACACCA
tRX-Und-NNN-2934	Und	NNN	26.6	1	0	0	0	0	0	0	0	0	0	0	0	0	0	0	0	0	0	GGTTGGAGAGATGGCTCAGCGGTTAAGAGCACCAACTGCTCTTCCAGAGGTCCTGAGTTCAATTCCCAGCAACCACCA
tRX-Und-NNN-3466	Und	NNN	22.3	1	2	1	1	2	2	2	2	2	2	3	2	2	0	3	2	1	1	GATGGCTCAGCGGTTAAGAGCACCAACTGCTCTTCCAGAGGTCCTGAGTTCAATTCCCAGCAACCACCA
alttRNA-Und-NNN-422	Und	NNN	26.8	0	0	0	0	0	0	0	1	0	0	0	0	0	0	0	0	0	0	GGTTGGAGAGATGGCTCAGCGGTTAAGAGCACCAACTGCTCTTCCATTCCAGAGGTCCTGAGTTCAATTCCCAGCAACCACCA
tRX-Ala-NNN-446	Ala	NNN	25.5	1	1	1	1	1	1	1	1	1	1	1	1	1	1	1	1	1	0	GGAGATGTAGCTCAGTTTGTAGAGTGCTTACCTAGCCTGCATGAGGTCATGGGTTCAGTCCCCAGCATCACTTCCA
tRX-Ser-NNN-8035	Ser	NNN	21.6	4	1	4	3	4	4	4	3	4	4	1	4	4	4	1	4	4	0	GATGGCTCAGTGGGTAAGAGCACTGACTGCTCTTCTGAAGGTTCTGAGTTCAAATCCCAGCAACCACCA
[truncated: 64,634 more rows]
