# Supplementary material for: Comparative analysis of tRNAs across mouse strains reveals gene-specific conservation, divergence, and copy number variation
Source: BMC Genomics. 2026 Mar 26;27:464. doi: 10.1186/s12864-026-12787-8 (PMC13169703; doi:10.1186/s12864-026-12787-8)
Supplement: Supplementary file 3 — Supplementary Material 3: Supplementary Table S2. Table summarizing counts of high-scoring and low-scoring tRNA genes across mouse strain genomes, with corresponding “high confidence” tRNA counts from gtRNAdb included for comparison. [file 12864_2026_12787_MOESM3_ESM.xlsx]

## Sheet: Sheet1
	mm10	129S1_SvImJ	AKR_J	BALB_cJ	NOD_ShiLtJ	A_J	PWK_PhJ	LP_J	DBA_2J	C57BL_6NJ	CAST_EiJ	WSB_EiJ	SPRET_EiJ	NZO_HlLtJ	CBA_J	FVB_NJ	C3H_HeJ	rn6
High	390	378	382	376	388	376	348	386	381	386	370	371	354	385	393	376	395	323
Low	38672	36219	36544	36478	35246	36169	30443	35671	35878	36069	32444	34552	26378	36402	36224	35342	36143	6475
All	39062	36597	36926	36854	35634	36545	30791	36057	36259	36455	32814	34923	26732	36787	36617	35718	36538	6798
gtRNAdb high-confidence	401	386	373	377	381	386	393	381	370	381	359	350	343	392	384	371	376	364
