# Supplementary material for: Comparative analysis of tRNAs across mouse strains reveals gene-specific conservation, divergence, and copy number variation
Source: BMC Genomics. 2026 Mar 26;27:464. doi: 10.1186/s12864-026-12787-8 (PMC13169703; doi:10.1186/s12864-026-12787-8)
Supplement: Supplementary file 4 — Supplementary Material 4: Supplementary Table S3. Table listing ortholog sets for tRNAs and tRNA-like elements. “NA” indicates cases in which no orthologous tRNA-like element was identified. tRNA names correspond to sequences listed in Table S1. Where available, ortholog set names include the locus identifier from the mm10 reference genome; otherwise, locus identifiers from non-reference strains are used. [file 12864_2026_12787_MOESM4_ESM.xlsx]

## Sheet: Sheet1
	mm10	SPRET_EiJ	WSB_EiJ	129S1_SvImJ	DBA_2J	C3H_HeJ	CBA_J	NZO_HlLtJ	AKR_J	A_J	CAST_EiJ	NOD_ShiLtJ	BALB_cJ	LP_J	PWK_PhJ	FVB_NJ	C57BL_6NJ	rn6
mm10.tRX-Asn-NNN-1578-1	tRX-Asn-NNN-1578	NA	tRX-Asn-NNN-1578	NA	NA	tRX-Asn-NNN-1578	NA	NA	tRX-Asn-NNN-1578	NA	tRX-Asn-NNN-1578	tRX-Asn-NNN-1578	tRX-Asn-NNN-1578	NA	NA	NA	tRX-Asn-NNN-1578	NA
mm10.tRX-Ser-NNN-12203-1	tRX-Ser-NNN-12203	tRX-Ser-NNN-6562	NA	tRX-Ser-NNN-12203	tRX-Ser-NNN-12203	tRX-Ser-NNN-12203	tRX-Ser-NNN-12203	tRX-Ser-NNN-12203	tRX-Ser-NNN-12203	tRX-Ser-NNN-12203	tRX-Ser-NNN-12203	tRX-Ser-NNN-12203	tRX-Ser-NNN-12203	tRX-Ser-NNN-12203	tRX-Ser-NNN-12203	tRX-Ser-NNN-12203	tRX-Ser-NNN-12203	NA
mm10.tRX-Val-NNN-177-1	tRX-Val-NNN-177	alttRNA-Val-NNN-2	tRX-Val-NNN-177	tRX-Val-NNN-177	tRX-Val-NNN-177	tRX-Val-NNN-177	tRX-Val-NNN-177	tRX-Val-NNN-177	tRX-Val-NNN-177	tRX-Val-NNN-177	tRX-Val-NNN-177	tRX-Val-NNN-177	tRX-Val-NNN-177	tRX-Val-NNN-177	tRX-Val-NNN-177	tRX-Val-NNN-177	tRX-Val-NNN-177	Unk
mm10.tRX-Ser-NNN-1576-10	tRX-Ser-NNN-1576	NA	tRX-Ser-NNN-1576	tRX-Ser-NNN-1576	tRX-Ser-NNN-1576	tRX-Ser-NNN-1576	tRX-Ser-NNN-1576	tRX-Ser-NNN-1576	tRX-Ser-NNN-1576	tRX-Ser-NNN-1576	tRX-Ser-NNN-1576	tRX-Ser-NNN-1576	tRX-Ser-NNN-1576	tRX-Ser-NNN-1576	tRX-Ser-NNN-1576	tRX-Ser-NNN-1576	tRX-Ser-NNN-1576	NA
mm10.tRX-Asn-NNN-1723-1	tRX-Asn-NNN-1723	NA	tRX-Asn-NNN-1723	tRX-Asn-NNN-1723	tRX-Asn-NNN-1723	tRX-Asn-NNN-1723	tRX-Asn-NNN-1723	tRX-Asn-NNN-1723	tRX-Asn-NNN-1723	tRX-Asn-NNN-1723	alttRNA-Asn-NNN-3	tRX-Asn-NNN-1723	tRX-Asn-NNN-1723	tRX-Asn-NNN-1723	alttRNA-Asn-NNN-3	tRX-Asn-NNN-1723	tRX-Asn-NNN-1723	Unk
mm10.tRX-Ser-NNN-11936-1	tRX-Ser-NNN-11936	NA	tRX-Ser-NNN-11936	tRX-Ser-NNN-11936	tRX-Ser-NNN-11936	tRX-Ser-NNN-11936	tRX-Ser-NNN-11936	tRX-Ser-NNN-11936	tRX-Ser-NNN-11936	tRX-Ser-NNN-11936	NA	tRX-Ser-NNN-11936	tRX-Ser-NNN-11936	tRX-Ser-NNN-11936	tRX-Ser-NNN-11936	tRX-Ser-NNN-11936	tRX-Ser-NNN-11936	Unk
mm10.tRX-Ser-NNN-13018-1	tRX-Ser-NNN-13018	alttRNA-Ser-NNN-260	tRX-Ser-NNN-13018	tRX-Ser-NNN-13018	tRX-Ser-NNN-13018	NA	tRX-Ser-NNN-13018	tRX-Ser-NNN-13018	NA	tRX-Ser-NNN-13018	tRX-Ser-NNN-13018	tRX-Ser-NNN-13018	tRX-Ser-NNN-13018	tRX-Ser-NNN-13018	NA	tRX-Ser-NNN-13018	tRX-Ser-NNN-13018	alttRNA-Ser-NNN-261
mm10.tRX-Ile-NNN-218-3	tRX-Ile-NNN-218	NA	tRX-Ile-NNN-218	tRX-Ile-NNN-218	tRX-Ile-NNN-218	tRX-Ile-NNN-218	tRX-Ile-NNN-218	tRX-Ile-NNN-218	tRX-Ile-NNN-218	tRX-Ile-NNN-218	NA	tRX-Ile-NNN-218	tRX-Ile-NNN-218	tRX-Ile-NNN-218	NA	tRX-Ile-NNN-218	tRX-Ile-NNN-218	NA
mm10.tRX-Und-NNN-2664-2	tRX-Und-NNN-2664	alttRNA-Und-NNN-137	tRX-Und-NNN-2664	tRX-Und-NNN-2664	tRX-Und-NNN-2664	tRX-Und-NNN-2664	tRX-Und-NNN-2664	tRX-Und-NNN-2664	tRX-Und-NNN-2664	tRX-Und-NNN-2664	alttRNA-Und-NNN-137	tRX-Und-NNN-2664	tRX-Und-NNN-2664	alttRNA-Und-NNN-137	alttRNA-Und-NNN-137	tRX-Und-NNN-2664	tRX-Und-NNN-2664	NA
mm10.tRX-Und-NNN-2698-1	tRX-Und-NNN-2698	tRX-Und-NNN-2698	alttRNA-Und-NNN-139	alttRNA-Und-NNN-139	alttRNA-Und-NNN-139	alttRNA-Und-NNN-139	alttRNA-Und-NNN-139	tRX-Und-NNN-2698	alttRNA-Und-NNN-139	alttRNA-Und-NNN-139	alttRNA-Und-NNN-139	alttRNA-Und-NNN-139	alttRNA-Und-NNN-139	alttRNA-Und-NNN-139	alttRNA-Und-NNN-139	alttRNA-Und-NNN-139	tRX-Und-NNN-2698	alttRNA-Und-NNN-140
mm10.tRX-Und-NNN-3150-1	tRX-Und-NNN-3150	NA	alttRNA-Und-NNN-142	alttRNA-Und-NNN-142	tRX-Und-NNN-3150	alttRNA-Und-NNN-142	tRX-Und-NNN-3150	tRX-Und-NNN-3150	tRX-Und-NNN-3150	tRX-Und-NNN-3150	tRX-Und-NNN-3150	alttRNA-Und-NNN-142	alttRNA-Und-NNN-142	alttRNA-Und-NNN-142	tRX-Und-NNN-3150	tRX-Und-NNN-3150	tRX-Und-NNN-3150	NA
mm10.tRX-Ala-NNN-1083-1	tRX-Ala-NNN-1083	alttRNA-Ala-NNN-2	tRX-Ala-NNN-1083	tRX-Ala-NNN-1083	tRX-Ala-NNN-1083	tRX-Ala-NNN-1083	tRX-Ala-NNN-1083	tRX-Ala-NNN-1083	tRX-Ala-NNN-1083	tRX-Ala-NNN-1083	tRX-Ala-NNN-1083	tRX-Ala-NNN-1083	tRX-Ala-NNN-1083	tRX-Ala-NNN-1083	tRX-Ala-NNN-1083	tRX-Ala-NNN-1083	tRX-Ala-NNN-1083	Unk
mm10.tRX-Asn-NNN-1192-1	tRX-Asn-NNN-1192	alttRNA-Asn-NNN-6	tRX-Asn-NNN-1192	tRX-Asn-NNN-1192	tRX-Asn-NNN-1192	tRX-Asn-NNN-1192	tRX-Asn-NNN-1192	tRX-Asn-NNN-1192	tRX-Asn-NNN-1192	tRX-Asn-NNN-1192	tRX-Asn-NNN-1192	tRX-Asn-NNN-1192	tRX-Asn-NNN-1192	tRX-Asn-NNN-1192	tRX-Asn-NNN-1192	tRX-Asn-NNN-1192	tRX-Asn-NNN-1192	NA
mm10.tRX-Glu-NNN-130-1	tRX-Glu-NNN-130	NA	tRX-Glu-NNN-130	tRX-Glu-NNN-130	tRX-Glu-NNN-130	tRX-Glu-NNN-130	tRX-Glu-NNN-130	tRX-Glu-NNN-130	tRX-Glu-NNN-130	tRX-Glu-NNN-130	NA	tRX-Glu-NNN-130	tRX-Glu-NNN-130	tRX-Glu-NNN-130	NA	tRX-Glu-NNN-130	tRX-Glu-NNN-130	alttRNA-Glu-NNN-6
mm10.tRX-Ser-NNN-6417-1	tRX-Ser-NNN-6417	alttRNA-Ser-NNN-264	tRX-Ser-NNN-6417	tRX-Ser-NNN-6417	tRX-Ser-NNN-6417	tRX-Ser-NNN-6417	tRX-Ser-NNN-6417	tRX-Ser-NNN-6417	tRX-Ser-NNN-6417	tRX-Ser-NNN-6417	NA	tRX-Ser-NNN-6417	tRX-Ser-NNN-6417	tRX-Ser-NNN-6417	tRX-Ser-NNN-2601	tRX-Ser-NNN-6417	tRX-Ser-NNN-6417	NA
mm10.tRX-Und-NNN-1838-4	tRX-Und-NNN-1838	alttRNA-Und-NNN-143	tRX-Und-NNN-1838	tRX-Und-NNN-1838	tRX-Und-NNN-1838	tRX-Und-NNN-1838	tRX-Und-NNN-1838	tRX-Und-NNN-1838	tRX-Und-NNN-1838	tRX-Und-NNN-1838	tRX-Ser-NNN-7334	tRX-Und-NNN-1838	tRX-Und-NNN-1838	tRX-Und-NNN-1838	tRX-Und-NNN-1838	tRX-Und-NNN-1838	tRX-Und-NNN-1838	NA
mm10.tRX-Ser-NNN-379-1	tRX-Ser-NNN-379	tRX-Ser-NNN-379	tRX-Ser-NNN-379	alttRNA-Ser-NNN-266	alttRNA-Ser-NNN-267	NA	NA	tRX-Ser-NNN-379	alttRNA-Ser-NNN-267	alttRNA-Ser-NNN-267	alttRNA-Ser-NNN-268	alttRNA-Ser-NNN-266	alttRNA-Ser-NNN-267	alttRNA-Ser-NNN-266	NA	alttRNA-Ser-NNN-266	alttRNA-Ser-NNN-269	NA
mm10.tRX-Leu-NNN-469-1	tRX-Leu-NNN-469	alttRNA-Leu-NNN-119	alttRNA-Leu-NNN-118	alttRNA-Leu-NNN-118	alttRNA-Leu-NNN-118	tRX-Leu-NNN-469	tRX-Leu-NNN-469	alttRNA-Ser-NNN-15820	alttRNA-Ser-NNN-15820	tRX-Leu-NNN-469	tRX-Leu-NNN-469	alttRNA-Ser-NNN-15820	alttRNA-Ser-NNN-15820	alttRNA-Leu-NNN-118	tRX-Leu-NNN-469	alttRNA-Ser-NNN-15820	tRX-Leu-NNN-469	NA
mm10.tRX-Ser-NNN-8680-1	tRX-Ser-NNN-8680	alttRNA-Ser-NNN-272	tRX-Ser-NNN-8680	tRX-Ser-NNN-8680	NA	tRX-Ser-NNN-8680	tRX-Ser-NNN-8680	tRX-Ser-NNN-8680	NA	tRX-Ser-NNN-8680	NA	tRX-Ser-NNN-8680	tRX-Ser-NNN-8680	tRX-Ser-NNN-8680	NA	tRX-Ser-NNN-8680	tRX-Ser-NNN-8680	NA
mm10.tRX-Ala-NNN-450-2	tRX-Ala-NNN-450	NA	tRX-Ala-NNN-450	tRX-Ala-NNN-257	NA	NA	NA	tRX-Ala-NNN-450	NA	tRX-Ala-NNN-450	NA	tRX-Ala-NNN-450	tRX-Ala-NNN-450	tRX-Ala-NNN-257	NA	alttRNA-Ala-NNN-5	Unk	NA
mm10.tRX-Ser-NNN-4778-43	tRX-Ser-NNN-4778	tRX-Ser-NNN-4778	NA	tRX-Ser-NNN-4778	tRX-Ser-NNN-4778	tRX-Ser-NNN-4778	tRX-Ser-NNN-4778	tRX-Ser-NNN-4778	tRX-Ser-NNN-4778	tRX-Ser-NNN-4778	tRX-Ser-NNN-4778	tRX-Ser-NNN-4778	tRX-Ser-NNN-4778	tRX-Ser-NNN-4778	tRX-Ser-NNN-4778	tRX-Ser-NNN-4778	tRX-Ser-NNN-4778	alttRNA-Ser-NNN-273
mm10.tRX-Ser-NNN-5554-13	tRX-Ser-NNN-5554	tRX-Ser-NNN-5554	tRX-Ser-NNN-5554	tRX-Ser-NNN-5554	tRX-Ser-NNN-5554	tRX-Ser-NNN-5554	tRX-Ser-NNN-5554	tRX-Ser-NNN-5554	tRX-Ser-NNN-5554	tRX-Ser-NNN-5554	tRX-Ser-NNN-5554	tRX-Ser-NNN-5554	tRX-Ser-NNN-5554	tRX-Ser-NNN-5554	NA	tRX-Ser-NNN-5554	tRX-Ser-NNN-5554	NA
mm10.tRX-Ala-NNN-927-1	tRX-Ala-NNN-927	alttRNA-Ala-NNN-7	tRX-Ala-NNN-927	tRX-Ala-NNN-927	tRX-Ala-NNN-927	tRX-Ala-NNN-927	tRX-Ala-NNN-927	tRX-Ala-NNN-927	tRX-Ala-NNN-927	tRX-Ala-NNN-927	tRX-Ala-NNN-927	tRX-Ala-NNN-927	tRX-Ala-NNN-927	tRX-Ala-NNN-927	tRX-Ala-NNN-927	tRX-Ala-NNN-927	tRX-Ala-NNN-927	NA
mm10.tRX-Asn-NNN-893-1	tRX-Asn-NNN-893	alttRNA-Asn-NNN-9	tRX-Asn-NNN-893	alttRNA-Asn-NNN-8	tRX-Asn-NNN-893	tRX-Asn-NNN-893	tRX-Asn-NNN-893	tRX-Asn-NNN-893	tRX-Asn-NNN-893	tRX-Asn-NNN-893	alttRNA-Asn-NNN-10	tRX-Asn-NNN-893	tRX-Asn-NNN-893	alttRNA-Asn-NNN-8	tRX-Asn-NNN-893	tRX-Asn-NNN-893	tRX-Asn-NNN-893	NA
mm10.tRX-Ser-NNN-10545-61	tRX-Ser-NNN-10545	NA	tRX-Ser-NNN-10572	NA	NA	tRX-Ser-NNN-10545	tRX-Ser-NNN-10545	NA	tRX-Ser-NNN-10545	tRX-Ser-NNN-10545	NA	NA	tRX-Ser-NNN-10572	tRX-Ser-NNN-10545	NA	tRX-Ser-NNN-10545	tRX-Ser-NNN-10545	NA
mm10.tRX-Leu-NNN-1588-3	tRX-Leu-NNN-1588	alttRNA-Arg-NNN-26	alttRNA-Arg-NNN-27	tRX-Leu-NNN-1588	tRX-Leu-NNN-1588	tRX-Arg-NNN-241	NA	tRX-Leu-NNN-1588	tRX-Arg-NNN-241	tRX-Arg-NNN-241	tRX-Leu-NNN-1588	NA	NA	tRX-Leu-NNN-1588	tRX-Arg-NNN-241	tRX-Leu-NNN-1588	NA	NA
mm10.tRX-Ser-NNN-6829-1	tRX-Ser-NNN-6829	alttRNA-Ser-NNN-276	tRX-Ser-NNN-6829	tRX-Ser-NNN-6829	tRX-Ser-NNN-6829	tRX-Ser-NNN-6829	tRX-Ser-NNN-6829	tRX-Ser-NNN-6829	tRX-Ser-NNN-6829	tRX-Ser-NNN-6829	tRX-Ser-NNN-6829	tRX-Ser-NNN-6829	tRX-Ser-NNN-6829	tRX-Ser-NNN-6829	tRX-Ser-NNN-6829	tRX-Ser-NNN-6829	tRX-Ser-NNN-6829	NA
mm10.tRX-Ser-NNN-4302-1	tRX-Ser-NNN-4302	NA	tRX-Ser-NNN-4302	tRX-Ser-NNN-4302	tRX-Ser-NNN-4302	tRX-Ser-NNN-4302	tRX-Ser-NNN-4302	tRX-Ser-NNN-4302	tRX-Ser-NNN-4302	tRX-Ser-NNN-4302	NA	tRX-Ser-NNN-4302	Unk	tRX-Ser-NNN-4302	NA	tRX-Ser-NNN-4302	tRX-Ser-NNN-4302	NA
mm10.tRX-Ala-NNN-825-1	tRX-Ala-NNN-825	tRX-Ala-NNN-825	tRX-Ala-NNN-825	tRX-Ala-NNN-825	tRX-Ala-NNN-825	tRX-Ala-NNN-825	tRX-Ala-NNN-825	tRX-Ala-NNN-825	tRX-Ala-NNN-825	tRX-Ala-NNN-825	tRX-Ala-NNN-825	tRX-Ala-NNN-825	tRX-Ala-NNN-825	tRX-Ala-NNN-825	tRX-Ala-NNN-825	tRX-Ala-NNN-825	tRX-Ala-NNN-825	alttRNA-Ala-NNN-9
mm10.tRX-Ser-NNN-2901-1	tRX-Ser-NNN-2901	NA	NA	NA	NA	NA	NA	NA	NA	NA	NA	NA	NA	NA	NA	NA	tRX-Ser-NNN-2901	NA
mm10.tRX-Ser-NNN-13619-1	tRX-Ser-NNN-13619	NA	tRX-Ser-NNN-13619	tRX-Ser-NNN-13619	tRX-Ser-NNN-13619	NA	tRX-Ser-NNN-13619	tRX-Ser-NNN-13619	tRX-Ser-NNN-13619	tRX-Ser-NNN-13619	tRX-Ser-NNN-13619	tRX-Ser-NNN-13619	tRX-Ser-NNN-13619	tRX-Ser-NNN-13619	tRX-Ser-NNN-13619	tRX-Ser-NNN-13619	tRX-Ser-NNN-13619	alttRNA-Ser-NNN-280
mm10.tRX-Ser-NNN-7740-1	tRX-Ser-NNN-7740	alttRNA-Ser-NNN-283	tRX-Ser-NNN-7740	tRX-Ser-NNN-7740	tRX-Ser-NNN-7740	tRX-Ser-NNN-7740	tRX-Ser-NNN-7740	tRX-Ser-NNN-7740	tRX-Ser-NNN-7740	alttRNA-Ser-NNN-284	NA	tRX-Ser-NNN-7740	alttRNA-Ser-NNN-284	tRX-Ser-NNN-7740	alttRNA-Ser-NNN-284	tRX-Ser-NNN-7740	tRX-Ser-NNN-7740	alttRNA-Ser-NNN-285
mm10.tRX-Ser-NNN-10545-1063	tRX-Ser-NNN-10545	NA	NA	NA	tRX-Ser-NNN-10545	NA	tRX-Ser-NNN-10545	NA	tRX-Ser-NNN-10545	NA	NA	NA	tRX-Ser-NNN-10545	NA	NA	tRX-Ser-NNN-10545	Unk	NA
mm10.tRX-Ser-NNN-14058-1	tRX-Ser-NNN-14058	alttRNA-Ser-NNN-288	tRX-Ser-NNN-14058	tRX-Ser-NNN-14058	tRX-Ser-NNN-14058	tRX-Ser-NNN-14058	tRX-Ser-NNN-14058	tRX-Ser-NNN-14058	tRX-Ser-NNN-14058	tRX-Ser-NNN-14058	tRX-Ser-NNN-14058	tRX-Ser-NNN-14058	tRX-Ser-NNN-14058	tRX-Ser-NNN-14058	tRX-Ser-NNN-14058	tRX-Ser-NNN-14058	tRX-Ser-NNN-14058	NA
mm10.tRX-Ser-NNN-5160-1	tRX-Ser-NNN-5160	alttRNA-Ser-NNN-290	tRX-Ser-NNN-5160	tRX-Ser-NNN-5160	tRX-Ser-NNN-5160	tRX-Ser-NNN-5160	tRX-Ser-NNN-5160	tRX-Ser-NNN-5160	tRX-Ser-NNN-5160	tRX-Ser-NNN-5160	alttRNA-Ser-NNN-291	tRX-Ser-NNN-5160	tRX-Ser-NNN-5160	tRX-Ser-NNN-5160	tRX-Ser-NNN-5160	NA	tRX-Ser-NNN-5160	NA
mm10.tRX-Ser-NNN-10243-1	tRX-Ser-NNN-10243	alttRNA-Ser-NNN-293	tRX-Ser-NNN-10243	tRX-Ser-NNN-10243	tRX-Ser-NNN-10243	tRX-Ser-NNN-10243	tRX-Ser-NNN-10243	tRX-Ser-NNN-10243	tRX-Ser-NNN-10243	tRX-Ser-NNN-10243	alttRNA-Ser-NNN-294	tRX-Ser-NNN-10243	tRX-Ser-NNN-10243	tRX-Ser-NNN-10243	NA	tRX-Ser-NNN-10243	tRX-Ser-NNN-10243	alttRNA-Ser-NNN-295
mm10.tRNA-Gly-CCC-3-1	tRNA-Gly-CCC-3	tRNA-Gly-CCC-3	tRNA-Gly-CCC-3	tRNA-Gly-CCC-3	tRNA-Gly-CCC-3	tRNA-Gly-CCC-3_U32C	tRNA-Gly-CCC-3_U32C	tRNA-Gly-CCC-3_U38C_U50C	tRNA-Gly-CCC-3	tRNA-Gly-CCC-3_U32C	tRNA-Gly-CCC-3_U29C	alttRNA-Gly-CCC-6	tRNA-Gly-CCC-3_U38C_U50C	tRNA-Gly-CCC-3	tRNA-Gly-CCC-3_U3A	tRNA-Gly-CCC-3_U32C	tRNA-Gly-CCC-3	tRNA-Gly-CCC-3
mm10.tRX-Ser-NNN-14457-1	tRX-Ser-NNN-14457	NA	tRX-Ser-NNN-14457	tRX-Ser-NNN-14457	tRX-Ser-NNN-14457	tRX-Ser-NNN-14457	tRX-Ser-NNN-14457	tRX-Ser-NNN-14457	tRX-Ser-NNN-14457	tRX-Ser-NNN-14457	NA	tRX-Ser-NNN-14457	tRX-Ser-NNN-14457	tRX-Ser-NNN-14457	tRX-Ser-NNN-14457	tRX-Ser-NNN-14457	tRX-Ser-NNN-14457	NA
mm10.tRX-Ser-NNN-9002-9	tRX-Ser-NNN-9002	NA	tRX-Ser-NNN-9002	tRX-Ser-NNN-9002	tRX-Ser-NNN-9002	tRX-Ser-NNN-9002	tRX-Ser-NNN-9002	tRX-Ser-NNN-9002	tRX-Ser-NNN-9002	tRX-Ser-NNN-9002	tRX-Ser-NNN-9002	tRX-Ser-NNN-9002	tRX-Ser-NNN-9002	tRX-Ser-NNN-9002	tRX-Ser-NNN-9002	tRX-Ser-NNN-9002	tRX-Ser-NNN-9002	NA
mm10.tRX-Ser-NNN-3316-1	tRX-Ser-NNN-3316	tRX-Ser-NNN-3316	tRX-Ser-NNN-3316	tRX-Ser-NNN-3316	tRX-Ser-NNN-3316	tRX-Ser-NNN-3316	tRX-Ser-NNN-3316	tRX-Ser-NNN-3316	tRX-Ser-NNN-3316	tRX-Ser-NNN-3316	tRX-Ser-NNN-3316	NA	tRX-Ser-NNN-3316	NA	tRX-Ser-NNN-3316	tRX-Ser-NNN-3316	tRX-Ser-NNN-3316	NA
mm10.tRX-Asn-NNN-1487-59	tRX-Asn-NNN-1487	NA	NA	tRX-Asn-NNN-1487	tRX-Asn-NNN-1487	tRX-Asn-NNN-1487	tRX-Asn-NNN-1488	NA	Unk	NA	NA	NA	tRX-Asn-NNN-1487	tRX-Asn-NNN-1487	NA	NA	tRX-Asn-NNN-1487	NA
mm10.tRX-Asn-NNN-1426-1	tRX-Asn-NNN-1426	alttRNA-Asn-NNN-14	tRX-Asn-NNN-1426	tRX-Asn-NNN-1426	tRX-Asn-NNN-1426	tRX-Asn-NNN-1426	tRX-Asn-NNN-1426	tRX-Asn-NNN-1426	tRX-Asn-NNN-1426	tRX-Asn-NNN-1426	alttRNA-Asn-NNN-14	tRX-Asn-NNN-1426	tRX-Asn-NNN-1426	tRX-Asn-NNN-1426	alttRNA-Asn-NNN-14	tRX-Asn-NNN-1426	tRX-Asn-NNN-1426	Unk
mm10.tRX-Ser-NNN-8099-1	tRX-Ser-NNN-8099	alttRNA-Ser-NNN-300	alttRNA-Ser-NNN-301	tRX-Ser-NNN-8099	tRX-Ser-NNN-8099	alttRNA-Ser-NNN-303	tRX-Ser-NNN-8099	tRX-Ser-NNN-8099	tRX-Ser-NNN-8099	tRX-Ser-NNN-8099	alttRNA-Ser-NNN-302	tRX-Ser-NNN-8099	tRX-Ser-NNN-8099	tRX-Ser-NNN-8099	NA	tRX-Ser-NNN-8099	tRX-Ser-NNN-8099	NA
mm10.tRX-Ser-NNN-1238-1	tRX-Ser-NNN-1238	tRX-Ser-NNN-1251	tRX-Ser-NNN-8526	tRX-Ser-NNN-1238	tRX-Ser-NNN-1238	tRX-Ser-NNN-1238	tRX-Ser-NNN-1238	tRX-Ser-NNN-1238	tRX-Ser-NNN-1238	tRX-Ser-NNN-1238	NA	tRX-Ser-NNN-1238	tRX-Ser-NNN-1238	tRX-Ser-NNN-1238	tRX-Ser-NNN-1251	tRX-Ser-NNN-1238	tRX-Ser-NNN-1238	NA
mm10.tRX-Ser-NNN-5315-1	tRX-Ser-NNN-5315	tRX-Ser-NNN-5315	tRX-Ser-NNN-5315	tRX-Ser-NNN-5315	tRX-Ser-NNN-5315	tRX-Ser-NNN-5315	tRX-Ser-NNN-5315	tRX-Ser-NNN-5315	tRX-Ser-NNN-5315	tRX-Ser-NNN-5315	alttRNA-Ser-NNN-308	tRX-Ser-NNN-5315	tRX-Ser-NNN-5315	tRX-Ser-NNN-5315	tRX-Ser-NNN-5315	tRX-Ser-NNN-5315	tRX-Ser-NNN-5315	NA
mm10.tRX-Ser-NNN-14528-2	tRX-Ser-NNN-14528	NA	tRX-Ser-NNN-14528	tRX-Ser-NNN-14528	tRX-Ser-NNN-14528	tRX-Ser-NNN-14528	tRX-Ser-NNN-14528	tRX-Ser-NNN-14528	tRX-Ser-NNN-14528	tRX-Ser-NNN-14528	NA	tRX-Ser-NNN-14528	tRX-Ser-NNN-14528	tRX-Ser-NNN-14528	tRX-Ser-NNN-14528	NA	tRX-Ser-NNN-14528	NA
mm10.tRX-Ser-NNN-6458-165	tRX-Ser-NNN-6458	NA	NA	tRX-Ser-NNN-6458	NA	NA	NA	tRX-Ser-NNN-6458	NA	NA	NA	NA	NA	tRX-Ser-NNN-6458	NA	NA	Unk	NA
mm10.tRX-Ser-NNN-4017-1	tRX-Ser-NNN-4017	alttRNA-Ser-NNN-311	tRX-Ser-NNN-4017	tRX-Ser-NNN-4017	NA	tRX-Ser-NNN-4017	tRX-Ser-NNN-4017	NA	tRX-Ser-NNN-4017	tRX-Ser-NNN-4017	NA	tRX-Ser-NNN-4017	NA	tRX-Ser-NNN-4017	NA	tRX-Ser-NNN-4017	tRX-Ser-NNN-4017	Unk
mm10.tRX-Ser-NNN-6962-3	tRX-Ser-NNN-6962	tRX-Ser-NNN-7262	tRX-Ser-NNN-7262	tRX-Ser-NNN-7262	tRX-Ser-NNN-7262	tRX-Ser-NNN-7262	tRX-Ser-NNN-7262	tRX-Ser-NNN-7262	tRX-Ser-NNN-7262	tRX-Ser-NNN-7262	tRX-Ser-NNN-7262	tRX-Ser-NNN-7262	tRX-Ser-NNN-7262	tRX-Ser-NNN-7262	tRX-Ser-NNN-7262	tRX-Ser-NNN-7262	tRX-Ser-NNN-6962	NA
mm10.tRX-Ser-NNN-9568-1	tRX-Ser-NNN-9568	NA	tRX-Ser-NNN-9568	tRX-Ser-NNN-9568	tRX-Ser-NNN-9568	tRX-Ser-NNN-9568	tRX-Ser-NNN-9568	tRX-Ser-NNN-9568	tRX-Ser-NNN-9568	tRX-Ser-NNN-9568	NA	tRX-Ser-NNN-9568	tRX-Ser-NNN-9568	tRX-Ser-NNN-9568	NA	tRX-Ser-NNN-9568	tRX-Ser-NNN-9568	NA
mm10.tRX-Ser-NNN-8786-1	tRX-Ser-NNN-8786	alttRNA-Ser-NNN-316	tRX-Ser-NNN-8786	tRX-Ser-NNN-8786	tRX-Ser-NNN-8786	tRX-Ser-NNN-8786	tRX-Ser-NNN-8786	tRX-Ser-NNN-8786	tRX-Ser-NNN-8786	tRX-Ser-NNN-8786	tRX-Ser-NNN-8786	tRX-Ser-NNN-8786	tRX-Ser-NNN-8786	tRX-Ser-NNN-8786	alttRNA-Ser-NNN-317	tRX-Ser-NNN-8786	tRX-Ser-NNN-8786	NA
mm10.tRX-Ser-NNN-14048-1	tRX-Ser-NNN-14048	NA	tRX-Ser-NNN-14048	tRX-Ser-NNN-14048	tRX-Ser-NNN-14048	tRX-Ser-NNN-14048	tRX-Ser-NNN-14048	tRX-Ser-NNN-14048	tRX-Ser-NNN-14048	tRX-Ser-NNN-14048	alttRNA-Ser-NNN-319	tRX-Ser-NNN-14048	tRX-Ser-NNN-14048	tRX-Ser-NNN-14048	alttRNA-Ser-NNN-319	tRX-Ser-NNN-14048	tRX-Ser-NNN-14048	NA
mm10.tRX-Ser-NNN-13787-1	tRX-Ser-NNN-13787	NA	tRX-Ser-NNN-13787	tRX-Ser-NNN-13787	tRX-Ser-NNN-13787	tRX-Ser-NNN-13787	tRX-Ser-NNN-13787	tRX-Ser-NNN-13787	tRX-Ser-NNN-13787	tRX-Ser-NNN-13787	tRX-Ser-NNN-7851	tRX-Ser-NNN-13787	tRX-Ser-NNN-13787	tRX-Ser-NNN-13787	alttRNA-Ser-NNN-322	tRX-Ser-NNN-13787	tRX-Ser-NNN-13787	NA
mm10.tRX-Ser-NNN-8179-45	tRX-Ser-NNN-8179	NA	tRX-Ser-NNN-8179	tRX-Ser-NNN-8179	tRX-Ser-NNN-8179	tRX-Ser-NNN-8179	tRX-Ser-NNN-8179	tRX-Ser-NNN-8179	tRX-Ser-NNN-8179	tRX-Ser-NNN-8179	tRX-Asn-NNN-1173	tRX-Ser-NNN-8179	tRX-Ser-NNN-8179	tRX-Ser-NNN-8179	tRX-Ser-NNN-8179	tRX-Ser-NNN-8179	tRX-Ser-NNN-8179	NA
mm10.tRX-Ser-NNN-1920-3	tRX-Ser-NNN-1920	alttRNA-Ser-NNN-324	tRX-Ser-NNN-1920	tRX-Ser-NNN-1920	tRX-Ser-NNN-1920	tRX-Ser-NNN-1920	tRX-Ser-NNN-1920	tRX-Ser-NNN-1920	tRX-Ser-NNN-1920	tRX-Ser-NNN-1920	tRX-Ser-NNN-2155	tRX-Ser-NNN-1920	tRX-Ser-NNN-1920	tRX-Ser-NNN-1920	alttRNA-Ser-NNN-325	tRX-Ser-NNN-1920	tRX-Ser-NNN-1920	alttRNA-Ser-NNN-326
mm10.tRX-Und-NNN-3898-1	tRX-Und-NNN-3898	tRX-Und-NNN-3898	alttRNA-Und-NNN-145	tRX-Und-NNN-3898	tRX-Und-NNN-3898	tRX-Und-NNN-3898	tRX-Und-NNN-3898	tRX-Und-NNN-3898	alttRNA-Und-NNN-146	tRX-Und-NNN-3898	alttRNA-Und-NNN-145	tRX-Und-NNN-3898	tRX-Und-NNN-3898	tRX-Und-NNN-3898	alttRNA-Und-NNN-146	tRX-Und-NNN-3898	tRX-Und-NNN-3898	NA
mm10.tRX-Ser-NNN-13311-127	tRX-Ser-NNN-13331	NA	NA	NA	NA	NA	NA	NA	NA	NA	NA	NA	NA	NA	NA	NA	tRX-Ser-NNN-13331	NA
mm10.tRX-Ser-NNN-11643-1	tRX-Ser-NNN-11643	alttRNA-Ser-NNN-330	tRX-Ser-NNN-11643	tRX-Ser-NNN-11643	tRX-Ser-NNN-11643	tRX-Ser-NNN-11643	tRX-Ser-NNN-11643	tRX-Ser-NNN-11643	tRX-Ser-NNN-11643	tRX-Ser-NNN-11643	tRX-Ser-NNN-11643	tRX-Ser-NNN-11643	tRX-Ser-NNN-11643	tRX-Ser-NNN-11643	tRX-Ser-NNN-11643	tRX-Ser-NNN-11643	tRX-Ser-NNN-11643	NA
mm10.tRX-Ser-NNN-14331-1	tRX-Ser-NNN-14331	NA	tRX-Ser-NNN-14331	tRX-Ser-NNN-14331	tRX-Ser-NNN-14331	tRX-Ser-NNN-14331	tRX-Ser-NNN-14331	tRX-Ser-NNN-14331	tRX-Ser-NNN-14331	tRX-Ser-NNN-14331	tRX-Ser-NNN-14331	tRX-Ser-NNN-14331	tRX-Ser-NNN-14331	tRX-Ser-NNN-14331	NA	tRX-Ser-NNN-14331	tRX-Ser-NNN-14331	NA
mm10.tRX-Ser-NNN-5554-1	tRX-Ser-NNN-5554	tRX-Ser-NNN-5554	tRX-Ser-NNN-5554	tRX-Ser-NNN-5554	tRX-Ser-NNN-5554	tRX-Ser-NNN-5554	tRX-Ser-NNN-5554	tRX-Ser-NNN-5554	tRX-Ser-NNN-5554	tRX-Ser-NNN-5554	tRX-Ser-NNN-2228	tRX-Ser-NNN-5554	tRX-Ser-NNN-5554	tRX-Ser-NNN-5554	tRX-Ser-NNN-5554	tRX-Ser-NNN-5554	tRX-Ser-NNN-5554	NA
mm10.tRX-Ser-NNN-829-1	tRX-Ser-NNN-829	tRX-Ser-NNN-612	tRX-Ser-NNN-829	tRX-Ser-NNN-829	tRX-Ser-NNN-829	tRX-Ser-NNN-829	tRX-Ser-NNN-829	tRX-Ser-NNN-829	tRX-Ser-NNN-829	tRX-Ser-NNN-829	tRX-Ser-NNN-648	tRX-Ser-NNN-829	tRX-Ser-NNN-829	tRX-Ser-NNN-829	tRX-Ser-NNN-648	tRX-Ser-NNN-829	tRX-Ser-NNN-829	NA
mm10.tRX-Und-NNN-1892-1	tRX-Und-NNN-1892	tRX-Und-NNN-1892	tRX-Und-NNN-1892	tRX-Und-NNN-1892	tRX-Und-NNN-1892	tRX-Und-NNN-1892	tRX-Und-NNN-1892	tRX-Und-NNN-1892	tRX-Und-NNN-1892	tRX-Und-NNN-1892	tRX-Und-NNN-1892	tRX-Und-NNN-1892	tRX-Und-NNN-1892	tRX-Und-NNN-1892	tRX-Und-NNN-1892	tRX-Und-NNN-1892	tRX-Und-NNN-1892	NA
mm10.tRX-Ser-NNN-7512-19	tRX-Ser-NNN-7512	NA	tRX-Ser-NNN-7512	Unk	tRX-Ser-NNN-7512	tRX-Ser-NNN-7512	tRX-Ser-NNN-7512	tRX-Ser-NNN-7512	tRX-Ser-NNN-7512	tRX-Ser-NNN-7512	NA	Unk	tRX-Ser-NNN-7512	tRX-Ser-NNN-7512	NA	tRX-Ser-NNN-7512	NA	NA
mm10.tRX-Thr-NNN-436-1	tRX-Thr-NNN-436	tRX-Thr-NNN-436	tRX-Thr-NNN-436	tRX-Thr-NNN-436	tRX-Thr-NNN-436	tRX-Thr-NNN-436	tRX-Thr-NNN-436	tRX-Thr-NNN-436	tRX-Thr-NNN-436	tRX-Thr-NNN-436	tRX-Thr-NNN-436	tRX-Thr-NNN-436	tRX-Thr-NNN-436	tRX-Thr-NNN-436	tRX-Thr-NNN-436	tRX-Thr-NNN-436	tRX-Thr-NNN-436	Unk
mm10.tRX-Ser-NNN-6962-1	tRX-Ser-NNN-6962	tRX-Ser-NNN-6962	NA	NA	NA	NA	NA	tRX-Ser-NNN-6962	NA	NA	NA	NA	tRX-Ser-NNN-6962	tRX-Ser-NNN-6962	tRX-Ser-NNN-6962	NA	tRX-Ser-NNN-6962	NA
mm10.tRX-Asn-NNN-168-1	tRX-Asn-NNN-168	tRX-Asn-NNN-168	tRX-Asn-NNN-168	tRX-Asn-NNN-168	tRX-Asn-NNN-168	tRX-Asn-NNN-168	tRX-Asn-NNN-168	tRX-Asn-NNN-168	tRX-Asn-NNN-168	tRX-Asn-NNN-168	tRX-Asn-NNN-168	tRX-Asn-NNN-168	tRX-Asn-NNN-168	tRX-Asn-NNN-168	tRX-Asn-NNN-168	tRX-Asn-NNN-168	tRX-Asn-NNN-168	NA
mm10.tRX-Leu-NNN-1480-1	tRX-Leu-NNN-1480	tRX-Leu-NNN-1480	tRX-Leu-NNN-1480	tRX-Leu-NNN-1480	tRX-Leu-NNN-1480	tRX-Leu-NNN-1480	tRX-Leu-NNN-1480	tRX-Leu-NNN-1480	tRX-Leu-NNN-1480	tRX-Leu-NNN-1480	NA	tRX-Leu-NNN-1480	tRX-Leu-NNN-1480	tRX-Leu-NNN-1480	NA	tRX-Leu-NNN-1480	tRX-Leu-NNN-1480	Unk
mm10.tRX-Ser-NNN-14397-1	tRX-Ser-NNN-14397	alttRNA-Ser-NNN-335	NA	tRX-Ser-NNN-14397	tRX-Ser-NNN-14397	NA	NA	tRX-Ser-NNN-14397	NA	tRX-Ser-NNN-14397	NA	NA	NA	tRX-Ser-NNN-14397	NA	tRX-Ser-NNN-14397	tRX-Ser-NNN-14397	Unk
mm10.tRX-Ser-NNN-13596-1	tRX-Ser-NNN-13596	alttRNA-Ser-NNN-337	tRX-Ser-NNN-13596	tRX-Ser-NNN-13596	alttRNA-Ser-NNN-338	alttRNA-Ser-NNN-338	tRX-Ser-NNN-13596	tRX-Ser-NNN-13596	alttRNA-Ser-NNN-338	tRX-Ser-NNN-13596	alttRNA-Ser-NNN-337	tRX-Ser-NNN-13596	tRX-Ser-NNN-13596	tRX-Ser-NNN-13596	alttRNA-Ser-NNN-337	tRX-Ser-NNN-13596	tRX-Ser-NNN-13596	NA
mm10.tRX-Asn-NNN-749-1	tRX-Asn-NNN-749	NA	tRX-Asn-NNN-749	tRX-Asn-NNN-749	tRX-Asn-NNN-749	tRX-Asn-NNN-749	tRX-Asn-NNN-749	tRX-Asn-NNN-749	tRX-Asn-NNN-749	tRX-Asn-NNN-749	alttRNA-Asn-NNN-18	tRX-Asn-NNN-749	tRX-Asn-NNN-749	tRX-Asn-NNN-749	alttRNA-Asn-NNN-18	tRX-Asn-NNN-749	tRX-Asn-NNN-749	NA
mm10.tRX-Asn-NNN-425-6	tRX-Asn-NNN-425	NA	tRX-Asn-NNN-425	tRX-Asn-NNN-425	tRX-Asn-NNN-425	tRX-Asn-NNN-425	tRX-Asn-NNN-425	tRX-Asn-NNN-425	tRX-Asn-NNN-425	tRX-Asn-NNN-425	tRX-Asn-NNN-889	tRX-Asn-NNN-425	tRX-Asn-NNN-425	tRX-Asn-NNN-425	Unk	NA	tRX-Asn-NNN-425	NA
mm10.tRX-Ser-NNN-10283-19	tRX-Ser-NNN-10283	NA	NA	NA	tRX-Ser-NNN-10283	tRX-Ser-NNN-10283	tRX-Ser-NNN-10283	tRX-Ser-NNN-10283	tRX-Ser-NNN-10283	tRX-Ser-NNN-10283	alttRNA-Ser-NNN-340	NA	tRX-Ser-NNN-10283	NA	tRX-Ser-NNN-10283	tRX-Ser-NNN-10283	tRX-Ser-NNN-10283	NA
mm10.tRX-Ser-NNN-8005-231	tRX-Ser-NNN-8005	NA	NA	tRX-Ser-NNN-8005	NA	NA	NA	tRX-Ser-NNN-8005	tRX-Ser-NNN-8005	tRX-Ser-NNN-8005	NA	NA	tRX-Ser-NNN-8005	tRX-Ser-NNN-8005	NA	tRX-Ser-NNN-8005	tRX-Ser-NNN-8005	NA
mm10.tRX-Ser-NNN-9763-16	tRX-Ser-NNN-9763	NA	NA	tRX-Ser-NNN-9763	tRX-Ser-NNN-9763	tRX-Ser-NNN-9763	NA	tRX-Ser-NNN-9763	tRX-Ser-NNN-9763	tRX-Ser-NNN-9763	NA	tRX-Ser-NNN-9763	tRX-Ser-NNN-9763	tRX-Ser-NNN-9763	NA	tRX-Ser-NNN-9763	tRX-Ser-NNN-9763	NA
mm10.tRX-Ser-NNN-14381-1	tRX-Ser-NNN-14381	alttRNA-Ser-NNN-343	tRX-Ser-NNN-14381	tRX-Ser-NNN-14381	tRX-Ser-NNN-14381	tRX-Ser-NNN-14381	tRX-Ser-NNN-14381	tRX-Ser-NNN-14381	tRX-Ser-NNN-14381	tRX-Ser-NNN-14381	NA	tRX-Ser-NNN-14381	tRX-Ser-NNN-14381	tRX-Ser-NNN-14381	tRX-Ser-NNN-14381	tRX-Ser-NNN-14381	tRX-Ser-NNN-14381	NA
mm10.tRX-Ala-NNN-191-1	tRX-Ala-NNN-191	tRX-Ala-NNN-191	tRX-Ala-NNN-191	tRX-Ala-NNN-191	tRX-Ala-NNN-191	tRX-Ala-NNN-191	tRX-Ala-NNN-191	tRX-Ala-NNN-191	tRX-Ala-NNN-191	tRX-Ala-NNN-191	alttRNA-Ala-NNN-12	tRX-Ala-NNN-191	tRX-Ala-NNN-191	tRX-Ala-NNN-191	tRX-Ala-NNN-191	tRX-Ala-NNN-191	tRX-Ala-NNN-191	NA
mm10.tRX-Thr-NNN-229-1	tRX-Thr-NNN-229	tRX-Thr-NNN-229	tRX-Thr-NNN-229	tRX-Thr-NNN-229	tRX-Thr-NNN-229	tRX-Thr-NNN-229	tRX-Thr-NNN-229	tRX-Thr-NNN-229	tRX-Thr-NNN-229	tRX-Thr-NNN-229	tRX-Thr-NNN-229	tRX-Thr-NNN-229	tRX-Thr-NNN-229	tRX-Thr-NNN-229	tRX-Thr-NNN-229	tRX-Thr-NNN-229	tRX-Thr-NNN-229	NA
mm10.tRX-Ala-NNN-1845-1	tRX-Ala-NNN-1845	NA	tRX-Ala-NNN-1845	tRX-Ala-NNN-1845	tRX-Ala-NNN-1845	tRX-Ala-NNN-1845	tRX-Ala-NNN-1845	tRX-Ala-NNN-1845	tRX-Ala-NNN-1845	tRX-Ala-NNN-1845	tRX-Ala-NNN-1845	tRX-Ala-NNN-1845	tRX-Ala-NNN-1845	tRX-Ala-NNN-1845	tRX-Ala-NNN-1845	alttRNA-Ala-NNN-14	tRX-Ala-NNN-1845	alttRNA-Ala-NNN-15
mm10.tRX-Ala-NNN-1844-1	tRX-Ala-NNN-1844	tRX-Ala-NNN-1844	NA	tRX-Ala-NNN-1844	tRX-Ala-NNN-1844	tRX-Ala-NNN-1844	tRX-Ala-NNN-1844	tRX-Ala-NNN-1844	tRX-Ala-NNN-1844	tRX-Ala-NNN-1844	tRX-Ala-NNN-1844	tRX-Ala-NNN-1844	tRX-Ala-NNN-1844	tRX-Ala-NNN-1844	NA	tRX-Ala-NNN-1844	tRX-Ala-NNN-1844	Unk
mm10.tRX-Und-NNN-606-1	tRX-Und-NNN-606	alttRNA-Und-NNN-149	tRX-Und-NNN-606	tRX-Und-NNN-606	tRX-Und-NNN-606	tRX-Und-NNN-606	tRX-Und-NNN-606	tRX-Und-NNN-606	tRX-Und-NNN-606	tRX-Und-NNN-606	tRX-Und-NNN-606	tRX-Und-NNN-606	tRX-Und-NNN-606	tRX-Und-NNN-606	tRX-Und-NNN-606	tRX-Und-NNN-606	tRX-Und-NNN-606	alttRNA-Und-NNN-150
mm10.tRX-Cys-NNN-57-1	tRX-Cys-NNN-57	tRX-Asn-NNN-687	alttRNA-Cys-NNN-7	tRX-Cys-NNN-57	tRX-Cys-NNN-57	tRX-Cys-NNN-57	tRX-Cys-NNN-57	tRX-Cys-NNN-57	tRX-Cys-NNN-57	tRX-Cys-NNN-57	alttRNA-Cys-NNN-8	tRX-Cys-NNN-57	tRX-Cys-NNN-57	alttRNA-Cys-NNN-7	NA	tRX-Cys-NNN-57	tRX-Cys-NNN-57	Unk
mm10.tRX-Asn-NNN-1404-1	tRX-Asn-NNN-1404	alttRNA-Asn-NNN-22	tRX-Asn-NNN-1404	tRX-Asn-NNN-1404	tRX-Asn-NNN-1404	tRX-Asn-NNN-1404	tRX-Asn-NNN-1404	tRX-Asn-NNN-1404	tRX-Asn-NNN-1404	tRX-Asn-NNN-1404	tRX-Asn-NNN-1404	tRX-Asn-NNN-1404	tRX-Asn-NNN-1404	tRX-Asn-NNN-1404	tRX-Asn-NNN-1404	tRX-Asn-NNN-1404	tRX-Asn-NNN-1404	NA
mm10.tRX-Ser-NNN-3071-1	tRX-Ser-NNN-3071	alttRNA-Ser-NNN-345	tRX-Ser-NNN-3071	tRX-Ser-NNN-3071	tRX-Ser-NNN-3071	tRX-Ser-NNN-3071	tRX-Ser-NNN-3071	tRX-Ser-NNN-3071	tRX-Ser-NNN-3071	tRX-Ser-NNN-3071	tRX-Ser-NNN-3071	tRX-Ser-NNN-3071	tRX-Ser-NNN-3071	tRX-Ser-NNN-3071	tRX-Ser-NNN-3071	tRX-Ser-NNN-3071	tRX-Ser-NNN-3071	NA
mm10.tRX-Ser-NNN-4777-1	tRX-Ser-NNN-4777	tRX-Ser-NNN-4778	tRX-Ser-NNN-4777	tRX-Ser-NNN-4777	tRX-Ser-NNN-4777	tRX-Ser-NNN-4777	tRX-Ser-NNN-4777	tRX-Ser-NNN-4777	tRX-Ser-NNN-4777	tRX-Ser-NNN-4777	tRX-Ser-NNN-4777	tRX-Ser-NNN-4777	tRX-Ser-NNN-4777	tRX-Ser-NNN-4777	NA	tRX-Ser-NNN-4777	tRX-Ser-NNN-4777	alttRNA-Ser-NNN-347
mm10.tRX-Cys-NNN-44-1	tRX-Cys-NNN-44	NA	tRX-Cys-NNN-44	tRX-Cys-NNN-44	tRX-Cys-NNN-44	tRX-Cys-NNN-44	tRX-Cys-NNN-44	tRX-Cys-NNN-44	tRX-Cys-NNN-44	tRX-Cys-NNN-44	tRX-Cys-NNN-44	tRX-Cys-NNN-44	tRX-Cys-NNN-44	tRX-Cys-NNN-44	tRX-Cys-NNN-44	tRX-Cys-NNN-44	tRX-Cys-NNN-44	NA
mm10.tRX-Ser-NNN-14271-1	tRX-Ser-NNN-14271	NA	tRX-Ser-NNN-14271	tRX-Ser-NNN-14271	tRX-Ser-NNN-14271	tRX-Ser-NNN-14271	tRX-Ser-NNN-14271	tRX-Ser-NNN-14271	tRX-Ser-NNN-14271	tRX-Ser-NNN-14271	tRX-Ser-NNN-14271	tRX-Ser-NNN-14271	tRX-Ser-NNN-14271	tRX-Ser-NNN-14271	tRX-Ser-NNN-14271	tRX-Ser-NNN-14271	tRX-Ser-NNN-14271	NA
mm10.tRX-Leu-NNN-131-1	tRX-Leu-NNN-131	alttRNA-Leu-NNN-122	tRX-Leu-NNN-131	tRX-Leu-NNN-131	tRX-Leu-NNN-131	tRX-Leu-NNN-131	tRX-Leu-NNN-131	tRX-Leu-NNN-131	tRX-Leu-NNN-131	tRX-Leu-NNN-131	tRX-Leu-NNN-131	tRX-Leu-NNN-131	tRX-Leu-NNN-131	tRX-Leu-NNN-131	alttRNA-Leu-NNN-123	tRX-Leu-NNN-131	tRX-Leu-NNN-131	NA
mm10.tRX-Ser-NNN-11306-1	tRX-Ser-NNN-11306	NA	NA	NA	tRX-Ser-NNN-11306	tRX-Ser-NNN-11306	tRX-Ser-NNN-11306	NA	tRX-Ser-NNN-11306	tRX-Ser-NNN-11306	NA	tRX-Ser-NNN-11306	NA	NA	tRX-Ser-NNN-11306	tRX-Ser-NNN-11306	tRX-Ser-NNN-11306	NA
mm10.tRX-Und-NNN-3820-1	tRX-Und-NNN-3820	alttRNA-Und-NNN-153	tRX-Und-NNN-3820	tRX-Und-NNN-3820	tRX-Und-NNN-3820	tRX-Und-NNN-3820	tRX-Und-NNN-3820	tRX-Und-NNN-3820	tRX-Und-NNN-3820	tRX-Und-NNN-3820	tRX-Und-NNN-3820	tRX-Und-NNN-3820	tRX-Und-NNN-3820	tRX-Und-NNN-3820	tRX-Und-NNN-3820	tRX-Und-NNN-3820	tRX-Und-NNN-3820	alttRNA-Und-NNN-154
mm10.tRX-Ser-NNN-7873-1	tRX-Ser-NNN-7873	NA	NA	NA	NA	NA	NA	NA	NA	NA	alttRNA-Ser-NNN-352	NA	NA	NA	tRX-Ser-NNN-7873	NA	tRX-Ser-NNN-7873	NA
mm10.tRX-Ser-NNN-7120-1	tRX-Ser-NNN-7120	NA	tRX-Ser-NNN-7120	tRX-Ser-NNN-7120	tRX-Ser-NNN-7120	tRX-Ser-NNN-7120	tRX-Ser-NNN-7120	tRX-Ser-NNN-7120	tRX-Ser-NNN-7120	tRX-Ser-NNN-7120	alttRNA-Ser-NNN-354	tRX-Ser-NNN-7120	tRX-Ser-NNN-7120	tRX-Ser-NNN-7120	alttRNA-Ser-NNN-355	alttRNA-Ser-NNN-355	tRX-Ser-NNN-7120	NA
mm10.tRX-Arg-NNN-110-1	tRX-Arg-NNN-110	alttRNA-Arg-NNN-31	tRX-Arg-NNN-110	tRX-Arg-NNN-110	tRX-Arg-NNN-110	tRX-Arg-NNN-110	tRX-Arg-NNN-110	tRX-Arg-NNN-110	tRX-Arg-NNN-110	tRX-Arg-NNN-110	tRX-Arg-NNN-110	tRX-Arg-NNN-110	tRX-Arg-NNN-110	tRX-Arg-NNN-110	tRX-Arg-NNN-110	tRX-Arg-NNN-110	tRX-Arg-NNN-110	Unk
mm10.tRX-Asn-NNN-1035-1	tRX-Asn-NNN-1035	NA	tRX-Asn-NNN-1035	tRX-Asn-NNN-1035	tRX-Asn-NNN-1035	tRX-Asn-NNN-1035	tRX-Asn-NNN-1035	tRX-Asn-NNN-1035	tRX-Asn-NNN-1035	tRX-Asn-NNN-1035	tRX-Asn-NNN-1035	tRX-Asn-NNN-1035	tRX-Asn-NNN-1035	tRX-Asn-NNN-1035	tRX-Asn-NNN-1035	tRX-Asn-NNN-1035	tRX-Asn-NNN-1035	NA
mm10.tRX-Ser-NNN-4913-1	tRX-Ser-NNN-4913	NA	tRX-Ser-NNN-4913	tRX-Ser-NNN-4913	tRX-Ser-NNN-4913	tRX-Ser-NNN-4913	tRX-Ser-NNN-4913	tRX-Ser-NNN-4913	tRX-Ser-NNN-4913	tRX-Ser-NNN-4913	tRX-Ser-NNN-4913	tRX-Ser-NNN-4913	tRX-Ser-NNN-4913	tRX-Ser-NNN-4913	tRX-Ser-NNN-4913	tRX-Ser-NNN-4913	tRX-Ser-NNN-4913	NA
mm10.tRX-Glu-NNN-83-1	tRX-Glu-NNN-83	NA	tRX-Glu-NNN-83	tRX-Glu-NNN-83	tRX-Glu-NNN-83	tRX-Glu-NNN-83	tRX-Glu-NNN-83	tRX-Glu-NNN-83	tRX-Glu-NNN-83	tRX-Glu-NNN-83	alttRNA-Glu-NNN-8	tRX-Glu-NNN-83	tRX-Glu-NNN-83	tRX-Glu-NNN-83	NA	tRX-Glu-NNN-83	tRX-Glu-NNN-83	Unk
mm10.tRX-Und-NNN-1250-1	tRX-Und-NNN-1250	tRX-Und-NNN-1250	tRX-Und-NNN-1250	tRX-Und-NNN-1250	tRX-Und-NNN-1250	tRX-Und-NNN-1250	tRX-Und-NNN-1250	tRX-Und-NNN-1250	tRX-Und-NNN-1250	tRX-Und-NNN-1250	tRX-Und-NNN-1250	tRX-Und-NNN-1250	tRX-Und-NNN-1250	tRX-Und-NNN-1250	tRX-Und-NNN-1250	tRX-Und-NNN-1250	tRX-Und-NNN-1250	alttRNA-Und-NNN-156
mm10.tRX-Thr-NNN-145-1	tRX-Thr-NNN-145	alttRNA-Thr-NNN-12	tRX-Thr-NNN-145	tRX-Thr-NNN-145	tRX-Thr-NNN-145	tRX-Thr-NNN-145	tRX-Thr-NNN-145	tRX-Thr-NNN-145	tRX-Thr-NNN-145	tRX-Thr-NNN-145	tRX-Thr-NNN-145	tRX-Thr-NNN-145	tRX-Thr-NNN-145	tRX-Thr-NNN-145	tRX-Thr-NNN-145	tRX-Thr-NNN-145	tRX-Thr-NNN-145	alttRNA-Thr-NNN-13
mm10.tRX-Ser-NNN-10545-213	tRX-Ser-NNN-10545	NA	NA	NA	NA	NA	NA	NA	NA	NA	NA	NA	NA	NA	NA	NA	tRX-Ser-NNN-10545	NA
mm10.tRX-Ala-NNN-1661-1	tRX-Ala-NNN-1661	NA	tRX-Ala-NNN-1661	tRX-Ala-NNN-1661	tRX-Ala-NNN-1661	tRX-Ala-NNN-1661	tRX-Ala-NNN-1661	tRX-Ala-NNN-1661	tRX-Ala-NNN-1661	tRX-Ala-NNN-1661	tRX-Ala-NNN-1661	tRX-Ala-NNN-1661	tRX-Ala-NNN-1661	tRX-Ala-NNN-1661	tRX-Ala-NNN-1661	tRX-Ala-NNN-1661	tRX-Ala-NNN-1661	NA
mm10.tRX-Ser-NNN-9119-90	tRX-Ser-NNN-9119	tRX-Ser-NNN-9119	tRX-Ser-NNN-9119	tRX-Ser-NNN-9119	tRX-Ser-NNN-9119	tRX-Ser-NNN-9119	tRX-Ser-NNN-9119	tRX-Ser-NNN-9119	tRX-Ser-NNN-9119	tRX-Ser-NNN-9119	alttRNA-Ser-NNN-150	tRX-Ser-NNN-9119	tRX-Ser-NNN-9119	tRX-Ser-NNN-9119	tRX-Ser-NNN-9119	tRX-Ser-NNN-9119	tRX-Ser-NNN-9119	NA
mm10.tRX-Leu-NNN-1588-1	tRX-Leu-NNN-1588	NA	NA	NA	NA	NA	NA	tRX-Leu-NNN-1588	NA	NA	NA	NA	NA	NA	NA	NA	tRX-Leu-NNN-1588	NA
mm10.tRX-Ser-NNN-4549-1	tRX-Ser-NNN-4549	alttRNA-Ser-NNN-359	tRX-Ser-NNN-4549	tRX-Ser-NNN-4549	tRX-Ser-NNN-4549	tRX-Ser-NNN-4549	tRX-Ser-NNN-4549	alttRNA-Ser-NNN-358	tRX-Ser-NNN-4549	tRX-Ser-NNN-4549	NA	alttRNA-Ser-NNN-360	tRX-Ser-NNN-4549	tRX-Ser-NNN-4549	alttRNA-Ser-NNN-358	tRX-Ser-NNN-4549	tRX-Ser-NNN-4549	NA
mm10.tRX-Ser-NNN-1958-1	tRX-Ser-NNN-1958	NA	tRX-Ser-NNN-1958	tRX-Ser-NNN-1958	tRX-Ser-NNN-1958	tRX-Ser-NNN-1958	tRX-Ser-NNN-1958	tRX-Ser-NNN-1958	tRX-Ser-NNN-1958	tRX-Ser-NNN-1958	alttRNA-Ser-NNN-362	tRX-Ser-NNN-1958	tRX-Ser-NNN-1958	alttRNA-Ser-NNN-362	alttRNA-Ser-NNN-362	tRX-Ser-NNN-1958	tRX-Ser-NNN-1958	NA
mm10.tRX-Ser-NNN-4185-52	tRX-Ser-NNN-4185	tRX-Ser-NNN-4185	tRX-Ser-NNN-4185	tRX-Ser-NNN-4185	tRX-Ser-NNN-4185	tRX-Ser-NNN-4185	tRX-Ser-NNN-4185	tRX-Ser-NNN-4185	tRX-Ser-NNN-4185	tRX-Ser-NNN-4185	tRX-Ser-NNN-4185	tRX-Ser-NNN-4185	tRX-Ser-NNN-4185	tRX-Ser-NNN-4185	tRX-Ser-NNN-11869	tRX-Ser-NNN-4185	tRX-Ser-NNN-4185	NA
mm10.tRX-Ile-NNN-114-1	tRX-Ile-NNN-114	alttRNA-Ile-NNN-16	tRX-Ile-NNN-114	tRX-Ile-NNN-114	tRX-Ile-NNN-114	tRX-Ile-NNN-114	tRX-Ile-NNN-114	tRX-Ile-NNN-114	tRX-Ile-NNN-114	tRX-Ile-NNN-114	tRX-Ile-NNN-114	tRX-Ile-NNN-114	tRX-Ile-NNN-114	tRX-Ile-NNN-114	tRX-Ile-NNN-114	tRX-Ile-NNN-114	tRX-Ile-NNN-114	NA
mm10.tRX-Ala-NNN-1230-1	tRX-Ala-NNN-1230	alttRNA-Ala-NNN-20	alttRNA-Ala-NNN-21	tRX-Ala-NNN-1230	tRX-Ala-NNN-1230	alttRNA-Ala-NNN-21	alttRNA-Ala-NNN-21	tRX-Ala-NNN-1230	tRX-Ala-NNN-1230	tRX-Ala-NNN-1230	alttRNA-Ala-NNN-21	alttRNA-Ala-NNN-21	alttRNA-Ala-NNN-21	tRX-Ala-NNN-1230	alttRNA-Ala-NNN-21	tRX-Ala-NNN-1230	tRX-Ala-NNN-1230	Unk
mm10.tRX-Ser-NNN-10545-177	tRX-Ser-NNN-10545	NA	NA	NA	NA	NA	NA	tRX-Ser-NNN-10545	NA	NA	NA	NA	NA	NA	NA	NA	NA	NA
mm10.tRX-Leu-NNN-1139-1	tRX-Leu-NNN-1139	NA	tRX-Leu-NNN-1139	tRX-Leu-NNN-1139	tRX-Leu-NNN-1139	tRX-Leu-NNN-1139	tRX-Leu-NNN-1139	tRX-Leu-NNN-1139	tRX-Leu-NNN-1139	tRX-Leu-NNN-1139	NA	tRX-Leu-NNN-1139	tRX-Leu-NNN-1139	tRX-Leu-NNN-1139	NA	tRX-Leu-NNN-1139	tRX-Leu-NNN-1139	NA
mm10.tRX-Ser-NNN-10070-1	tRX-Ser-NNN-10070	NA	tRX-Ser-NNN-10070	tRX-Ser-NNN-10070	tRX-Ser-NNN-10070	alttRNA-Ser-NNN-365	alttRNA-Ser-NNN-365	tRX-Ser-NNN-10070	tRX-Ser-NNN-10070	alttRNA-Ser-NNN-365	alttRNA-Ser-NNN-365	tRX-Ser-NNN-10070	NA	tRX-Ser-NNN-10070	tRX-Ser-NNN-10070	alttRNA-Ser-NNN-365	tRX-Ser-NNN-10070	alttRNA-Ser-NNN-366
mm10.tRX-Und-NNN-859-1	tRX-Und-NNN-859	NA	tRX-Und-NNN-859	tRX-Und-NNN-859	tRX-Und-NNN-859	tRX-Und-NNN-859	tRX-Und-NNN-859	tRX-Und-NNN-859	tRX-Und-NNN-859	tRX-Und-NNN-859	tRX-Und-NNN-859	tRX-Und-NNN-859	tRX-Und-NNN-859	tRX-Und-NNN-859	tRX-Und-NNN-859	tRX-Und-NNN-859	tRX-Und-NNN-859	Unk
mm10.tRX-Und-NNN-753-1	tRX-Und-NNN-753	tRX-Und-NNN-753	alttRNA-Und-NNN-161	tRX-Und-NNN-753	tRX-Und-NNN-753	tRX-Und-NNN-753	tRX-Und-NNN-753	tRX-Und-NNN-753	tRX-Und-NNN-753	tRX-Und-NNN-753	alttRNA-Und-NNN-162	tRX-Und-NNN-753	tRX-Und-NNN-753	tRX-Und-NNN-753	alttRNA-Und-NNN-161	tRX-Und-NNN-753	tRX-Und-NNN-753	NA
mm10.tRX-Ser-NNN-4018-1	tRX-Ser-NNN-4018	NA	tRX-Ser-NNN-4018	tRX-Ser-NNN-4018	tRX-Ser-NNN-4018	tRX-Ser-NNN-4018	tRX-Ser-NNN-4018	tRX-Ser-NNN-5496	tRX-Ser-NNN-4018	tRX-Ser-NNN-4018	tRX-Ser-NNN-4018	tRX-Ser-NNN-4018	tRX-Ser-NNN-4018	tRX-Ser-NNN-4018	tRX-Ser-NNN-4018	tRX-Ser-NNN-4018	tRX-Ser-NNN-4018	NA
mm10.tRX-Ser-NNN-5764-1	tRX-Ser-NNN-5764	tRX-Ser-NNN-9267	tRX-Ser-NNN-5764	tRX-Ser-NNN-5764	tRX-Ser-NNN-5764	tRX-Ser-NNN-5764	tRX-Ser-NNN-5764	tRX-Ser-NNN-5764	tRX-Ser-NNN-5764	tRX-Ser-NNN-5764	alttRNA-Ser-NNN-371	tRX-Ser-NNN-5764	tRX-Ser-NNN-5764	tRX-Ser-NNN-5764	alttRNA-Ser-NNN-372	tRX-Ser-NNN-5764	tRX-Ser-NNN-5764	Unk
mm10.tRX-Ile-NNN-17-1	tRX-Ile-NNN-17	tRX-Ile-NNN-17	tRX-Ile-NNN-17	tRX-Ile-NNN-17	tRX-Ile-NNN-17	tRX-Ile-NNN-17	tRX-Ile-NNN-17	tRX-Ile-NNN-17	tRX-Ile-NNN-17	tRX-Ile-NNN-17	tRX-Ile-NNN-17	tRX-Ile-NNN-17	tRX-Ile-NNN-17	tRX-Ile-NNN-17	tRX-Ile-NNN-17	tRX-Ile-NNN-17	tRX-Ile-NNN-17	Unk
mm10.tRX-Leu-NNN-201-1	tRX-Leu-NNN-201	NA	tRX-Leu-NNN-201	alttRNA-Leu-NNN-126	tRX-Leu-NNN-201	NA	NA	tRX-Leu-NNN-201	alttRNA-Leu-NNN-126	NA	alttRNA-Leu-NNN-126	tRX-Leu-NNN-201	NA	alttRNA-Leu-NNN-126	alttRNA-Leu-NNN-126	tRX-Leu-NNN-201	tRX-Leu-NNN-201	Unk
mm10.tRX-Ser-NNN-11386-1	tRX-Ser-NNN-11386	alttRNA-Ser-NNN-375	NA	alttRNA-Ser-NNN-376	alttRNA-Ser-NNN-376	NA	alttRNA-Ser-NNN-376	alttRNA-Ser-NNN-374	alttRNA-Ser-NNN-376	alttRNA-Ser-NNN-376	alttRNA-Ser-NNN-377	alttRNA-Ser-NNN-376	alttRNA-Ser-NNN-376	NA	NA	alttRNA-Ser-NNN-376	alttRNA-Ser-NNN-376	NA
mm10.tRX-Ser-NNN-10966-18	tRX-Ser-NNN-10966	NA	tRX-Ser-NNN-10966	tRX-Ser-NNN-10966	tRX-Ser-NNN-10966	tRX-Ser-NNN-10966	tRX-Ser-NNN-10966	tRX-Ser-NNN-10991	tRX-Ser-NNN-10966	tRX-Ser-NNN-10966	NA	tRX-Ser-NNN-10966	tRX-Ser-NNN-10966	tRX-Ser-NNN-10966	NA	tRX-Ser-NNN-10966	tRX-Ser-NNN-10966	NA
mm10.tRX-Und-NNN-2947-1	tRX-Und-NNN-2947	alttRNA-Und-NNN-164	tRX-Und-NNN-2947	tRX-Und-NNN-2947	tRX-Und-NNN-2947	tRX-Und-NNN-2947	tRX-Und-NNN-2947	tRX-Und-NNN-2947	tRX-Und-NNN-2947	tRX-Und-NNN-2947	alttRNA-Und-NNN-165	tRX-Und-NNN-2947	tRX-Und-NNN-2947	tRX-Und-NNN-2947	tRX-Und-NNN-2947	tRX-Und-NNN-2947	tRX-Und-NNN-2947	alttRNA-Und-NNN-74
mm10.tRX-Asp-NNN-2-1	tRX-Asp-NNN-2	alttRNA-Asp-NNN-4	tRX-Asp-NNN-2	tRX-Asp-NNN-2	tRX-Asp-NNN-2	tRX-Asp-NNN-2	tRX-Asp-NNN-2	tRX-Asp-NNN-2	tRX-Asp-NNN-2	tRX-Asp-NNN-2	tRX-Asp-NNN-2	tRX-Asp-NNN-2	tRX-Asp-NNN-2	tRX-Asp-NNN-2	tRX-Asp-NNN-2	tRX-Asp-NNN-2	tRX-Asp-NNN-2	alttRNA-Asp-NNN-5
mm10.tRX-Ala-NNN-276-1	tRX-Ala-NNN-276	NA	tRX-Ala-NNN-276	tRX-Ala-NNN-276	tRX-Ala-NNN-276	tRX-Ala-NNN-276	tRX-Ala-NNN-276	tRX-Ala-NNN-276	tRX-Ala-NNN-276	NA	NA	tRX-Ala-NNN-276	tRX-Ala-NNN-276	tRX-Ala-NNN-276	NA	tRX-Ala-NNN-276	tRX-Ala-NNN-276	NA
mm10.tRX-Ser-NNN-12020-1	tRX-Ser-NNN-12020	tRX-Ser-NNN-12020	tRX-Ser-NNN-12020	tRX-Ser-NNN-12020	tRX-Ser-NNN-12020	tRX-Ser-NNN-12020	tRX-Ser-NNN-12020	tRX-Ser-NNN-12020	tRX-Ser-NNN-12020	tRX-Ser-NNN-12020	tRX-Ser-NNN-12020	tRX-Ser-NNN-12020	tRX-Ser-NNN-12020	tRX-Ser-NNN-12020	tRX-Ser-NNN-12020	tRX-Ser-NNN-12020	tRX-Ser-NNN-12020	Unk
mm10.tRX-Ser-NNN-2879-38	tRX-Ser-NNN-2879	NA	tRX-Ser-NNN-2879	tRX-Ser-NNN-2879	tRX-Ser-NNN-2879	tRX-Ser-NNN-2879	tRX-Ser-NNN-2879	tRX-Ser-NNN-2879	tRX-Ser-NNN-2879	tRX-Ser-NNN-2879	NA	tRX-Ser-NNN-2879	tRX-Ser-NNN-2879	tRX-Ser-NNN-2879	tRX-Ser-NNN-2879	tRX-Ser-NNN-2879	tRX-Ser-NNN-2879	NA
mm10.tRX-Ser-NNN-9779-3	tRX-Ser-NNN-9779	NA	tRX-Ser-NNN-9779	tRX-Ser-NNN-9779	tRX-Ser-NNN-9779	tRX-Ser-NNN-9779	tRX-Ser-NNN-9779	tRX-Ser-NNN-9779	tRX-Ser-NNN-9779	tRX-Ser-NNN-9779	tRX-Ser-NNN-9779	tRX-Ser-NNN-9779	tRX-Ser-NNN-9779	tRX-Ser-NNN-9779	NA	tRX-Ser-NNN-9779	tRX-Ser-NNN-9779	NA
mm10.tRX-Arg-NNN-582-1	tRX-Arg-NNN-582	tRX-Arg-NNN-582	alttRNA-Arg-NNN-34	NA	NA	tRX-Arg-NNN-582	tRX-Arg-NNN-582	NA	alttRNA-Arg-NNN-34	tRX-Arg-NNN-582	tRX-Arg-NNN-582	NA	NA	tRX-Arg-NNN-582	tRX-Arg-NNN-582	tRX-Arg-NNN-582	tRX-Arg-NNN-582	NA
mm10.tRX-Thr-NNN-1-1	tRX-Thr-NNN-1	alttRNA-Thr-NNN-16	tRX-Thr-NNN-1	tRX-Thr-NNN-1	tRX-Thr-NNN-1	tRX-Thr-NNN-1	tRX-Thr-NNN-1	tRX-Thr-NNN-1	tRX-Thr-NNN-1	tRX-Thr-NNN-1	alttRNA-Thr-NNN-17	tRX-Thr-NNN-1	tRX-Thr-NNN-1	tRX-Thr-NNN-1	alttRNA-Thr-NNN-18	tRX-Thr-NNN-1	tRX-Thr-NNN-1	tRNA-Ala-CGC-2
mm10.tRX-Ser-NNN-11525-18	tRX-Ser-NNN-11525	NA	NA	tRX-Ser-NNN-11525	NA	tRX-Ser-NNN-11525	tRX-Ser-NNN-11525	tRX-Ser-NNN-11525	tRX-Ser-NNN-11525	NA	NA	alttRNA-Ser-NNN-381	NA	tRX-Ser-NNN-11525	NA	tRX-Ser-NNN-11525	tRX-Ser-NNN-11525	NA
mm10.tRX-Ser-NNN-10740-1	tRX-Ser-NNN-10740	NA	tRX-Ser-NNN-10740	tRX-Ser-NNN-10740	tRX-Ser-NNN-10740	tRX-Ser-NNN-10740	tRX-Ser-NNN-10740	tRX-Ser-NNN-10740	tRX-Ser-NNN-10740	tRX-Ser-NNN-10740	tRX-Ser-NNN-10740	tRX-Ser-NNN-10740	tRX-Ser-NNN-10740	tRX-Ser-NNN-10740	NA	tRX-Ser-NNN-10740	tRX-Ser-NNN-10740	NA
mm10.tRX-Ser-NNN-5103-1	tRX-Ser-NNN-5103	alttRNA-Ser-NNN-384	tRX-Ser-NNN-5103	tRX-Ser-NNN-5103	tRX-Ser-NNN-5103	tRX-Ser-NNN-5103	tRX-Ser-NNN-5103	tRX-Ser-NNN-5103	tRX-Ser-NNN-5103	tRX-Ser-NNN-5103	tRX-Ser-NNN-5103	tRX-Ser-NNN-5103	tRX-Ser-NNN-5103	tRX-Ser-NNN-5103	tRX-Ser-NNN-5103	tRX-Ser-NNN-5103	tRX-Ser-NNN-5103	NA
mm10.tRX-Ser-NNN-6983-2	tRX-Ser-NNN-6983	NA	tRX-Ser-NNN-2228	tRX-Ser-NNN-6983	tRX-Ser-NNN-6983	tRX-Ser-NNN-6983	tRX-Ser-NNN-6983	tRX-Ser-NNN-6983	tRX-Ser-NNN-6983	tRX-Ser-NNN-6983	tRX-Ser-NNN-6983	tRX-Ser-NNN-6983	tRX-Ser-NNN-6983	tRX-Ser-NNN-6983	tRX-Ser-NNN-6983	tRX-Ser-NNN-6983	tRX-Ser-NNN-6983	NA
mm10.tRX-Ser-NNN-1928-1	tRX-Ser-NNN-1928	tRX-Ser-NNN-1928	tRX-Ser-NNN-1928	tRX-Ser-NNN-1928	tRX-Ser-NNN-1928	tRX-Ser-NNN-1928	tRX-Ser-NNN-1928	tRX-Ser-NNN-1928	tRX-Ser-NNN-1928	tRX-Ser-NNN-1928	tRX-Ser-NNN-1928	tRX-Ser-NNN-1928	tRX-Ser-NNN-1928	tRX-Ser-NNN-1928	tRX-Ser-NNN-1928	tRX-Ser-NNN-1928	tRX-Ser-NNN-1928	Unk
mm10.tRX-Arg-NNN-342-1	tRX-Arg-NNN-342	alttRNA-Arg-NNN-36	tRX-Arg-NNN-342	tRX-Arg-NNN-342	tRX-Arg-NNN-342	tRX-Arg-NNN-342	tRX-Arg-NNN-342	tRX-Arg-NNN-342	tRX-Arg-NNN-342	tRX-Arg-NNN-342	alttRNA-Arg-NNN-37	tRX-Arg-NNN-342	tRX-Arg-NNN-342	tRX-Arg-NNN-342	tRX-Arg-NNN-342	tRX-Arg-NNN-342	tRX-Arg-NNN-342	Unk
mm10.tRX-Pro-NNN-43-1	tRX-Pro-NNN-43	alttRNA-Pro-NNN-2	tRX-Pro-NNN-43	tRX-Pro-NNN-43	tRX-Pro-NNN-43	tRX-Pro-NNN-43	tRX-Pro-NNN-43	tRX-Pro-NNN-43	tRX-Pro-NNN-43	tRX-Pro-NNN-43	tRX-Pro-NNN-43	tRX-Pro-NNN-43	tRX-Pro-NNN-43	tRX-Pro-NNN-43	tRX-Pro-NNN-43	tRX-Pro-NNN-43	tRX-Pro-NNN-43	alttRNA-Ser-NNN-76
mm10.tRX-Ser-NNN-2440-4	tRX-Ser-NNN-2440	tRX-Ser-NNN-2440	alttRNA-Ser-NNN-386	tRX-Ser-NNN-2440	tRX-Ser-NNN-2440	tRX-Ser-NNN-2440	tRX-Ser-NNN-2440	tRX-Ser-NNN-2440	tRX-Ser-NNN-2440	tRX-Ser-NNN-2440	tRX-Ser-NNN-2440	tRX-Ser-NNN-2440	tRX-Ser-NNN-2440	tRX-Ser-NNN-2440	tRX-Ser-NNN-2440	tRX-Ser-NNN-2440	tRX-Ser-NNN-2440	tRX-Ser-NNN-10084
mm10.tRX-Ser-NNN-12313-1	tRX-Ser-NNN-12313	alttRNA-Ser-NNN-388	tRX-Ser-NNN-12313	tRX-Ser-NNN-12313	tRX-Ser-NNN-12313	tRX-Ser-NNN-12313	tRX-Ser-NNN-12313	tRX-Ser-NNN-12313	tRX-Ser-NNN-12313	tRX-Ser-NNN-12313	tRX-Ser-NNN-12313	tRX-Ser-NNN-12313	tRX-Ser-NNN-12313	tRX-Ser-NNN-12313	tRX-Ser-NNN-12313	tRX-Ser-NNN-12313	tRX-Ser-NNN-12313	alttRNA-Ser-NNN-389
mm10.tRX-Ser-NNN-1252-9	tRX-Ser-NNN-1252	alttRNA-Ser-NNN-390	tRX-Ser-NNN-1252	tRX-Ser-NNN-1252	alttRNA-Ser-NNN-390	Unk	tRX-Ser-NNN-1252	tRX-Ser-NNN-1252	tRX-Ser-NNN-1252	tRX-Ser-NNN-1252	alttRNA-Ser-NNN-390	tRX-Ser-NNN-1252	tRX-Ser-NNN-1252	NA	alttRNA-Ser-NNN-390	tRX-Ser-NNN-1252	alttRNA-Ser-NNN-391	NA
mm10.tRX-Ser-NNN-2241-1	tRX-Ser-NNN-2241	alttRNA-Ser-NNN-393	NA	NA	tRX-Ser-NNN-2241	NA	NA	tRX-Ser-NNN-2241	NA	NA	alttRNA-Ser-NNN-394	NA	NA	NA	tRX-Ser-NNN-2241	NA	NA	Unk
mm10.tRX-Lys-NNN-270-1	tRX-Lys-NNN-270	alttRNA-Ile-NNN-12	NA	tRX-Lys-NNN-270	tRX-Lys-NNN-270	tRX-Lys-NNN-270	tRX-Lys-NNN-270	tRX-Lys-NNN-270	tRX-Lys-NNN-270	tRX-Lys-NNN-270	tRX-Lys-NNN-270	tRX-Lys-NNN-270	tRX-Lys-NNN-270	tRX-Lys-NNN-270	NA	tRX-Lys-NNN-270	tRX-Lys-NNN-270	NA
mm10.tRX-Leu-NNN-389-4	tRX-Leu-NNN-389	tRX-Leu-NNN-389	tRX-Leu-NNN-389	tRX-Leu-NNN-389	tRX-Leu-NNN-389	tRX-Leu-NNN-389	tRX-Leu-NNN-389	tRX-Leu-NNN-389	tRX-Leu-NNN-389	tRX-Leu-NNN-389	tRX-Leu-NNN-389	tRX-Leu-NNN-389	tRX-Leu-NNN-389	tRX-Leu-NNN-389	NA	tRX-Leu-NNN-389	tRX-Leu-NNN-389	NA
mm10.tRX-Ser-NNN-10453-11	tRX-Ser-NNN-10453	NA	tRX-Ser-NNN-10453	NA	NA	tRX-Ser-NNN-10453	tRX-Ser-NNN-10453	NA	tRX-Ser-NNN-10453	tRX-Ser-NNN-10453	NA	NA	tRX-Ser-NNN-10453	tRX-Ser-NNN-10453	NA	tRX-Ser-NNN-10453	tRX-Ser-NNN-10453	NA
mm10.tRX-Ser-NNN-9885-4	tRX-Ser-NNN-9885	NA	NA	NA	NA	NA	NA	NA	NA	NA	NA	NA	NA	NA	NA	NA	tRX-Ser-NNN-9885	NA
mm10.tRX-Ser-NNN-13307-2	tRX-Ser-NNN-13307	NA	tRX-Ser-NNN-13307	NA	NA	tRX-Ser-NNN-13307	tRX-Ser-NNN-13307	NA	tRX-Ser-NNN-13307	tRX-Ser-NNN-13307	NA	tRX-Ser-NNN-13307	NA	tRX-Ser-NNN-13307	NA	tRX-Ser-NNN-13307	tRX-Ser-NNN-13307	NA
mm10.tRX-Ser-NNN-10545-872	tRX-Ser-NNN-10545	NA	NA	tRX-Ser-NNN-10572	tRX-Ser-NNN-10545	tRX-Ser-NNN-10545	NA	tRX-Ser-NNN-10545	tRX-Ser-NNN-10545	NA	NA	NA	tRX-Ser-NNN-10545	NA	NA	tRX-Ser-NNN-10545	NA	NA
mm10.tRX-Ser-NNN-5708-1	tRX-Ser-NNN-5708	tRX-Ser-NNN-5708	tRX-Ser-NNN-5708	tRX-Ser-NNN-5708	tRX-Ser-NNN-5708	tRX-Ser-NNN-5708	tRX-Ser-NNN-5708	tRX-Ser-NNN-5708	tRX-Ser-NNN-5708	tRX-Ser-NNN-5708	tRX-Ser-NNN-5708	tRX-Ser-NNN-5708	tRX-Ser-NNN-5708	tRX-Ser-NNN-5708	tRX-Ser-NNN-5708	tRX-Ser-NNN-5708	tRX-Ser-NNN-5708	alttRNA-Ser-NNN-399
mm10.tRNA-Ser-GCT-4-3	tRNA-Ser-GCT-4	tRNA-Ser-GCT-4	tRNA-Ser-GCT-4	tRNA-Ser-GCT-4	tRNA-Ser-GCT-4	tRNA-Ser-GCT-4	tRNA-Ser-GCT-4	tRNA-Ser-GCT-4	tRNA-Ser-GCT-4	NA	tRNA-Ser-GCT-4	tRNA-Ser-GCT-4	tRNA-Ser-GCT-4	tRNA-Ser-GCT-4	tRNA-Ser-GCT-4	tRNA-Ser-GCT-4	tRNA-Ser-GCT-4	tRNA-Ser-GCT-4
mm10.tRX-Thr-NNN-105-1	tRX-Thr-NNN-105	tRX-Thr-NNN-105	tRX-Thr-NNN-105	tRX-Thr-NNN-105	tRX-Thr-NNN-105	tRX-Thr-NNN-105	tRX-Thr-NNN-105	tRX-Thr-NNN-105	tRX-Thr-NNN-105	tRX-Thr-NNN-105	alttRNA-Thr-NNN-20	tRX-Thr-NNN-105	tRX-Thr-NNN-105	tRX-Thr-NNN-105	tRX-Thr-NNN-105	tRX-Thr-NNN-105	tRX-Thr-NNN-105	Unk
mm10.tRX-Leu-NNN-573-2	tRX-Leu-NNN-573	NA	tRX-Leu-NNN-573	tRX-Leu-NNN-573	tRX-Leu-NNN-573	NA	NA	NA	NA	tRX-Leu-NNN-573	NA	tRX-Leu-NNN-573	tRX-Leu-NNN-573	tRX-Leu-NNN-573	NA	tRX-Leu-NNN-573	tRX-Leu-NNN-573	NA
mm10.tRX-Und-NNN-2743-1	tRX-Und-NNN-2743	tRX-Und-NNN-2743	tRX-Und-NNN-2743	tRX-Und-NNN-2743	tRX-Und-NNN-2743	tRX-Und-NNN-2743	tRX-Und-NNN-2743	tRX-Und-NNN-2743	tRX-Und-NNN-2743	NA	tRX-Und-NNN-2743	tRX-Und-NNN-2743	tRX-Und-NNN-2743	NA	tRX-Und-NNN-2743	tRX-Und-NNN-2743	tRX-Und-NNN-2743	tRX-Und-NNN-1161
mm10.tRX-Ser-NNN-2110-1	tRX-Ser-NNN-2110	tRX-Ser-NNN-3075	NA	tRX-Ser-NNN-2110	NA	tRX-Ser-NNN-2110	tRX-Ser-NNN-2110	NA	tRX-Ser-NNN-2110	tRX-Ser-NNN-2110	tRX-Ser-NNN-2110	tRX-Ser-NNN-2110	NA	tRX-Ser-NNN-2110	tRX-Ser-NNN-2110	tRX-Ser-NNN-2110	tRX-Ser-NNN-2110	NA
mm10.tRX-Ser-NNN-8995-1	tRX-Ser-NNN-8995	NA	tRX-Ser-NNN-8995	tRX-Ser-NNN-8995	tRX-Ser-NNN-8995	tRX-Ser-NNN-8995	NA	tRX-Ser-NNN-8995	tRX-Ser-NNN-8995	tRX-Ser-NNN-8995	tRX-Ser-NNN-8995	tRX-Ser-NNN-8995	tRX-Ser-NNN-8995	tRX-Ser-NNN-8995	tRX-Ser-NNN-8995	tRX-Ser-NNN-8995	tRX-Ser-NNN-8995	NA
mm10.tRX-Und-NNN-3234-1	tRX-Und-NNN-3234	tRX-Und-NNN-3234	tRX-Und-NNN-3234	tRX-Und-NNN-3234	tRX-Und-NNN-3234	tRX-Und-NNN-3234	tRX-Und-NNN-3234	tRX-Und-NNN-3234	tRX-Und-NNN-3234	tRX-Und-NNN-3234	tRX-Und-NNN-3234	tRX-Und-NNN-3234	tRX-Und-NNN-3234	tRX-Und-NNN-3234	tRX-Und-NNN-3234	tRX-Und-NNN-3234	tRX-Und-NNN-3234	alttRNA-Und-NNN-169
mm10.tRX-Asn-NNN-884-1	tRX-Asn-NNN-884	NA	NA	NA	tRX-Asn-NNN-884	tRX-Asn-NNN-884	tRX-Asn-NNN-884	tRX-Asn-NNN-884	tRX-Asn-NNN-884	tRX-Asn-NNN-884	NA	tRX-Asn-NNN-884	tRX-Asn-NNN-884	NA	NA	tRX-Asn-NNN-884	tRX-Asn-NNN-884	NA
mm10.tRX-Ser-NNN-13943-1	tRX-Ser-NNN-13943	NA	tRX-Ser-NNN-13943	tRX-Ser-NNN-13943	tRX-Ser-NNN-13943	tRX-Ser-NNN-13943	tRX-Ser-NNN-13943	tRX-Ser-NNN-13943	tRX-Ser-NNN-13943	tRX-Ser-NNN-13943	NA	tRX-Ser-NNN-13943	tRX-Ser-NNN-13943	tRX-Ser-NNN-13943	tRX-Ser-NNN-13943	tRX-Ser-NNN-13943	tRX-Ser-NNN-13943	alttRNA-Ser-NNN-405
mm10.tRX-Ser-NNN-4877-2	tRX-Ser-NNN-4877	tRX-Ser-NNN-4877	tRX-Ser-NNN-4877	tRX-Ser-NNN-4877	tRX-Ser-NNN-4877	tRX-Ser-NNN-4877	tRX-Ser-NNN-4877	tRX-Ser-NNN-4877	tRX-Ser-NNN-4877	tRX-Ser-NNN-4877	tRX-Ser-NNN-4877	tRX-Ser-NNN-4877	tRX-Ser-NNN-4877	tRX-Ser-NNN-4877	tRX-Ser-NNN-4877	tRX-Ser-NNN-4877	tRX-Ser-NNN-4877	NA
mm10.tRX-Und-NNN-1006-1	tRX-Und-NNN-1006	NA	alttRNA-Und-NNN-172	tRX-Und-NNN-1006	tRX-Und-NNN-1006	tRX-Und-NNN-1006	tRX-Und-NNN-1006	tRX-Und-NNN-1006	tRX-Und-NNN-1006	tRX-Und-NNN-1006	tRX-Und-NNN-1006	tRX-Und-NNN-1006	tRX-Und-NNN-1006	tRX-Und-NNN-1006	tRX-Und-NNN-1006	tRX-Und-NNN-1006	tRX-Und-NNN-1006	NA
mm10.tRX-Ser-NNN-1122-2	tRX-Ser-NNN-1122	NA	tRX-Ser-NNN-1122	tRX-Ser-NNN-1122	NA	NA	NA	tRX-Ser-NNN-1122	NA	NA	tRX-Ser-NNN-1671	tRX-Ser-NNN-1122	NA	tRX-Ser-NNN-1122	NA	tRX-Ser-NNN-1122	tRX-Ser-NNN-1122	NA
mm10.tRX-Ser-NNN-12801-1	tRX-Ser-NNN-12801	alttRNA-Ser-NNN-409	tRX-Ser-NNN-12801	NA	tRX-Ser-NNN-12801	alttRNA-Ser-NNN-411	alttRNA-Ser-NNN-411	tRX-Ser-NNN-12801	tRX-Ser-NNN-12801	tRX-Ser-NNN-12801	tRX-Ser-NNN-12801	NA	tRX-Ser-NNN-12801	tRX-Ser-NNN-12801	alttRNA-Ser-NNN-410	tRX-Ser-NNN-12801	tRX-Ser-NNN-12801	NA
mm10.tRX-Gly-NNN-407-1	tRX-Gly-NNN-407	tRX-Gly-NNN-407	alttRNA-Gly-NNN-21	tRX-Gly-NNN-407	tRX-Gly-NNN-407	tRX-Gly-NNN-407	tRX-Gly-NNN-407	tRX-Gly-NNN-407	tRX-Gly-NNN-407	tRX-Gly-NNN-407	tRX-Gly-NNN-407	tRX-Gly-NNN-407	tRX-Gly-NNN-407	tRX-Gly-NNN-407	tRX-Gly-NNN-407	tRX-Gly-NNN-407	tRX-Gly-NNN-407	alttRNA-Gly-NNN-22
mm10.tRX-Ala-NNN-722-1	tRX-Ala-NNN-722	alttRNA-Ala-NNN-24	tRX-Ala-NNN-722	tRX-Ala-NNN-722	tRX-Ala-NNN-722	tRX-Ala-NNN-722	tRX-Ala-NNN-722	tRX-Ala-NNN-722	tRX-Ala-NNN-722	tRX-Ala-NNN-722	tRX-Ala-NNN-722	tRX-Ala-NNN-722	tRX-Ala-NNN-722	tRX-Ala-NNN-722	alttRNA-Ala-NNN-25	tRX-Ala-NNN-722	tRX-Ala-NNN-722	Unk
mm10.tRX-Ser-NNN-11100-1	tRX-Ser-NNN-11100	alttRNA-Ser-NNN-413	tRX-Ser-NNN-11100	tRX-Ser-NNN-11100	tRX-Ser-NNN-11100	tRX-Ser-NNN-11100	tRX-Ser-NNN-11100	tRX-Ser-NNN-11100	tRX-Ser-NNN-11100	tRX-Ser-NNN-11100	tRX-Ser-NNN-11100	tRX-Ser-NNN-11100	tRX-Ser-NNN-11100	tRX-Ser-NNN-11100	tRX-Ser-NNN-11100	tRX-Ser-NNN-11100	tRX-Ser-NNN-11100	NA
mm10.tRX-Asn-NNN-1487-10	tRX-Asn-NNN-1487	NA	NA	tRX-Asn-NNN-1487	NA	tRX-Asn-NNN-1487	tRX-Asn-NNN-1487	tRX-Asn-NNN-1487	tRX-Asn-NNN-1487	tRX-Asn-NNN-1487	NA	tRX-Asn-NNN-1487	tRX-Asn-NNN-1487	Unk	NA	NA	Unk	NA
mm10.tRX-Und-NNN-10-1	tRX-Und-NNN-10	alttRNA-Und-NNN-174	tRX-Und-NNN-10	tRX-Und-NNN-10	tRX-Und-NNN-10	tRX-Und-NNN-10	tRX-Und-NNN-10	tRX-Und-NNN-10	tRX-Und-NNN-10	tRX-Und-NNN-10	NA	tRX-Und-NNN-10	tRX-Und-NNN-10	tRX-Und-NNN-10	tRX-Und-NNN-10	tRX-Und-NNN-10	tRX-Und-NNN-10	alttRNA-Und-NNN-175
mm10.tRX-Ser-NNN-13745-113	tRX-Ser-NNN-13745	tRX-Ser-NNN-13745	NA	tRX-Ser-NNN-13745	tRX-Ser-NNN-13751	tRX-Ser-NNN-13745	tRX-Ser-NNN-13745	tRX-Ser-NNN-13745	tRX-Ser-NNN-13745	tRX-Ser-NNN-13745	NA	tRX-Ser-NNN-13745	tRX-Ser-NNN-13745	tRX-Ser-NNN-10545	tRX-Ser-NNN-13745	tRX-Ser-NNN-13745	tRX-Ser-NNN-13745	NA
mm10.tRX-Ser-NNN-11154-1	tRX-Ser-NNN-11154	NA	tRX-Ser-NNN-11154	tRX-Ser-NNN-11154	tRX-Ser-NNN-11154	tRX-Ser-NNN-11154	tRX-Ser-NNN-11154	tRX-Ser-NNN-11154	tRX-Ser-NNN-11154	tRX-Ser-NNN-11154	alttRNA-Ser-NNN-417	tRX-Ser-NNN-11154	tRX-Ser-NNN-11154	tRX-Ser-NNN-11154	tRX-Ser-NNN-11154	tRX-Ser-NNN-11154	tRX-Ser-NNN-11154	NA
mm10.tRX-Ala-NNN-79-1	tRX-Ala-NNN-79	alttRNA-Ala-NNN-28	tRX-Ala-NNN-79	tRX-Ala-NNN-79	tRX-Ala-NNN-79	tRX-Ala-NNN-79	tRX-Ala-NNN-79	tRX-Ala-NNN-79	tRX-Ala-NNN-79	tRX-Ala-NNN-79	alttRNA-Ala-NNN-29	tRX-Ala-NNN-79	tRX-Ala-NNN-79	tRX-Ala-NNN-79	tRX-Ala-NNN-79	tRX-Ala-NNN-79	tRX-Ala-NNN-79	NA
mm10.tRX-Ala-NNN-1168-3	tRX-Ala-NNN-1168	NA	NA	tRX-Ala-NNN-1168	NA	NA	NA	tRX-Ala-NNN-1168	NA	NA	NA	NA	NA	tRX-Ala-NNN-1168	tRX-Ala-NNN-1168	NA	tRX-Ala-NNN-1168	NA
mm10.tRX-Asn-NNN-218-1	tRX-Asn-NNN-218	tRX-Asn-NNN-218	tRX-Asn-NNN-218	tRX-Asn-NNN-218	tRX-Asn-NNN-218	tRX-Asn-NNN-218	tRX-Asn-NNN-218	tRX-Asn-NNN-218	tRX-Asn-NNN-218	tRX-Asn-NNN-218	tRX-Asn-NNN-218	tRX-Asn-NNN-218	tRX-Asn-NNN-218	tRX-Asn-NNN-218	tRX-Asn-NNN-218	tRX-Asn-NNN-218	tRX-Asn-NNN-218	Unk
mm10.tRX-Ser-NNN-4790-1	tRX-Ser-NNN-4790	NA	tRX-Ser-NNN-4790	tRX-Ser-NNN-4790	tRX-Ser-NNN-4790	tRX-Ser-NNN-4790	NA	tRX-Ser-NNN-4790	tRX-Ser-NNN-4790	tRX-Ser-NNN-4790	alttRNA-Ser-NNN-419	tRX-Ser-NNN-4790	tRX-Ser-NNN-4790	NA	NA	tRX-Ser-NNN-4790	tRX-Ser-NNN-4790	NA
mm10.tRX-Ser-NNN-6997-1	tRX-Ser-NNN-6997	alttRNA-Ser-NNN-421	tRX-Ser-NNN-6997	tRX-Ser-NNN-6997	tRX-Ser-NNN-6997	tRX-Ser-NNN-6997	tRX-Ser-NNN-6997	tRX-Ser-NNN-6997	tRX-Ser-NNN-6997	tRX-Ser-NNN-6997	tRX-Ser-NNN-6997	tRX-Ser-NNN-6997	tRX-Ser-NNN-6997	tRX-Ser-NNN-6997	tRX-Ser-NNN-6997	tRX-Ser-NNN-6997	tRX-Ser-NNN-6997	NA
mm10.tRX-Arg-NNN-28-1	tRX-Arg-NNN-28	tRX-Arg-NNN-28	tRX-Arg-NNN-28	tRX-Arg-NNN-28	tRX-Arg-NNN-28	tRX-Arg-NNN-28	tRX-Arg-NNN-28	tRX-Arg-NNN-28	tRX-Arg-NNN-28	tRX-Arg-NNN-28	tRX-Arg-NNN-28	tRX-Arg-NNN-28	tRX-Arg-NNN-28	tRX-Arg-NNN-28	alttRNA-Arg-NNN-39	tRX-Arg-NNN-28	tRX-Arg-NNN-28	NA
mm10.tRX-Ser-NNN-2690-6	tRX-Ser-NNN-2690	NA	NA	NA	tRX-Ser-NNN-2690	tRX-Ser-NNN-2690	NA	NA	NA	tRX-Ser-NNN-2690	tRX-Ser-NNN-2690	tRX-Ser-NNN-2690	NA	NA	tRX-Ser-NNN-2690	NA	tRX-Ser-NNN-2690	NA
mm10.tRX-Ser-NNN-3303-12	tRX-Ser-NNN-3303	NA	NA	NA	NA	NA	NA	NA	NA	NA	tRX-Ser-NNN-3303	NA	NA	NA	NA	NA	tRX-Ser-NNN-3303	NA
mm10.tRX-Ser-NNN-1834-1	tRX-Ser-NNN-1834	tRX-Ser-NNN-1834	tRX-Ser-NNN-1834	tRX-Ser-NNN-1834	tRX-Ser-NNN-1834	tRX-Ser-NNN-1834	tRX-Ser-NNN-1834	tRX-Ser-NNN-1834	tRX-Ser-NNN-1834	tRX-Ser-NNN-1834	tRX-Ser-NNN-1834	tRX-Ser-NNN-1834	tRX-Ser-NNN-1834	tRX-Ser-NNN-1834	tRX-Ser-NNN-1834	tRX-Ser-NNN-1834	tRX-Ser-NNN-1834	NA
mm10.tRX-Ser-NNN-11074-12	tRX-Ser-NNN-11074	NA	tRX-Ser-NNN-11074	tRX-Ser-NNN-11074	tRX-Ser-NNN-11074	tRX-Ser-NNN-11074	tRX-Ser-NNN-11074	tRX-Ser-NNN-11074	tRX-Ser-NNN-11074	tRX-Ser-NNN-11074	tRX-Ser-NNN-11074	tRX-Ser-NNN-11074	tRX-Ser-NNN-11074	tRX-Ser-NNN-11074	NA	tRX-Ser-NNN-11074	tRX-Ser-NNN-11074	NA
mm10.tRX-Ser-NNN-2016-1	tRX-Ser-NNN-2016	alttRNA-Ser-NNN-425	tRX-Ser-NNN-2016	tRX-Ser-NNN-2016	tRX-Ser-NNN-2016	tRX-Ser-NNN-2016	tRX-Ser-NNN-2016	tRX-Ser-NNN-2016	tRX-Ser-NNN-2016	tRX-Ser-NNN-2016	alttRNA-Ser-NNN-426	tRX-Ser-NNN-2016	tRX-Ser-NNN-2016	tRX-Ser-NNN-2016	alttRNA-Ser-NNN-426	tRX-Ser-NNN-2016	tRX-Ser-NNN-2016	NA
mm10.tRNA-Thr-AGT-1-1	tRNA-Thr-AGT-1	tRNA-Thr-AGT-1	tRNA-Thr-AGT-1	tRNA-Thr-AGT-1	tRNA-Thr-AGT-1	tRNA-Thr-AGT-1	tRNA-Thr-AGT-1	tRNA-Thr-AGT-1	tRNA-Thr-AGT-1	tRNA-Thr-AGT-1	tRNA-Thr-AGT-1	tRNA-Thr-AGT-1	tRNA-Thr-AGT-1	tRNA-Thr-AGT-1	tRNA-Thr-AGT-1	tRNA-Thr-AGT-1	tRNA-Thr-AGT-1	tRNA-Thr-AGT-1
mm10.tRX-Und-NNN-1510-1	tRX-Und-NNN-1510	alttRNA-Und-NNN-178	tRX-Und-NNN-1510	tRX-Und-NNN-1510	tRX-Und-NNN-1510	tRX-Und-NNN-1510	tRX-Und-NNN-1510	tRX-Und-NNN-1510	tRX-Und-NNN-1510	tRX-Und-NNN-1510	tRX-Und-NNN-1510	tRX-Und-NNN-1510	tRX-Und-NNN-1510	tRX-Und-NNN-1510	NA	tRX-Und-NNN-1510	tRX-Und-NNN-1510	NA
mm10.tRX-Ser-NNN-4740-1	tRX-Ser-NNN-4740	tRX-Ser-NNN-4740	tRX-Ser-NNN-4740	tRX-Ser-NNN-4740	tRX-Ser-NNN-4740	tRX-Ser-NNN-4740	tRX-Ser-NNN-4740	tRX-Ser-NNN-4740	tRX-Ser-NNN-4740	tRX-Ser-NNN-4740	tRX-Ser-NNN-4740	tRX-Ser-NNN-4740	tRX-Ser-NNN-4740	tRX-Ser-NNN-4740	alttRNA-Ser-NNN-428	tRX-Ser-NNN-4740	tRX-Ser-NNN-4740	tRX-Ser-NNN-2601
mm10.tRX-Ser-NNN-6559-2	tRX-Ser-NNN-6559	NA	tRX-Ser-NNN-6559	tRX-Ser-NNN-6559	NA	tRX-Ser-NNN-6559	tRX-Ser-NNN-6559	tRX-Ser-NNN-6559	tRX-Ser-NNN-6559	tRX-Ser-NNN-6559	tRX-Ser-NNN-6559	NA	tRX-Ser-NNN-6559	tRX-Ser-NNN-6559	NA	tRX-Ser-NNN-6559	tRX-Ser-NNN-6559	NA
mm10.tRX-Ser-NNN-6922-86	tRX-Ser-NNN-6922	tRX-Ser-NNN-6922	tRX-Ser-NNN-6922	tRX-Ser-NNN-6922	tRX-Ser-NNN-6922	tRX-Ser-NNN-6922	tRX-Ser-NNN-6922	tRX-Ser-NNN-6922	tRX-Ser-NNN-7362	tRX-Ser-NNN-6922	tRX-Ser-NNN-6922	tRX-Ser-NNN-6922	tRX-Ser-NNN-6922	tRX-Ser-NNN-6922	tRX-Asn-NNN-975	tRX-Ser-NNN-7362	tRX-Ser-NNN-6922	alttRNA-Ser-NNN-432
mm10.tRX-Leu-NNN-232-1	tRX-Leu-NNN-232	alttRNA-Leu-NNN-128	tRX-Leu-NNN-232	tRX-Leu-NNN-232	tRX-Leu-NNN-232	tRX-Leu-NNN-232	tRX-Leu-NNN-232	tRX-Leu-NNN-232	tRX-Leu-NNN-232	tRX-Leu-NNN-232	alttRNA-Leu-NNN-129	tRX-Leu-NNN-232	tRX-Leu-NNN-232	tRX-Leu-NNN-232	NA	tRX-Leu-NNN-232	tRX-Leu-NNN-232	alttRNA-Leu-NNN-130
mm10.tRX-Ser-NNN-7156-5	tRX-Ser-NNN-7156	NA	tRX-Ser-NNN-7156	tRX-Ser-NNN-7156	tRX-Ser-NNN-7156	tRX-Ser-NNN-7156	tRX-Ser-NNN-7156	tRX-Ser-NNN-7156	tRX-Ser-NNN-7156	tRX-Ser-NNN-7156	tRX-Ser-NNN-7156	tRX-Ser-NNN-7156	tRX-Ser-NNN-7156	tRX-Ser-NNN-7156	tRX-Ser-NNN-7156	tRX-Ser-NNN-7156	tRX-Ser-NNN-7156	alttRNA-Ser-NNN-433
mm10.tRX-Ser-NNN-3075-11	tRX-Ser-NNN-3075	tRX-Ser-NNN-9254	tRX-Ser-NNN-3075	tRX-Ser-NNN-3075	tRX-Ser-NNN-3075	tRX-Ser-NNN-3075	tRX-Ser-NNN-3075	tRX-Ser-NNN-3075	tRX-Ser-NNN-3075	tRX-Ser-NNN-3075	NA	tRX-Ser-NNN-3075	tRX-Ser-NNN-3075	tRX-Ser-NNN-3075	tRX-Ser-NNN-3075	tRX-Ser-NNN-3075	tRX-Ser-NNN-3075	NA
mm10.tRX-Ser-NNN-3604-1	tRX-Ser-NNN-3604	alttRNA-Ser-NNN-437	tRX-Ser-NNN-3604	tRX-Ser-NNN-3604	tRX-Ser-NNN-3604	tRX-Ser-NNN-3604	tRX-Ser-NNN-3604	tRX-Ser-NNN-3604	tRX-Ser-NNN-3604	tRX-Ser-NNN-3604	tRX-Ser-NNN-3604	tRX-Ser-NNN-3604	tRX-Ser-NNN-3604	tRX-Ser-NNN-3604	tRX-Ser-NNN-3604	tRX-Ser-NNN-3604	tRX-Ser-NNN-3604	NA
mm10.tRX-Ser-NNN-6803-1	tRX-Ser-NNN-6803	tRX-Ser-NNN-6803	tRX-Ser-NNN-6803	tRX-Ser-NNN-6803	tRX-Ser-NNN-6803	tRX-Ser-NNN-6803	tRX-Ser-NNN-6803	tRX-Ser-NNN-6803	tRX-Ser-NNN-6803	tRX-Ser-NNN-6803	tRX-Ser-NNN-6803	tRX-Ser-NNN-6803	Unk	tRX-Ser-NNN-6803	tRX-Ser-NNN-6803	tRX-Ser-NNN-6803	tRX-Ser-NNN-6803	NA
mm10.tRX-Leu-NNN-407-54	tRX-Leu-NNN-407	NA	tRX-Leu-NNN-407	tRX-Leu-NNN-407	tRX-Leu-NNN-407	tRX-Leu-NNN-407	tRX-Leu-NNN-407	tRX-Leu-NNN-407	tRX-Leu-NNN-407	tRX-Leu-NNN-407	tRX-Leu-NNN-407	NA	NA	Unk	NA	tRX-Leu-NNN-407	tRX-Leu-NNN-407	NA
mm10.tRX-Ser-NNN-3391-1	tRX-Ser-NNN-3391	tRX-Ser-NNN-3391	tRX-Ser-NNN-3391	tRX-Ser-NNN-3391	tRX-Ser-NNN-3391	tRX-Ser-NNN-3391	tRX-Ser-NNN-3391	tRX-Ser-NNN-3391	tRX-Ser-NNN-3391	tRX-Ser-NNN-3391	tRX-Ser-NNN-3391	tRX-Ser-NNN-3391	tRX-Ser-NNN-3391	tRX-Ser-NNN-3391	tRX-Ser-NNN-3391	tRX-Ser-NNN-3391	tRX-Ser-NNN-3391	NA
mm10.tRX-Ser-NNN-5566-11	tRX-Ser-NNN-5566	NA	tRX-Ser-NNN-5566	tRX-Ser-NNN-5566	NA	tRX-Ser-NNN-5566	NA	tRX-Ser-NNN-5566	tRX-Ser-NNN-5566	tRX-Ser-NNN-5566	tRX-Ser-NNN-9539	NA	NA	tRX-Ser-NNN-5566	NA	NA	tRX-Ser-NNN-5566	NA
mm10.tRX-Und-NNN-1571-1	tRX-Und-NNN-1571	alttRNA-Und-NNN-179	tRX-Und-NNN-1571	tRX-Und-NNN-1571	tRX-Und-NNN-1571	tRX-Und-NNN-1571	tRX-Und-NNN-1571	tRX-Und-NNN-1571	tRX-Und-NNN-1571	tRX-Und-NNN-1571	alttRNA-Und-NNN-179	tRX-Und-NNN-1571	tRX-Und-NNN-1571	tRX-Und-NNN-1571	alttRNA-Und-NNN-179	tRX-Und-NNN-1571	tRX-Und-NNN-1571	NA
mm10.tRX-Leu-NNN-972-2	tRX-Leu-NNN-972	tRX-Leu-NNN-972	tRX-Leu-NNN-972	tRX-Leu-NNN-972	tRX-Leu-NNN-972	tRX-Leu-NNN-972	tRX-Leu-NNN-972	tRX-Leu-NNN-972	tRX-Leu-NNN-972	tRX-Leu-NNN-972	tRX-Leu-NNN-972	tRX-Leu-NNN-972	tRX-Leu-NNN-972	tRX-Leu-NNN-972	tRX-Leu-NNN-972	tRX-Leu-NNN-972	tRX-Leu-NNN-972	NA
mm10.tRX-Ser-NNN-10255-1	tRX-Ser-NNN-10255	alttRNA-Ser-NNN-443	tRX-Ser-NNN-10255	tRX-Ser-NNN-10255	tRX-Ser-NNN-10255	tRX-Ser-NNN-10255	tRX-Ser-NNN-10255	tRX-Ser-NNN-10255	tRX-Ser-NNN-10255	tRX-Ser-NNN-10255	tRX-Ser-NNN-10255	tRX-Ser-NNN-10255	tRX-Ser-NNN-10255	tRX-Ser-NNN-10255	alttRNA-Ser-NNN-444	tRX-Ser-NNN-10255	tRX-Ser-NNN-10255	Unk
mm10.tRX-Und-NNN-2218-1	tRX-Und-NNN-2218	alttRNA-Und-NNN-181	tRX-Und-NNN-2218	tRX-Und-NNN-2218	tRX-Und-NNN-2218	tRX-Und-NNN-2218	tRX-Und-NNN-2218	tRX-Und-NNN-2218	tRX-Und-NNN-2218	tRX-Und-NNN-2218	tRX-Ser-NNN-2228	tRX-Und-NNN-2218	tRX-Und-NNN-2218	tRX-Und-NNN-2218	NA	tRX-Und-NNN-2218	tRX-Und-NNN-2218	NA
mm10.tRX-Ser-NNN-4897-1	tRX-Ser-NNN-4897	NA	tRX-Ser-NNN-4897	tRX-Ser-NNN-4897	tRX-Ser-NNN-4897	tRX-Ser-NNN-4897	tRX-Ser-NNN-4897	tRX-Ser-NNN-4897	tRX-Ser-NNN-4897	tRX-Ser-NNN-4897	NA	tRX-Ser-NNN-4897	tRX-Ser-NNN-4897	tRX-Ser-NNN-4897	NA	tRX-Ser-NNN-4897	tRX-Ser-NNN-4897	NA
mm10.tRX-Asn-NNN-472-1	tRX-Asn-NNN-472	alttRNA-Asn-NNN-28	tRX-Asn-NNN-472	tRX-Asn-NNN-472	tRX-Asn-NNN-472	tRX-Asn-NNN-472	tRX-Asn-NNN-472	tRX-Asn-NNN-472	tRX-Asn-NNN-472	tRX-Asn-NNN-472	alttRNA-Asn-NNN-29	tRX-Asn-NNN-472	tRX-Asn-NNN-472	tRX-Asn-NNN-472	alttRNA-Asn-NNN-28	tRX-Asn-NNN-472	tRX-Asn-NNN-472	alttRNA-Asn-NNN-30
mm10.tRX-Ser-NNN-7699-24	tRX-Ser-NNN-7699	tRX-Ser-NNN-7820	tRX-Ser-NNN-7699	tRX-Ser-NNN-7699	tRX-Ser-NNN-7699	tRX-Ser-NNN-7699	tRX-Ser-NNN-7699	tRX-Ser-NNN-7699	tRX-Ser-NNN-7699	tRX-Ser-NNN-7699	tRX-Ser-NNN-1257	tRX-Ser-NNN-7699	tRX-Ser-NNN-7699	tRX-Ser-NNN-7699	tRX-Ser-NNN-7699	tRX-Ser-NNN-7699	tRX-Ser-NNN-7699	NA
mm10.tRX-Ser-NNN-2386-1	tRX-Ser-NNN-2386	alttRNA-Ser-NNN-452	NA	alttRNA-Ser-NNN-451	alttRNA-Ser-NNN-451	NA	NA	alttRNA-Ser-NNN-451	alttRNA-Ser-NNN-451	alttRNA-Ser-NNN-451	alttRNA-Ser-NNN-452	alttRNA-Ser-NNN-451	NA	alttRNA-Ser-NNN-451	NA	NA	NA	Unk
mm10.tRX-Pro-NNN-21-1	tRX-Pro-NNN-21	alttRNA-Pro-NNN-5	tRX-Pro-NNN-21	tRX-Pro-NNN-21	tRX-Pro-NNN-21	tRX-Pro-NNN-21	tRX-Pro-NNN-21	tRX-Pro-NNN-21	tRX-Pro-NNN-21	tRX-Pro-NNN-21	tRX-Pro-NNN-21	tRX-Pro-NNN-21	tRX-Pro-NNN-21	tRX-Pro-NNN-21	tRX-Pro-NNN-21	tRX-Pro-NNN-21	tRX-Pro-NNN-21	alttRNA-Pro-NNN-6
mm10.tRX-Ser-NNN-10966-262	tRX-Ser-NNN-10966	NA	NA	Unk	tRX-Ser-NNN-10966	tRX-Ser-NNN-10966	NA	tRX-Ser-NNN-10966	NA	tRX-Ser-NNN-10966	NA	tRX-Ser-NNN-10966	tRX-Ser-NNN-10966	tRX-Ser-NNN-10966	NA	NA	tRX-Ser-NNN-10966	NA
mm10.tRX-Und-NNN-2915-1	tRX-Und-NNN-2915	alttRNA-Und-NNN-183	tRX-Und-NNN-2915	tRX-Und-NNN-2915	tRX-Und-NNN-2915	tRX-Und-NNN-2915	tRX-Und-NNN-2915	tRX-Und-NNN-2915	tRX-Und-NNN-2915	tRX-Und-NNN-2915	tRX-Und-NNN-2915	tRX-Und-NNN-2915	tRX-Und-NNN-2915	tRX-Und-NNN-2915	tRX-Und-NNN-2915	tRX-Und-NNN-2915	tRX-Und-NNN-2915	NA
mm10.tRX-Und-NNN-2700-1	tRX-Und-NNN-2700	tRX-Und-NNN-2700	tRX-Und-NNN-2700	tRX-Und-NNN-2700	tRX-Und-NNN-2700	alttRNA-Und-NNN-185	alttRNA-Und-NNN-185	tRX-Und-NNN-2700	tRX-Und-NNN-2700	tRX-Und-NNN-2700	tRX-Und-NNN-2700	NA	tRX-Und-NNN-2700	NA	tRX-Und-NNN-2700	tRX-Und-NNN-2700	tRX-Und-NNN-2700	NA
mm10.tRX-Ser-NNN-4354-7	tRX-Ser-NNN-4354	NA	tRX-Ser-NNN-4354	NA	tRX-Ser-NNN-4354	tRX-Ser-NNN-4354	Unk	tRX-Ser-NNN-4354	tRX-Ser-NNN-4354	tRX-Ser-NNN-4354	tRX-Ser-NNN-4354	tRX-Ser-NNN-4354	tRX-Ser-NNN-4354	tRX-Ser-NNN-4354	NA	tRX-Ser-NNN-4354	tRX-Ser-NNN-4354	NA
mm10.tRX-Ser-NNN-13567-1	tRX-Ser-NNN-13567	NA	tRX-Ser-NNN-13567	tRX-Ser-NNN-13567	tRX-Ser-NNN-13567	tRX-Ser-NNN-13567	NA	NA	NA	NA	NA	NA	NA	tRX-Ser-NNN-13567	NA	NA	tRX-Ser-NNN-13567	NA
mm10.tRX-Ser-NNN-7255-3	tRX-Ser-NNN-7255	tRX-Ser-NNN-7255	tRX-Ser-NNN-7255	alttRNA-Ser-NNN-456	tRX-Ser-NNN-7255	tRX-Ser-NNN-7255	tRX-Ser-NNN-7255	tRX-Ser-NNN-7255	tRX-Ser-NNN-7255	NA	alttRNA-Ser-NNN-456	tRX-Ser-NNN-7255	tRX-Ser-NNN-7255	NA	NA	tRX-Ser-NNN-7255	tRX-Ser-NNN-7255	NA
mm10.tRX-Ser-NNN-1550-1	tRX-Ser-NNN-1550	NA	tRX-Ser-NNN-1550	tRX-Ser-NNN-1550	tRX-Ser-NNN-1550	tRX-Ser-NNN-1550	tRX-Ser-NNN-1550	tRX-Ser-NNN-1550	tRX-Ser-NNN-1550	tRX-Ser-NNN-1550	tRX-Ser-NNN-1550	tRX-Ser-NNN-1550	tRX-Ser-NNN-1550	tRX-Ser-NNN-1550	tRX-Ser-NNN-1550	tRX-Ser-NNN-1550	tRX-Ser-NNN-1550	NA
mm10.tRX-Asn-NNN-1445-1	tRX-Asn-NNN-1445	tRX-Asn-NNN-1445	tRX-Ser-NNN-10231	tRX-Asn-NNN-1445	NA	tRX-Asn-NNN-1445	tRX-Asn-NNN-1445	tRX-Asn-NNN-1445	tRX-Asn-NNN-1445	tRX-Asn-NNN-1445	tRX-Ser-NNN-10231	NA	tRX-Asn-NNN-1445	tRX-Ser-NNN-10231	tRX-Asn-NNN-1445	NA	tRX-Asn-NNN-1445	alttRNA-Asn-NNN-32
mm10.tRX-Ser-NNN-1184-1	tRX-Ser-NNN-1184	tRX-Ser-NNN-1184	tRX-Ser-NNN-1184	alttRNA-Ser-NNN-459	tRX-Ser-NNN-1184	tRX-Ser-NNN-1184	tRX-Ser-NNN-1184	tRX-Ser-NNN-1184	alttRNA-Ser-NNN-459	tRX-Ser-NNN-1184	tRX-Ser-NNN-1184	tRX-Ser-NNN-1184	tRX-Ser-NNN-1184	alttRNA-Ser-NNN-459	tRX-Ser-NNN-1184	tRX-Ser-NNN-1184	tRX-Ser-NNN-1184	NA
mm10.tRX-Asn-NNN-1487-63	tRX-Asn-NNN-1487	NA	tRX-Asn-NNN-1487	tRX-Asn-NNN-1487	tRX-Asn-NNN-1487	tRX-Asn-NNN-1487	tRX-Asn-NNN-1487	tRX-Asn-NNN-1487	tRX-Asn-NNN-1487	tRX-Asn-NNN-1487	tRX-Asn-NNN-920	tRX-Asn-NNN-1487	tRX-Asn-NNN-1487	tRX-Asn-NNN-1487	tRX-Asn-NNN-1487	tRX-Asn-NNN-1487	tRX-Asn-NNN-1487	NA
mm10.tRX-Und-NNN-1676-1	tRX-Und-NNN-1676	tRX-Und-NNN-1676	alttRNA-Und-NNN-188	tRX-Und-NNN-1676	tRX-Und-NNN-1676	tRX-Und-NNN-1676	tRX-Und-NNN-1676	tRX-Und-NNN-1676	tRX-Und-NNN-1676	tRX-Und-NNN-1676	alttRNA-Und-NNN-189	tRX-Und-NNN-1676	tRX-Und-NNN-1676	tRX-Und-NNN-1676	tRX-Und-NNN-1676	tRX-Und-NNN-1676	tRX-Und-NNN-1676	NA
mm10.tRX-Ser-NNN-614-1	tRX-Ser-NNN-614	alttRNA-Ser-NNN-461	tRX-Ser-NNN-614	tRX-Ser-NNN-614	tRX-Ser-NNN-614	tRX-Ser-NNN-614	tRX-Ser-NNN-614	tRX-Ser-NNN-614	tRX-Ser-NNN-614	tRX-Ser-NNN-614	tRX-Ser-NNN-614	tRX-Ser-NNN-614	tRX-Ser-NNN-614	tRX-Ser-NNN-614	alttRNA-Ser-NNN-462	tRX-Ser-NNN-614	tRX-Ser-NNN-614	NA
mm10.tRX-Ser-NNN-2922-6	tRX-Ser-NNN-2922	tRX-Ser-NNN-2922	tRX-Ser-NNN-2922	alttRNA-Ser-NNN-463	alttRNA-Ser-NNN-463	alttRNA-Ser-NNN-463	tRX-Ser-NNN-2922	tRX-Ser-NNN-2922	tRX-Ser-NNN-2922	tRX-Ser-NNN-2922	alttRNA-Ser-NNN-463	tRX-Ser-NNN-2922	tRX-Ser-NNN-2922	NA	tRX-Ser-NNN-2924	tRX-Ser-NNN-2922	tRX-Ser-NNN-2922	Unk
mm10.tRX-Und-NNN-1178-1	tRX-Und-NNN-1178	tRX-Und-NNN-1178	alttRNA-Und-NNN-191	tRX-Und-NNN-1178	alttRNA-Und-NNN-193	tRX-Und-NNN-1178	tRX-Und-NNN-1178	tRX-Und-NNN-1178	tRX-Und-NNN-1178	tRX-Und-NNN-1178	alttRNA-Und-NNN-192	tRX-Und-NNN-1178	tRX-Und-NNN-1178	tRX-Und-NNN-1178	tRX-Und-NNN-1178	alttRNA-Und-NNN-193	tRX-Und-NNN-1178	tRX-Ser-NNN-3264
mm10.tRX-Ser-NNN-5884-1	tRX-Ser-NNN-5884	NA	NA	NA	tRX-Ser-NNN-5884	tRX-Ser-NNN-5884	NA	NA	tRX-Ser-NNN-5884	tRX-Ser-NNN-5884	NA	NA	tRX-Ser-NNN-12580	tRX-Ser-NNN-5884	NA	tRX-Ser-NNN-5884	NA	NA
mm10.tRX-Und-NNN-559-1	tRX-Und-NNN-559	NA	tRX-Und-NNN-559	alttRNA-Und-NNN-195	NA	alttRNA-Und-NNN-195	alttRNA-Und-NNN-195	tRX-Und-NNN-559	tRX-Und-NNN-559	alttRNA-Und-NNN-195	alttRNA-Und-NNN-195	tRX-Und-NNN-559	NA	alttRNA-Und-NNN-195	NA	tRX-Und-NNN-559	tRX-Und-NNN-559	alttRNA-Und-NNN-196
mm10.tRX-Ser-NNN-13708-1	tRX-Ser-NNN-13708	alttRNA-Ser-NNN-468	tRX-Ser-NNN-13708	tRX-Ser-NNN-13708	alttRNA-Ser-NNN-469	tRX-Ser-NNN-13708	tRX-Ser-NNN-13708	tRX-Ser-NNN-13708	tRX-Ser-NNN-13708	tRX-Ser-NNN-13708	alttRNA-Ser-NNN-469	tRX-Ser-NNN-13708	tRX-Ser-NNN-13708	tRX-Ser-NNN-13708	tRX-Ser-NNN-13708	tRX-Ser-NNN-13708	tRX-Ser-NNN-13708	alttRNA-Ser-NNN-470
mm10.tRX-Ser-NNN-8742-2	tRX-Ser-NNN-8742	NA	tRX-Ser-NNN-8742	tRX-Ser-NNN-8742	tRX-Ser-NNN-8742	tRX-Ser-NNN-8742	tRX-Ser-NNN-8742	tRX-Ser-NNN-8742	tRX-Ser-NNN-8742	tRX-Ser-NNN-8742	tRX-Ser-NNN-8742	tRX-Ser-NNN-8742	tRX-Ser-NNN-8742	tRX-Ser-NNN-8742	tRX-Ser-NNN-8742	tRX-Ser-NNN-8742	tRX-Ser-NNN-8742	NA
mm10.tRX-Ser-NNN-7262-37	tRX-Ser-NNN-7262	alttRNA-Ser-NNN-473	tRX-Ser-NNN-7262	tRX-Ser-NNN-7262	tRX-Ser-NNN-7262	tRX-Ser-NNN-7262	tRX-Ser-NNN-7262	tRX-Ser-NNN-7262	tRX-Ser-NNN-7262	tRX-Ser-NNN-7262	alttRNA-Ser-NNN-473	tRX-Ser-NNN-7262	tRX-Ser-NNN-7262	tRX-Ser-NNN-7262	alttRNA-Ser-NNN-473	tRX-Ser-NNN-7262	tRX-Ser-NNN-7262	NA
mm10.tRX-Ser-NNN-2234-1	tRX-Ser-NNN-2234	alttRNA-Ser-NNN-475	tRX-Ser-NNN-2234	tRX-Ser-NNN-2234	tRX-Ser-NNN-2234	tRX-Ser-NNN-2234	tRX-Ser-NNN-2234	tRX-Ser-NNN-2234	tRX-Ser-NNN-2234	tRX-Ser-NNN-2234	tRX-Ser-NNN-2234	tRX-Ser-NNN-2234	tRX-Ser-NNN-2234	tRX-Ser-NNN-2234	tRX-Ser-NNN-2234	tRX-Ser-NNN-2234	tRX-Ser-NNN-2234	NA
mm10.tRX-Und-NNN-1045-1	tRX-Und-NNN-1045	NA	tRX-Und-NNN-1045	tRX-Und-NNN-1045	tRX-Und-NNN-1045	tRX-Und-NNN-1045	tRX-Und-NNN-1045	tRX-Und-NNN-1045	tRX-Und-NNN-1045	tRX-Und-NNN-1045	tRX-Und-NNN-1045	tRX-Und-NNN-1045	tRX-Und-NNN-1045	tRX-Und-NNN-1045	tRX-Und-NNN-1045	tRX-Und-NNN-1045	tRX-Und-NNN-1045	alttRNA-Und-NNN-199
mm10.tRX-Asn-NNN-1233-1	tRX-Asn-NNN-1233	tRX-Asn-NNN-301	tRX-Asn-NNN-1233	tRX-Asn-NNN-1233	tRX-Asn-NNN-1233	tRX-Asn-NNN-1233	tRX-Asn-NNN-1233	tRX-Asn-NNN-1233	tRX-Asn-NNN-1233	tRX-Asn-NNN-1233	tRX-Asn-NNN-352	tRX-Asn-NNN-1233	tRX-Asn-NNN-1233	tRX-Asn-NNN-1233	tRX-Asn-NNN-352	tRX-Asn-NNN-1233	tRX-Asn-NNN-1233	NA
mm10.tRX-Asn-NNN-1799-1	tRX-Asn-NNN-1799	alttRNA-Asn-NNN-39	tRX-Asn-NNN-1799	tRX-Asn-NNN-1799	tRX-Asn-NNN-1799	tRX-Asn-NNN-1799	tRX-Asn-NNN-1799	tRX-Asn-NNN-1799	tRX-Asn-NNN-1799	tRX-Asn-NNN-1799	alttRNA-Asn-NNN-40	tRX-Asn-NNN-1799	tRX-Asn-NNN-1799	tRX-Asn-NNN-1799	tRX-Asn-NNN-1799	tRX-Asn-NNN-1799	tRX-Asn-NNN-1799	NA
mm10.tRX-Ser-NNN-7364-1	tRX-Ser-NNN-7364	NA	tRX-Ser-NNN-7364	tRX-Ser-NNN-7364	tRX-Ser-NNN-7364	tRX-Ser-NNN-7364	tRX-Ser-NNN-7364	tRX-Ser-NNN-7364	tRX-Ser-NNN-7364	tRX-Ser-NNN-7364	tRX-Ser-NNN-13748	tRX-Ser-NNN-7364	tRX-Ser-NNN-7364	tRX-Ser-NNN-7364	alttRNA-Ser-NNN-478	tRX-Ser-NNN-7364	tRX-Ser-NNN-7364	NA
mm10.tRX-Asn-NNN-1485-1	tRX-Asn-NNN-1485	tRX-Asn-NNN-1485	tRX-Asn-NNN-1485	tRX-Asn-NNN-1485	tRX-Asn-NNN-1485	tRX-Asn-NNN-1485	tRX-Asn-NNN-1485	tRX-Asn-NNN-1485	tRX-Asn-NNN-1485	tRX-Asn-NNN-1485	alttRNA-Asn-NNN-42	tRX-Asn-NNN-1485	tRX-Asn-NNN-1485	tRX-Asn-NNN-1485	tRX-Asn-NNN-1485	tRX-Asn-NNN-1485	tRX-Asn-NNN-1485	NA
mm10.tRX-Ser-NNN-2289-1	tRX-Ser-NNN-2289	NA	tRX-Ser-NNN-2289	tRX-Ser-NNN-2289	tRX-Ser-NNN-2289	tRX-Ser-NNN-2289	tRX-Ser-NNN-2289	tRX-Ser-NNN-2289	tRX-Ser-NNN-2289	tRX-Ser-NNN-2289	alttRNA-Ser-NNN-480	tRX-Ser-NNN-2289	tRX-Ser-NNN-2289	tRX-Ser-NNN-2289	alttRNA-Ser-NNN-480	tRX-Ser-NNN-2289	tRX-Ser-NNN-2289	NA
mm10.tRX-Ser-NNN-4185-171	tRX-Ser-NNN-4185	alttRNA-Ser-NNN-481	tRX-Ser-NNN-4185	tRX-Ser-NNN-4185	tRX-Ser-NNN-4185	Unk	tRX-Ser-NNN-4185	tRX-Ser-NNN-4185	tRX-Ser-NNN-4185	tRX-Ser-NNN-4185	alttRNA-Ser-NNN-481	tRX-Ser-NNN-5728	tRX-Ser-NNN-4185	tRX-Ser-NNN-4185	tRX-Ser-NNN-4185	tRX-Ser-NNN-4185	tRX-Ser-NNN-4185	NA
mm10.tRX-Ser-NNN-1696-2	tRX-Ser-NNN-1696	tRX-Ser-NNN-4185	tRX-Ser-NNN-1696	tRX-Ser-NNN-1696	tRX-Ser-NNN-1696	tRX-Ser-NNN-1696	tRX-Ser-NNN-1696	tRX-Ser-NNN-1696	tRX-Ser-NNN-1696	tRX-Ser-NNN-1696	alttRNA-Ser-NNN-484	NA	tRX-Ser-NNN-1696	tRX-Ser-NNN-1696	tRX-Ser-NNN-1696	tRX-Ser-NNN-1696	tRX-Ser-NNN-1696	NA
mm10.tRX-Ser-NNN-8434-1	tRX-Ser-NNN-8434	alttRNA-Ser-NNN-486	tRX-Ser-NNN-8434	tRX-Ser-NNN-8434	tRX-Ser-NNN-8434	tRX-Ser-NNN-8434	tRX-Ser-NNN-8434	tRX-Ser-NNN-8434	tRX-Ser-NNN-8434	tRX-Ser-NNN-8434	tRX-Ser-NNN-8434	tRX-Ser-NNN-8434	tRX-Ser-NNN-8434	tRX-Ser-NNN-8434	alttRNA-Ser-NNN-487	tRX-Ser-NNN-8434	tRX-Ser-NNN-8434	Unk
mm10.tRX-Ser-NNN-11575-1	tRX-Ser-NNN-11575	NA	tRX-Ser-NNN-11575	tRX-Ser-NNN-11575	alttRNA-Ser-NNN-489	tRX-Ser-NNN-11575	tRX-Ser-NNN-11575	alttRNA-Ser-NNN-489	tRX-Ser-NNN-11575	tRX-Ser-NNN-11575	NA	alttRNA-Ser-NNN-489	tRX-Ser-NNN-11575	tRX-Ser-NNN-11575	NA	alttRNA-Ser-NNN-489	tRX-Ser-NNN-11575	alttRNA-Ser-NNN-490
mm10.tRX-Ser-NNN-8359-1	tRX-Ser-NNN-8359	tRX-Ser-NNN-8359	tRX-Ser-NNN-8359	tRX-Ser-NNN-8359	tRX-Ser-NNN-8359	tRX-Ser-NNN-8359	tRX-Ser-NNN-8359	tRX-Ser-NNN-8359	tRX-Ser-NNN-8359	tRX-Ser-NNN-8359	tRX-Ser-NNN-7875	tRX-Ser-NNN-8359	tRX-Ser-NNN-8359	tRX-Ser-NNN-8359	NA	tRX-Ser-NNN-8359	tRX-Ser-NNN-8359	NA
mm10.tRX-Leu-NNN-9-1	tRX-Leu-NNN-9	alttRNA-Leu-NNN-133	tRX-Leu-NNN-9	tRX-Leu-NNN-9	tRX-Leu-NNN-9	tRX-Leu-NNN-9	tRX-Leu-NNN-9	tRX-Leu-NNN-9	tRX-Leu-NNN-9	tRX-Leu-NNN-9	tRX-Leu-NNN-9	tRX-Leu-NNN-9	tRX-Leu-NNN-9	tRX-Leu-NNN-9	tRX-Leu-NNN-9	tRX-Leu-NNN-9	tRX-Leu-NNN-9	NA
mm10.tRX-Leu-NNN-928-1	tRX-Leu-NNN-928	alttRNA-Leu-NNN-136	tRX-Leu-NNN-928	tRX-Leu-NNN-928	tRX-Leu-NNN-928	tRX-Leu-NNN-928	tRX-Leu-NNN-928	tRX-Leu-NNN-928	tRX-Leu-NNN-928	tRX-Leu-NNN-928	tRX-Leu-NNN-928	tRX-Leu-NNN-928	tRX-Leu-NNN-928	tRX-Leu-NNN-928	NA	tRX-Leu-NNN-928	tRX-Leu-NNN-928	NA
mm10.tRX-Ser-NNN-11025-1	tRX-Ser-NNN-11025	NA	tRX-Ser-NNN-11025	tRX-Ser-NNN-11025	tRX-Ser-NNN-11025	tRX-Ser-NNN-11025	tRX-Ser-NNN-11025	tRX-Ser-NNN-11025	tRX-Ser-NNN-11025	tRX-Ser-NNN-11025	alttRNA-Ser-NNN-494	tRX-Ser-NNN-11025	tRX-Ser-NNN-11025	tRX-Ser-NNN-11025	tRX-Ser-NNN-11025	tRX-Ser-NNN-11025	tRX-Ser-NNN-11025	NA
mm10.tRX-Ser-NNN-3918-2	tRX-Ser-NNN-3918	tRX-Ser-NNN-3918	tRX-Ser-NNN-3918	tRX-Ser-NNN-3918	tRX-Ser-NNN-3918	tRX-Ser-NNN-3918	tRX-Ser-NNN-3918	tRX-Ser-NNN-3918	tRX-Ser-NNN-3918	Unk	tRX-Ser-NNN-3918	tRX-Ser-NNN-3918	tRX-Ser-NNN-3918	tRX-Ser-NNN-3918	tRX-Ser-NNN-3918	tRX-Ser-NNN-3918	tRX-Ser-NNN-3918	NA
mm10.tRX-Ser-NNN-5102-106	tRX-Ser-NNN-5102	NA	tRX-Ser-NNN-5102	Unk	tRX-Ser-NNN-5102	tRX-Ser-NNN-5102	NA	tRX-Ser-NNN-5102	tRX-Ser-NNN-5102	tRX-Ser-NNN-5102	tRX-Ser-NNN-5102	tRX-Ser-NNN-5102	tRX-Ser-NNN-5102	tRX-Ser-NNN-5102	tRX-Ser-NNN-5102	tRX-Ser-NNN-5102	NA	NA
mm10.tRX-Ser-NNN-10572-13	tRX-Ser-NNN-10572	NA	NA	tRX-Ser-NNN-10572	NA	NA	NA	tRX-Ser-NNN-10572	NA	NA	NA	NA	NA	tRX-Ser-NNN-10572	NA	tRX-Ser-NNN-10572	tRX-Ser-NNN-10572	NA
mm10.tRX-Ser-NNN-9029-1	tRX-Ser-NNN-9029	NA	tRX-Ser-NNN-9029	tRX-Ser-NNN-9029	tRX-Ser-NNN-9029	tRX-Ser-NNN-9029	tRX-Ser-NNN-9029	tRX-Ser-NNN-9029	tRX-Ser-NNN-9029	tRX-Ser-NNN-9029	alttRNA-Ser-NNN-498	tRX-Ser-NNN-9029	tRX-Ser-NNN-9029	tRX-Ser-NNN-9029	tRX-Ser-NNN-9029	tRX-Ser-NNN-9029	tRX-Ser-NNN-9029	alttRNA-Ser-NNN-499
mm10.tRX-Und-NNN-464-1	tRX-Und-NNN-464	tRX-Und-NNN-464	tRX-Und-NNN-464	tRX-Und-NNN-464	tRX-Und-NNN-464	tRX-Und-NNN-464	tRX-Und-NNN-464	tRX-Und-NNN-464	tRX-Und-NNN-464	tRX-Und-NNN-464	tRX-Und-NNN-464	tRX-Und-NNN-464	tRX-Und-NNN-464	tRX-Und-NNN-464	tRX-Und-NNN-464	tRX-Und-NNN-464	tRX-Und-NNN-464	NA
mm10.tRX-Ser-NNN-1853-1	tRX-Ser-NNN-1853	alttRNA-Ser-NNN-502	tRX-Ser-NNN-1853	NA	tRX-Ser-NNN-1853	tRX-Ser-NNN-1853	tRX-Ser-NNN-1853	NA	tRX-Ser-NNN-1853	tRX-Ser-NNN-1853	NA	tRX-Ser-NNN-1853	tRX-Ser-NNN-1853	NA	tRX-Ser-NNN-1853	tRX-Ser-NNN-1853	tRX-Ser-NNN-1853	NA
mm10.tRX-Ser-NNN-10991-24	tRX-Ser-NNN-10991	NA	NA	tRX-Ser-NNN-10991	NA	tRX-Ser-NNN-10991	tRX-Ser-NNN-7780	NA	tRX-Ser-NNN-7780	NA	NA	tRX-Ser-NNN-7780	tRX-Ser-NNN-7780	tRX-Ser-NNN-10991	NA	tRX-Ser-NNN-10991	tRX-Ser-NNN-10991	NA
mm10.tRX-Ser-NNN-5256-1	tRX-Ser-NNN-5256	NA	tRX-Ser-NNN-5256	tRX-Ser-NNN-5256	tRX-Ser-NNN-5256	tRX-Ser-NNN-5256	tRX-Ser-NNN-5256	tRX-Ser-NNN-5256	tRX-Ser-NNN-5256	tRX-Ser-NNN-5256	tRX-Ser-NNN-5256	tRX-Ser-NNN-5256	tRX-Ser-NNN-5256	tRX-Ser-NNN-5256	tRX-Ser-NNN-5256	tRX-Ser-NNN-5256	tRX-Ser-NNN-5256	NA
mm10.tRX-Asn-NNN-623-1	tRX-Asn-NNN-623	NA	tRX-Asn-NNN-623	tRX-Asn-NNN-623	tRX-Asn-NNN-623	tRX-Asn-NNN-623	tRX-Asn-NNN-623	tRX-Asn-NNN-623	tRX-Asn-NNN-623	tRX-Asn-NNN-623	alttRNA-Asn-NNN-44	tRX-Asn-NNN-623	tRX-Asn-NNN-623	tRX-Asn-NNN-623	tRX-Asn-NNN-623	tRX-Asn-NNN-623	tRX-Asn-NNN-623	NA
mm10.tRX-Ser-NNN-10174-1	tRX-Ser-NNN-10174	tRX-Ser-NNN-10174	tRX-Ser-NNN-10174	tRX-Ser-NNN-10174	tRX-Ser-NNN-10174	tRX-Ser-NNN-10174	tRX-Ser-NNN-10174	tRX-Ser-NNN-10174	tRX-Ser-NNN-10174	tRX-Ser-NNN-10174	tRX-Ser-NNN-10174	tRX-Ser-NNN-10174	tRX-Ser-NNN-10174	tRX-Ser-NNN-10174	tRX-Ser-NNN-10174	tRX-Ser-NNN-10174	tRX-Ser-NNN-10174	Unk
mm10.tRX-Ser-NNN-6928-3	tRX-Ser-NNN-6928	tRX-Ser-NNN-6928	tRX-Ser-NNN-6928	tRX-Ser-NNN-6928	tRX-Ser-NNN-6928	tRX-Ser-NNN-6928	tRX-Ser-NNN-6928	tRX-Ser-NNN-6928	tRX-Ser-NNN-6928	tRX-Ser-NNN-6928	tRX-Ser-NNN-6928	tRX-Ser-NNN-6928	tRX-Ser-NNN-6928	tRX-Ser-NNN-6928	tRX-Ser-NNN-6928	NA	tRX-Ser-NNN-6928	NA
mm10.tRX-Thr-NNN-283-1	tRX-Thr-NNN-283	alttRNA-Thr-NNN-23	tRX-Thr-NNN-283	tRX-Thr-NNN-283	tRX-Thr-NNN-283	tRX-Thr-NNN-283	tRX-Thr-NNN-283	tRX-Thr-NNN-283	tRX-Thr-NNN-283	tRX-Thr-NNN-283	NA	tRX-Thr-NNN-283	tRX-Thr-NNN-283	tRX-Thr-NNN-283	alttRNA-Thr-NNN-24	tRX-Thr-NNN-283	tRX-Thr-NNN-283	Unk
mm10.tRX-Und-NNN-1158-1	tRX-Und-NNN-1158	alttRNA-Und-NNN-203	tRX-Und-NNN-1158	tRX-Und-NNN-1158	tRX-Und-NNN-1158	tRX-Und-NNN-1158	tRX-Und-NNN-1158	tRX-Und-NNN-1158	tRX-Und-NNN-1158	tRX-Und-NNN-1158	tRX-Und-NNN-1158	tRX-Und-NNN-1158	tRX-Und-NNN-1158	tRX-Und-NNN-1158	tRX-Und-NNN-1158	tRX-Und-NNN-1158	tRX-Und-NNN-1158	Unk
mm10.tRX-Ser-NNN-63-1	tRX-Ser-NNN-63	alttRNA-Ser-NNN-508	tRX-Ser-NNN-63	tRX-Ser-NNN-63	tRX-Ser-NNN-63	tRX-Ser-NNN-63	tRX-Ser-NNN-63	tRX-Ser-NNN-63	tRX-Ser-NNN-63	tRX-Ser-NNN-63	tRX-Ser-NNN-63	tRX-Ser-NNN-63	tRX-Ser-NNN-63	tRX-Ser-NNN-63	alttRNA-Ser-NNN-509	tRX-Ser-NNN-63	tRX-Ser-NNN-63	Unk
mm10.tRX-Und-NNN-2133-1	tRX-Und-NNN-2133	NA	tRX-Und-NNN-2133	tRX-Und-NNN-2133	tRX-Und-NNN-2133	tRX-Und-NNN-2133	tRX-Und-NNN-2133	tRX-Und-NNN-2133	tRX-Und-NNN-2133	tRX-Und-NNN-2133	tRX-Und-NNN-2133	tRX-Und-NNN-2133	tRX-Und-NNN-2133	tRX-Und-NNN-2133	tRX-Und-NNN-2133	tRX-Und-NNN-2133	tRX-Und-NNN-2133	Unk
mm10.tRX-Ser-NNN-10545-480	tRX-Ser-NNN-10545	NA	tRX-Ser-NNN-10545	tRX-Ser-NNN-10545	tRX-Ser-NNN-10545	tRX-Ser-NNN-10545	tRX-Ser-NNN-10545	tRX-Ser-NNN-10545	tRX-Ser-NNN-10545	NA	NA	NA	NA	tRX-Ser-NNN-10545	tRX-Ser-NNN-10545	tRX-Ser-NNN-10545	tRX-Ser-NNN-10545	NA
mm10.tRX-Asn-NNN-1430-20	tRX-Asn-NNN-1430	NA	NA	NA	NA	NA	NA	NA	NA	NA	NA	NA	NA	NA	NA	NA	tRX-Asn-NNN-1430	NA
mm10.tRX-Ser-NNN-4685-41	tRX-Ser-NNN-4685	alttRNA-Ser-NNN-511	tRX-Ser-NNN-4685	tRX-Ser-NNN-4685	tRX-Ser-NNN-4685	tRX-Ser-NNN-4685	tRX-Ser-NNN-4685	tRX-Ser-NNN-4685	tRX-Ser-NNN-4685	tRX-Ser-NNN-4685	tRX-Ser-NNN-4685	tRX-Ser-NNN-4685	tRX-Ser-NNN-4685	tRX-Ser-NNN-4685	tRX-Ser-NNN-4685	tRX-Ser-NNN-4685	NA	NA
mm10.tRX-Ser-NNN-9242-14	tRX-Ser-NNN-9242	NA	tRX-Ser-NNN-9242	tRX-Ser-NNN-9242	tRX-Ser-NNN-9242	tRX-Ser-NNN-9242	tRX-Ser-NNN-9242	tRX-Ser-NNN-9242	Unk	NA	NA	tRX-Ser-NNN-9242	tRX-Ser-NNN-9242	tRX-Ser-NNN-9242	tRX-Ser-NNN-9242	tRX-Ser-NNN-9242	tRX-Ser-NNN-9242	NA
mm10.tRX-Ser-NNN-6922-83	tRX-Ser-NNN-6922	NA	NA	tRX-Ser-NNN-6922	NA	tRX-Ser-NNN-6922	NA	NA	NA	NA	NA	NA	NA	tRX-Ser-NNN-6922	NA	NA	NA	NA
mm10.tRX-Ser-NNN-9422-2	tRX-Ser-NNN-9422	NA	NA	NA	NA	NA	NA	NA	NA	NA	NA	NA	NA	NA	NA	NA	tRX-Ser-NNN-9422	NA
mm10.tRX-Und-NNN-878-1	tRX-Und-NNN-878	NA	NA	tRX-Und-NNN-878	tRX-Und-NNN-878	NA	tRX-Und-NNN-878	tRX-Und-NNN-878	NA	NA	NA	tRX-Und-NNN-878	NA	tRX-Und-NNN-878	NA	tRX-Und-NNN-878	tRX-Und-NNN-878	tRX-Ser-NNN-2028
mm10.tRX-Ser-NNN-2307-1	tRX-Ser-NNN-2307	NA	tRX-Ser-NNN-2307	tRX-Ser-NNN-2307	tRX-Ser-NNN-2307	tRX-Ser-NNN-2307	tRX-Ser-NNN-2307	tRX-Ser-NNN-2307	tRX-Ser-NNN-2307	tRX-Ser-NNN-2307	NA	tRX-Ser-NNN-2307	tRX-Ser-NNN-2307	tRX-Ser-NNN-2307	tRX-Ser-NNN-2307	tRX-Ser-NNN-2307	tRX-Ser-NNN-2307	NA
mm10.tRX-Ser-NNN-10270-2	tRX-Ser-NNN-10270	NA	NA	NA	NA	alttRNA-Ser-NNN-515	NA	NA	alttRNA-Ser-NNN-515	alttRNA-Ser-NNN-515	alttRNA-Ser-NNN-515	NA	NA	alttRNA-Ser-NNN-515	NA	alttRNA-Ser-NNN-515	tRX-Ser-NNN-10270	NA
mm10.tRX-Lys-NNN-34-1	tRX-Lys-NNN-34	tRX-Lys-NNN-34	tRX-Lys-NNN-34	tRX-Lys-NNN-34	tRX-Lys-NNN-34	tRX-Lys-NNN-34	tRX-Lys-NNN-34	tRX-Lys-NNN-34	tRX-Lys-NNN-34	tRX-Lys-NNN-34	alttRNA-Lys-NNN-7	tRX-Lys-NNN-34	tRX-Lys-NNN-34	tRX-Lys-NNN-34	alttRNA-Lys-NNN-7	tRX-Lys-NNN-34	tRX-Lys-NNN-34	alttRNA-Lys-NNN-8
mm10.tRX-Ser-NNN-14197-1	tRX-Ser-NNN-14197	NA	alttRNA-Ser-NNN-517	tRX-Ser-NNN-14197	tRX-Ser-NNN-14197	tRX-Ser-NNN-14197	tRX-Ser-NNN-14197	tRX-Ser-NNN-14197	tRX-Ser-NNN-14197	tRX-Ser-NNN-14197	alttRNA-Ser-NNN-517	tRX-Ser-NNN-14197	tRX-Ser-NNN-14197	alttRNA-Ser-NNN-517	tRX-Ser-NNN-14197	tRX-Ser-NNN-14197	tRX-Ser-NNN-14197	NA
mm10.tRX-Lys-NNN-18-1	tRX-Lys-NNN-18	alttRNA-Lys-NNN-12	alttRNA-Lys-NNN-11	alttRNA-Lys-NNN-11	tRX-Lys-NNN-18	tRX-Lys-NNN-18	tRX-Lys-NNN-18	alttRNA-Lys-NNN-11	tRX-Lys-NNN-18	tRX-Lys-NNN-18	alttRNA-Lys-NNN-11	tRX-Lys-NNN-18	tRX-Lys-NNN-18	alttRNA-Lys-NNN-11	alttRNA-Lys-NNN-11	tRX-Lys-NNN-18	tRX-Lys-NNN-18	alttRNA-Lys-NNN-13
mm10.tRX-Ser-NNN-9131-73	tRX-Ser-NNN-9131	tRX-Ser-NNN-10715	tRX-Ser-NNN-10715	tRX-Ser-NNN-10715	tRX-Ser-NNN-9131	tRX-Ser-NNN-9131	tRX-Ser-NNN-9131	tRX-Ser-NNN-10715	tRX-Ser-NNN-10715	tRX-Ser-NNN-9131	tRX-Ser-NNN-10715	tRX-Ser-NNN-9131	tRX-Ser-NNN-9131	tRX-Ser-NNN-9131	NA	tRX-Ser-NNN-9131	tRX-Ser-NNN-9131	alttRNA-Ser-NNN-519
mm10.tRX-Ser-NNN-6423-1	tRX-Ser-NNN-6423	alttRNA-Ser-NNN-520	NA	tRX-Ser-NNN-6423	tRX-Ser-NNN-6423	tRX-Ser-NNN-6423	tRX-Ser-NNN-6423	tRX-Ser-NNN-6423	tRX-Ser-NNN-6423	tRX-Ser-NNN-6423	tRX-Ser-NNN-6423	NA	tRX-Ser-NNN-6423	tRX-Ser-NNN-6423	NA	tRX-Ser-NNN-6423	Unk	NA
mm10.tRX-Ser-NNN-10063-1	tRX-Ser-NNN-10063	tRX-Ser-NNN-10063	tRX-Ser-NNN-10063	tRX-Ser-NNN-10063	tRX-Ser-NNN-10063	tRX-Ser-NNN-10063	tRX-Ser-NNN-10063	tRX-Ser-NNN-10063	tRX-Ser-NNN-10063	tRX-Ser-NNN-10063	tRX-Ser-NNN-10063	tRX-Ser-NNN-10063	tRX-Ser-NNN-10063	tRX-Ser-NNN-10063	tRX-Ser-NNN-10063	tRX-Ser-NNN-10063	tRX-Ser-NNN-10063	NA
mm10.tRX-Ala-NNN-1303-1	tRX-Ala-NNN-1303	NA	alttRNA-Ala-NNN-32	alttRNA-Ala-NNN-32	alttRNA-Ala-NNN-32	alttRNA-Ala-NNN-32	alttRNA-Ala-NNN-32	alttRNA-Ala-NNN-32	alttRNA-Ala-NNN-32	alttRNA-Ala-NNN-32	NA	alttRNA-Ala-NNN-32	alttRNA-Ala-NNN-32	alttRNA-Ala-NNN-32	alttRNA-Ala-NNN-32	alttRNA-Ala-NNN-32	tRX-Ala-NNN-1303	NA
mm10.tRX-Ser-NNN-10545-1066	tRX-Ser-NNN-10545	NA	tRX-Ser-NNN-10545	tRX-Ser-NNN-10545	tRX-Ser-NNN-10545	tRX-Ser-NNN-10572	NA	NA	Unk	NA	NA	NA	NA	NA	Unk	NA	Unk	NA
mm10.tRX-Ser-NNN-10027-1	tRX-Ser-NNN-10027	tRX-Ser-NNN-10027	tRX-Ser-NNN-10027	tRX-Ser-NNN-10027	tRX-Ser-NNN-10027	NA	NA	tRX-Ser-NNN-10027	tRX-Ser-NNN-10027	NA	tRX-Ser-NNN-10027	NA	tRX-Ser-NNN-10027	tRX-Ser-NNN-10027	NA	tRX-Ser-NNN-10027	tRX-Ser-NNN-10027	NA
mm10.tRX-Ser-NNN-14513-1	tRX-Ser-NNN-14513	alttRNA-Ser-NNN-525	alttRNA-Ser-NNN-524	alttRNA-Ser-NNN-524	alttRNA-Ser-NNN-524	alttRNA-Ser-NNN-524	alttRNA-Ser-NNN-524	tRX-Ser-NNN-14513	alttRNA-Ser-NNN-524	alttRNA-Ser-NNN-524	alttRNA-Ser-NNN-526	alttRNA-Ser-NNN-524	alttRNA-Ser-NNN-524	alttRNA-Ser-NNN-524	NA	alttRNA-Ser-NNN-524	tRX-Ser-NNN-14513	alttRNA-Ser-NNN-527
mm10.tRX-Ser-NNN-9131-37	tRX-Ser-NNN-9131	NA	NA	NA	NA	NA	NA	NA	NA	NA	NA	NA	NA	NA	NA	NA	tRX-Ser-NNN-9131	NA
mm10.tRX-Ser-NNN-13497-1	tRX-Ser-NNN-13497	tRX-Ser-NNN-13497	tRX-Ser-NNN-13497	tRX-Ser-NNN-13497	tRX-Ser-NNN-13497	tRX-Ser-NNN-13497	tRX-Ser-NNN-13497	tRX-Ser-NNN-13497	tRX-Ser-NNN-13497	tRX-Ser-NNN-13497	tRX-Ser-NNN-13497	tRX-Ser-NNN-13497	tRX-Ser-NNN-13497	tRX-Ser-NNN-13497	tRX-Ser-NNN-13497	tRX-Ser-NNN-13497	tRX-Ser-NNN-13497	Unk
mm10.tRX-Ser-NNN-6202-2	tRX-Ser-NNN-6202	tRX-Ser-NNN-6202	tRX-Ser-NNN-6202	tRX-Ser-NNN-6202	tRX-Ser-NNN-6202	tRX-Ser-NNN-6202	tRX-Ser-NNN-6202	tRX-Ser-NNN-4185	tRX-Ser-NNN-6202	tRX-Ser-NNN-6202	tRX-Ser-NNN-6202	tRX-Ser-NNN-6202	tRX-Ser-NNN-6202	tRX-Ser-NNN-6202	tRX-Ser-NNN-6202	tRX-Ser-NNN-6202	tRX-Ser-NNN-6202	alttRNA-Ser-NNN-531
mm10.tRX-Arg-NNN-583-1	tRX-Arg-NNN-583	alttRNA-Arg-NNN-41	tRX-Arg-NNN-583	tRX-Arg-NNN-583	tRX-Arg-NNN-583	tRX-Arg-NNN-583	tRX-Arg-NNN-583	tRX-Arg-NNN-583	tRX-Arg-NNN-583	tRX-Arg-NNN-583	alttRNA-Arg-NNN-42	tRX-Arg-NNN-583	tRX-Arg-NNN-583	tRX-Arg-NNN-583	tRX-Arg-NNN-583	tRX-Arg-NNN-583	tRX-Arg-NNN-583	NA
mm10.tRX-Val-NNN-346-1	tRX-Val-NNN-346	NA	alttRNA-Val-NNN-4	alttRNA-Val-NNN-4	NA	alttRNA-Val-NNN-4	alttRNA-Val-NNN-4	alttRNA-Val-NNN-4	alttRNA-Val-NNN-4	tRX-Val-NNN-346	alttRNA-Val-NNN-4	alttRNA-Val-NNN-4	alttRNA-Val-NNN-4	alttRNA-Val-NNN-4	alttRNA-Val-NNN-4	alttRNA-Val-NNN-4	tRX-Val-NNN-346	alttRNA-Val-NNN-5
mm10.tRX-Ser-NNN-13916-1	tRX-Ser-NNN-13916	NA	tRX-Ser-NNN-13916	tRX-Ser-NNN-13916	tRX-Ser-NNN-13916	tRX-Ser-NNN-13916	tRX-Ser-NNN-13916	tRX-Ser-NNN-13916	tRX-Ser-NNN-13916	tRX-Ser-NNN-13916	tRX-Ser-NNN-13916	NA	tRX-Ser-NNN-13916	tRX-Ser-NNN-13916	tRX-Ser-NNN-13916	NA	tRX-Ser-NNN-13916	NA
mm10.tRX-Ser-NNN-13401-8	tRX-Ser-NNN-13401	NA	NA	NA	NA	NA	NA	NA	NA	NA	NA	NA	NA	NA	NA	NA	tRX-Ser-NNN-13401	NA
mm10.tRX-Ser-NNN-10966-209	tRX-Ser-NNN-10966	NA	NA	tRX-Ser-NNN-10966	NA	tRX-Ser-NNN-10966	tRX-Ser-NNN-10966	tRX-Ser-NNN-10966	NA	NA	NA	NA	NA	NA	NA	NA	NA	NA
mm10.tRX-Ser-NNN-13755-1	tRX-Ser-NNN-13755	NA	tRX-Ser-NNN-13755	tRX-Ser-NNN-13755	tRX-Ser-NNN-13755	tRX-Ser-NNN-13755	tRX-Ser-NNN-13755	tRX-Ser-NNN-13755	tRX-Ser-NNN-13755	tRX-Ser-NNN-13755	tRX-Ser-NNN-13755	tRX-Ser-NNN-13755	tRX-Ser-NNN-13755	tRX-Ser-NNN-13755	tRX-Ser-NNN-13755	tRX-Ser-NNN-13755	tRX-Ser-NNN-13755	NA
mm10.tRX-Ser-NNN-6208-1	tRX-Ser-NNN-6208	tRX-Ser-NNN-11465	NA	NA	tRX-Ser-NNN-6208	tRX-Ser-NNN-6208	tRX-Ser-NNN-6208	NA	tRX-Ser-NNN-6208	tRX-Ser-NNN-6208	tRX-Ser-NNN-6208	NA	NA	tRX-Ser-NNN-6208	tRX-Ser-NNN-6208	tRX-Ser-NNN-6208	tRX-Ser-NNN-6208	NA
mm10.tRX-Ser-NNN-8049-1	tRX-Ser-NNN-8049	NA	tRX-Ser-NNN-8049	tRX-Ser-NNN-8049	tRX-Ser-NNN-8049	tRX-Ser-NNN-8049	tRX-Ser-NNN-8049	tRX-Ser-NNN-8049	tRX-Ser-NNN-8049	tRX-Ser-NNN-8049	NA	tRX-Ser-NNN-8049	tRX-Ser-NNN-8049	tRX-Ser-NNN-8049	tRX-Ser-NNN-8049	tRX-Ser-NNN-8049	tRX-Ser-NNN-8049	NA
mm10.tRX-Ser-NNN-4185-58	tRX-Ser-NNN-4185	tRX-Ser-NNN-4165	tRX-Ser-NNN-4185	NA	tRX-Ser-NNN-4185	Unk	NA	tRX-Ser-NNN-4185	tRX-Ser-NNN-4185	tRX-Ser-NNN-4185	tRX-Ser-NNN-4185	tRX-Ser-NNN-4185	NA	NA	NA	NA	tRX-Ser-NNN-4185	NA
mm10.tRX-Und-NNN-1935-1	tRX-Und-NNN-1935	alttRNA-Und-NNN-208	tRX-Und-NNN-1935	tRX-Und-NNN-1935	tRX-Und-NNN-1935	tRX-Und-NNN-1935	tRX-Und-NNN-1935	tRX-Und-NNN-1935	tRX-Und-NNN-1935	tRX-Und-NNN-1935	alttRNA-Und-NNN-209	tRX-Und-NNN-1935	tRX-Und-NNN-1935	tRX-Und-NNN-1935	tRX-Und-NNN-1935	tRX-Und-NNN-1935	tRX-Und-NNN-1935	NA
mm10.tRX-Und-NNN-2534-1	tRX-Und-NNN-2534	tRX-Und-NNN-2534	tRX-Und-NNN-2534	tRX-Und-NNN-2534	tRX-Und-NNN-2534	tRX-Und-NNN-2534	tRX-Und-NNN-2534	alttRNA-Und-NNN-211	tRX-Und-NNN-2534	alttRNA-Und-NNN-211	alttRNA-Und-NNN-211	tRX-Und-NNN-2534	alttRNA-Und-NNN-211	alttRNA-Und-NNN-211	tRX-Und-NNN-2534	alttRNA-Und-NNN-212	tRX-Und-NNN-2534	alttRNA-Und-NNN-213
mm10.tRX-Und-NNN-112-1	tRX-Und-NNN-112	tRX-Und-NNN-112	tRX-Und-NNN-112	tRX-Und-NNN-112	tRX-Und-NNN-112	tRX-Und-NNN-112	tRX-Und-NNN-112	tRX-Und-NNN-112	tRX-Und-NNN-112	tRX-Und-NNN-112	tRX-Und-NNN-112	tRX-Und-NNN-112	tRX-Und-NNN-112	tRX-Und-NNN-112	tRX-Und-NNN-112	tRX-Und-NNN-112	tRX-Und-NNN-112	Unk
mm10.tRX-Und-NNN-1088-1	tRX-Und-NNN-1088	alttRNA-Und-NNN-218	alttRNA-Und-NNN-218	tRX-Und-NNN-1088	tRX-Und-NNN-1088	tRX-Und-NNN-1088	tRX-Und-NNN-1088	tRX-Und-NNN-1088	tRX-Und-NNN-1088	tRX-Und-NNN-1088	tRX-Und-NNN-1088	tRX-Und-NNN-1088	tRX-Und-NNN-1088	tRX-Und-NNN-1088	alttRNA-Und-NNN-218	tRX-Und-NNN-1088	tRX-Und-NNN-1088	NA
mm10.tRX-Ser-NNN-10545-7	tRX-Ser-NNN-10545	NA	tRX-Ser-NNN-10545	NA	NA	NA	tRX-Ser-NNN-10545	tRX-Ser-NNN-10545	tRX-Ser-NNN-10545	tRX-Ser-NNN-10545	tRX-Asn-NNN-1477	NA	NA	tRX-Ser-NNN-10545	NA	tRX-Ser-NNN-10545	NA	NA
mm10.tRX-Ser-NNN-9763-26	tRX-Ser-NNN-9763	NA	tRX-Ser-NNN-9763	NA	NA	NA	NA	Unk	NA	NA	NA	tRX-Ser-NNN-9763	NA	NA	NA	tRX-Ser-NNN-9763	tRX-Ser-NNN-9763	NA
mm10.tRX-Ala-NNN-1636-1	tRX-Ala-NNN-1636	alttRNA-Ala-NNN-34	tRX-Ala-NNN-1636	tRX-Ala-NNN-1636	tRX-Ala-NNN-1636	tRX-Ala-NNN-1636	tRX-Ala-NNN-1636	tRX-Ala-NNN-1636	tRX-Ala-NNN-1636	tRX-Ala-NNN-1636	tRX-Ala-NNN-1636	tRX-Ala-NNN-1636	tRX-Ala-NNN-1636	tRX-Ala-NNN-1636	tRX-Ala-NNN-1636	tRX-Ala-NNN-1636	tRX-Ala-NNN-1636	Unk
mm10.tRX-Ser-NNN-10210-1	tRX-Ser-NNN-10210	tRX-Ser-NNN-2902	tRX-Ser-NNN-10210	tRX-Ser-NNN-10210	tRX-Ser-NNN-10210	tRX-Ser-NNN-10210	tRX-Ser-NNN-10210	tRX-Ser-NNN-10210	tRX-Ser-NNN-10210	tRX-Ser-NNN-10210	tRX-Ser-NNN-10210	tRX-Ser-NNN-10210	tRX-Ser-NNN-10210	tRX-Ser-NNN-10210	tRX-Ser-NNN-10210	tRX-Ser-NNN-10210	tRX-Ser-NNN-10210	NA
mm10.tRX-Ser-NNN-3274-12	tRX-Ser-NNN-3274	tRX-Ser-NNN-3274	tRX-Ser-NNN-3274	tRX-Ser-NNN-3274	tRX-Ser-NNN-3274	alttRNA-Ser-NNN-542	alttRNA-Ser-NNN-542	tRX-Ser-NNN-3274	tRX-Ser-NNN-3274	alttRNA-Ser-NNN-542	alttRNA-Ser-NNN-542	tRX-Ser-NNN-3274	tRX-Ser-NNN-3274	tRX-Ser-NNN-3274	NA	tRX-Ser-NNN-3274	tRX-Ser-NNN-3274	NA
mm10.tRX-Ser-NNN-9446-1	tRX-Ser-NNN-9446	tRX-Ser-NNN-7872	tRX-Ser-NNN-9446	tRX-Ser-NNN-9446	tRX-Ser-NNN-9446	tRX-Ser-NNN-9446	tRX-Ser-NNN-9446	tRX-Ser-NNN-9446	tRX-Ser-NNN-9446	tRX-Ser-NNN-9446	tRX-Ser-NNN-9446	tRX-Ser-NNN-9446	tRX-Ser-NNN-9446	tRX-Ser-NNN-9446	tRX-Ser-NNN-9446	tRX-Ser-NNN-9446	tRX-Ser-NNN-9446	NA
mm10.tRX-Ser-NNN-9499-1	tRX-Ser-NNN-9499	tRX-Ser-NNN-9499	tRX-Ser-NNN-9499	tRX-Ser-NNN-9499	tRX-Ser-NNN-9499	tRX-Ser-NNN-9499	tRX-Ser-NNN-9499	tRX-Ser-NNN-9499	tRX-Ser-NNN-9499	tRX-Ser-NNN-9499	tRX-Ser-NNN-9499	tRX-Ser-NNN-9499	tRX-Ser-NNN-9499	tRX-Ser-NNN-9499	tRX-Ser-NNN-9499	tRX-Ser-NNN-9499	tRX-Ser-NNN-9499	NA
mm10.tRX-Ser-NNN-2567-1	tRX-Ser-NNN-2567	alttRNA-Ser-NNN-547	tRX-Ser-NNN-2567	tRX-Ser-NNN-2567	NA	tRX-Ser-NNN-2567	tRX-Ser-NNN-2567	tRX-Ser-NNN-2567	tRX-Ser-NNN-2567	tRX-Ser-NNN-2567	alttRNA-Ser-NNN-548	tRX-Ser-NNN-2567	tRX-Ser-NNN-2567	tRX-Ser-NNN-2567	NA	tRX-Ser-NNN-2567	tRX-Ser-NNN-2567	alttRNA-Ser-NNN-549
mm10.tRX-Ser-NNN-2957-1	tRX-Ser-NNN-2957	alttRNA-Ser-NNN-551	tRX-Ser-NNN-2957	tRX-Ser-NNN-2957	tRX-Ser-NNN-2957	tRX-Ser-NNN-2957	tRX-Ser-NNN-2957	NA	tRX-Ser-NNN-2957	tRX-Ser-NNN-2957	tRX-Ser-NNN-2957	tRX-Ser-NNN-2957	tRX-Ser-NNN-2957	tRX-Ser-NNN-2957	tRX-Ser-NNN-2957	tRX-Ser-NNN-2957	tRX-Ser-NNN-2957	tRX-Ser-NNN-2228
mm10.tRX-Und-NNN-3978-1	tRX-Und-NNN-3978	tRX-Ser-NNN-12361	NA	tRX-Und-NNN-3978	NA	tRX-Und-NNN-3978	NA	tRX-Und-NNN-3978	tRX-Und-NNN-3978	tRX-Und-NNN-3978	tRX-Und-NNN-3978	tRX-Und-NNN-3978	tRX-Und-NNN-3978	tRX-Und-NNN-3978	tRX-Leu-NNN-1578	tRX-Und-NNN-3978	tRX-Und-NNN-3978	NA
mm10.tRX-Ser-NNN-1317-1	tRX-Ser-NNN-1317	alttRNA-Ser-NNN-553	tRX-Ser-NNN-1317	tRX-Ser-NNN-1317	tRX-Ser-NNN-1317	tRX-Ser-NNN-1317	tRX-Ser-NNN-1317	tRX-Ser-NNN-1317	tRX-Ser-NNN-1317	tRX-Ser-NNN-1317	tRX-Ser-NNN-1317	tRX-Ser-NNN-1317	tRX-Ser-NNN-1317	tRX-Ser-NNN-1317	alttRNA-Ser-NNN-553	tRX-Ser-NNN-1317	tRX-Ser-NNN-1317	NA
mm10.tRX-Ser-NNN-6474-4	tRX-Ser-NNN-6474	NA	tRX-Ser-NNN-6474	NA	tRX-Ser-NNN-6474	tRX-Ser-NNN-6474	tRX-Ser-NNN-6474	tRX-Ser-NNN-6474	tRX-Ser-NNN-6474	tRX-Ser-NNN-6474	NA	NA	tRX-Ser-NNN-6474	NA	tRX-Ser-NNN-6474	tRX-Ser-NNN-6474	tRX-Ser-NNN-6474	NA
mm10.tRX-Arg-NNN-387-1	tRX-Arg-NNN-387	tRX-Ser-NNN-2893	tRX-Arg-NNN-387	tRX-Arg-NNN-387	tRX-Arg-NNN-387	tRX-Arg-NNN-387	tRX-Arg-NNN-387	tRX-Arg-NNN-387	tRX-Arg-NNN-387	tRX-Arg-NNN-387	tRX-Arg-NNN-387	tRX-Arg-NNN-387	tRX-Arg-NNN-387	tRX-Arg-NNN-387	tRX-Arg-NNN-387	tRX-Arg-NNN-387	tRX-Arg-NNN-387	NA
mm10.tRX-Leu-NNN-1496-1	tRX-Leu-NNN-1496	NA	NA	tRX-Leu-NNN-1496	NA	NA	NA	NA	NA	NA	tRX-Leu-NNN-1496	NA	NA	tRX-Leu-NNN-1496	tRX-Leu-NNN-1496	NA	tRX-Leu-NNN-1496	NA
mm10.tRX-Ser-NNN-11800-1	tRX-Ser-NNN-11800	alttRNA-Ser-NNN-556	tRX-Ser-NNN-11800	tRX-Ser-NNN-11800	tRX-Ser-NNN-11800	tRX-Ser-NNN-11800	tRX-Ser-NNN-11800	tRX-Ser-NNN-11800	tRX-Ser-NNN-11800	tRX-Ser-NNN-11800	NA	tRX-Ser-NNN-11800	tRX-Ser-NNN-11800	tRX-Ser-NNN-11800	tRX-Ser-NNN-11800	tRX-Ser-NNN-11800	tRX-Ser-NNN-11800	NA
mm10.tRX-Und-NNN-866-1	tRX-Und-NNN-866	tRX-Und-NNN-866	tRX-Und-NNN-866	tRX-Und-NNN-866	tRX-Und-NNN-866	tRX-Und-NNN-866	tRX-Und-NNN-866	tRX-Und-NNN-866	tRX-Und-NNN-866	tRX-Und-NNN-866	tRX-Und-NNN-866	tRX-Und-NNN-866	tRX-Und-NNN-866	tRX-Und-NNN-866	tRX-Und-NNN-866	tRX-Und-NNN-866	tRX-Und-NNN-866	alttRNA-Und-NNN-222
mm10.tRX-Ser-NNN-10754-3	tRX-Ser-NNN-10754	tRX-Ser-NNN-2643	tRX-Ser-NNN-10754	tRX-Ser-NNN-10754	tRX-Ser-NNN-10754	tRX-Ser-NNN-10754	tRX-Ser-NNN-10754	tRX-Ser-NNN-10754	tRX-Ser-NNN-10754	tRX-Ser-NNN-10754	tRX-Ser-NNN-10754	tRX-Ser-NNN-10754	tRX-Ser-NNN-10754	tRX-Ser-NNN-10754	alttRNA-Ser-NNN-560	tRX-Ser-NNN-10754	tRX-Ser-NNN-10754	NA
mm10.tRX-Und-NNN-3009-1	tRX-Und-NNN-3009	alttRNA-Und-NNN-226	alttRNA-Und-NNN-225	alttRNA-Und-NNN-225	tRX-Und-NNN-3009	tRX-Und-NNN-3009	tRX-Und-NNN-3009	tRX-Und-NNN-3009	alttRNA-Und-NNN-225	alttRNA-Und-NNN-225	tRX-Und-NNN-3009	tRX-Und-NNN-3009	alttRNA-Und-NNN-225	alttRNA-Und-NNN-225	tRX-Ser-NNN-2610	tRX-Und-NNN-3009	tRX-Und-NNN-3009	NA
mm10.tRX-Ser-NNN-5442-1	tRX-Ser-NNN-5442	alttRNA-Ser-NNN-562	tRX-Ser-NNN-5442	tRX-Ser-NNN-5442	tRX-Ser-NNN-5442	tRX-Ser-NNN-5442	tRX-Ser-NNN-5442	tRX-Ser-NNN-5442	tRX-Ser-NNN-5442	tRX-Ser-NNN-5442	tRX-Ser-NNN-5442	tRX-Ser-NNN-5442	tRX-Ser-NNN-5442	tRX-Ser-NNN-5442	tRX-Ser-NNN-5442	tRX-Ser-NNN-5442	tRX-Ser-NNN-5442	Unk
mm10.tRX-Ser-NNN-11279-1	tRX-Ser-NNN-11279	NA	tRX-Ser-NNN-11279	NA	tRX-Ser-NNN-11279	NA	NA	tRX-Ser-NNN-11279	tRX-Ser-NNN-11279	tRX-Ser-NNN-11279	NA	tRX-Ser-NNN-11279	tRX-Ser-NNN-11279	tRX-Ser-NNN-11279	NA	tRX-Ser-NNN-11279	tRX-Ser-NNN-11279	NA
mm10.tRX-Und-NNN-1838-1	tRX-Und-NNN-1838	tRX-Und-NNN-1838	tRX-Und-NNN-1838	tRX-Und-NNN-1838	tRX-Und-NNN-1838	tRX-Und-NNN-1838	tRX-Und-NNN-1838	tRX-Und-NNN-1838	tRX-Und-NNN-1838	tRX-Und-NNN-1838	tRX-Und-NNN-1838	tRX-Und-NNN-1838	tRX-Und-NNN-1838	tRX-Und-NNN-1838	tRX-Und-NNN-1838	tRX-Und-NNN-1838	tRX-Und-NNN-1838	NA
mm10.tRX-Ser-NNN-9414-1	tRX-Ser-NNN-9414	tRX-Ser-NNN-9414	tRX-Ser-NNN-9414	tRX-Ser-NNN-9414	tRX-Ser-NNN-9414	tRX-Ser-NNN-9414	tRX-Ser-NNN-9414	tRX-Ser-NNN-9414	tRX-Ser-NNN-9414	tRX-Ser-NNN-9414	tRX-Ser-NNN-9414	tRX-Ser-NNN-9414	tRX-Ser-NNN-9414	tRX-Ser-NNN-9414	tRX-Ser-NNN-9414	tRX-Ser-NNN-9414	tRX-Ser-NNN-9414	Unk
mm10.tRX-Und-NNN-2605-1	tRX-Und-NNN-2605	NA	NA	tRX-Und-NNN-2605	tRX-Und-NNN-2605	NA	NA	tRX-Und-NNN-2605	tRX-Und-NNN-2605	tRX-Und-NNN-2605	NA	tRX-Und-NNN-2605	tRX-Und-NNN-2605	tRX-Und-NNN-2605	NA	tRX-Und-NNN-2605	tRX-Und-NNN-2605	NA
mm10.tRX-Val-NNN-146-1	tRX-Val-NNN-146	alttRNA-Val-NNN-8	tRX-Val-NNN-146	tRX-Val-NNN-146	NA	NA	NA	tRX-Val-NNN-146	NA	NA	alttRNA-Val-NNN-8	NA	NA	tRX-Val-NNN-146	alttRNA-Val-NNN-9	NA	tRX-Val-NNN-146	alttRNA-Val-NNN-10
mm10.tRX-Ser-NNN-7875-2	tRX-Ser-NNN-7875	NA	tRX-Ser-NNN-7875	tRX-Ser-NNN-7875	tRX-Ser-NNN-7875	tRX-Ser-NNN-7875	tRX-Ser-NNN-7875	tRX-Ser-NNN-7875	tRX-Ser-NNN-7875	tRX-Ser-NNN-7875	tRX-Ser-NNN-7875	tRX-Ser-NNN-7875	tRX-Ser-NNN-7875	tRX-Ser-NNN-7875	tRX-Ser-NNN-7875	tRX-Ser-NNN-7875	tRX-Ser-NNN-7875	Unk
mm10.tRX-Ser-NNN-10401-1	tRX-Ser-NNN-10401	alttRNA-Ser-NNN-569	tRX-Ser-NNN-10401	NA	tRX-Ser-NNN-10401	tRX-Ser-NNN-10401	tRX-Ser-NNN-10401	tRX-Ser-NNN-10401	NA	tRX-Ser-NNN-10401	NA	tRX-Ser-NNN-10401	tRX-Ser-NNN-10401	NA	tRX-Ser-NNN-10401	tRX-Ser-NNN-10401	tRX-Ser-NNN-10401	NA
mm10.tRX-Val-NNN-129-1	tRX-Val-NNN-129	tRX-Val-NNN-129	tRX-Val-NNN-129	tRX-Val-NNN-129	tRX-Val-NNN-129	tRX-Val-NNN-129	tRX-Val-NNN-129	tRX-Val-NNN-129	tRX-Val-NNN-129	tRX-Val-NNN-129	alttRNA-Val-NNN-13	tRX-Val-NNN-129	tRX-Val-NNN-129	tRX-Val-NNN-129	tRX-Val-NNN-129	tRX-Val-NNN-129	tRX-Val-NNN-129	NA
mm10.tRX-Und-NNN-1981-1	tRX-Und-NNN-1981	tRX-Und-NNN-1981	tRX-Und-NNN-1981	tRX-Und-NNN-1981	NA	tRX-Und-NNN-1981	tRX-Und-NNN-1981	NA	tRX-Und-NNN-1981	tRX-Und-NNN-1981	NA	tRX-Und-NNN-1981	tRX-Und-NNN-1981	NA	NA	tRX-Und-NNN-1981	tRX-Und-NNN-1981	NA
mm10.tRX-Ser-NNN-7156-62	tRX-Ser-NNN-7156	NA	tRX-Ser-NNN-7156	tRX-Ser-NNN-7156	tRX-Ser-NNN-7156	tRX-Ser-NNN-7156	NA	tRX-Ser-NNN-7156	tRX-Ser-NNN-7156	tRX-Ser-NNN-7156	tRX-Ser-NNN-7156	tRX-Ser-NNN-7156	tRX-Ser-NNN-7156	tRX-Ser-NNN-7156	tRX-Ser-NNN-7156	NA	tRX-Ser-NNN-7156	NA
mm10.tRX-Asn-NNN-26-1	tRX-Asn-NNN-26	tRX-Asn-NNN-26	tRX-Asn-NNN-26	tRX-Asn-NNN-26	tRX-Asn-NNN-26	tRX-Asn-NNN-26	tRX-Asn-NNN-26	tRX-Asn-NNN-26	tRX-Asn-NNN-26	tRX-Asn-NNN-26	tRX-Asn-NNN-26	tRX-Asn-NNN-26	tRX-Asn-NNN-26	tRX-Asn-NNN-26	NA	tRX-Asn-NNN-26	tRX-Asn-NNN-26	NA
mm10.tRX-Ser-NNN-1805-1	tRX-Ser-NNN-1805	NA	tRX-Ser-NNN-1805	tRX-Ser-NNN-1805	tRX-Ser-NNN-1805	tRX-Ser-NNN-1805	tRX-Ser-NNN-1805	tRX-Ser-NNN-1805	tRX-Ser-NNN-1805	tRX-Ser-NNN-1805	tRX-Ser-NNN-1805	tRX-Ser-NNN-1805	NA	tRX-Ser-NNN-1805	tRX-Ser-NNN-1805	tRX-Ser-NNN-1805	tRX-Ser-NNN-1805	NA
mm10.tRX-Ser-NNN-10545-486	tRX-Ser-NNN-10545	NA	tRX-Ser-NNN-10545	tRX-Ser-NNN-10545	NA	tRX-Ser-NNN-10545	NA	tRX-Ser-NNN-10545	tRX-Ser-NNN-10545	tRX-Ser-NNN-10545	NA	tRX-Ser-NNN-10545	tRX-Ser-NNN-10545	NA	NA	NA	NA	NA
mm10.tRX-Ser-NNN-6906-21	tRX-Ser-NNN-6906	alttRNA-Ser-NNN-571	tRX-Ser-NNN-6906	tRX-Ser-NNN-6906	tRX-Ser-NNN-6906	tRX-Ser-NNN-6906	tRX-Ser-NNN-6906	tRX-Ser-NNN-6906	tRX-Ser-NNN-6906	tRX-Ser-NNN-6906	tRX-Ser-NNN-6906	tRX-Ser-NNN-6906	tRX-Ser-NNN-6906	tRX-Ser-NNN-6906	tRX-Ser-NNN-6906	tRX-Ser-NNN-6906	tRX-Ser-NNN-6906	NA
mm10.tRX-Ser-NNN-3469-1	tRX-Ser-NNN-3469	NA	NA	tRX-Ser-NNN-3469	tRX-Ser-NNN-3469	tRX-Ser-NNN-3469	NA	NA	NA	NA	NA	tRX-Ser-NNN-3469	NA	NA	NA	NA	NA	NA
mm10.tRX-Ser-NNN-10545-279	tRX-Ser-NNN-10545	NA	tRX-Ser-NNN-10545	NA	tRX-Ser-NNN-10545	NA	NA	Unk	tRX-Ser-NNN-10545	tRX-Ser-NNN-10572	NA	tRX-Ser-NNN-10545	NA	NA	NA	tRX-Ser-NNN-10545	NA	NA
mm10.tRX-Ser-NNN-8807-1	tRX-Ser-NNN-8807	NA	tRX-Ser-NNN-8807	tRX-Ser-NNN-8807	tRX-Ser-NNN-8807	tRX-Ser-NNN-8807	tRX-Ser-NNN-8807	tRX-Ser-NNN-8807	tRX-Ser-NNN-8807	tRX-Ser-NNN-8807	tRX-Ser-NNN-8807	tRX-Ser-NNN-8807	tRX-Ser-NNN-8807	tRX-Ser-NNN-8807	NA	tRX-Ser-NNN-8807	tRX-Ser-NNN-8807	NA
mm10.tRX-Ser-NNN-14380-8	tRX-Ser-NNN-14380	tRX-Ser-NNN-14355	tRX-Ser-NNN-14380	tRX-Ser-NNN-14380	tRX-Ser-NNN-14380	tRX-Ser-NNN-14380	tRX-Ser-NNN-14355	tRX-Ser-NNN-14380	tRX-Ser-NNN-14380	tRX-Ser-NNN-14380	NA	tRX-Ser-NNN-14380	tRX-Ser-NNN-14380	tRX-Ser-NNN-14380	tRX-Ser-NNN-14380	tRX-Ser-NNN-14380	tRX-Ser-NNN-14380	NA
mm10.tRX-Ser-NNN-11731-2	tRX-Ser-NNN-11731	NA	NA	NA	NA	NA	NA	NA	NA	NA	NA	NA	NA	NA	NA	NA	tRX-Ser-NNN-11731	NA
mm10.tRX-Leu-NNN-1201-1	tRX-Leu-NNN-1201	alttRNA-Leu-NNN-139	tRX-Leu-NNN-1201	tRX-Leu-NNN-1201	tRX-Leu-NNN-1201	tRX-Leu-NNN-1201	tRX-Leu-NNN-1201	tRX-Leu-NNN-1201	tRX-Leu-NNN-1201	tRX-Leu-NNN-1201	tRX-Leu-NNN-1201	tRX-Leu-NNN-1201	tRX-Leu-NNN-1201	tRX-Leu-NNN-1201	tRX-Leu-NNN-1201	tRX-Leu-NNN-1201	tRX-Leu-NNN-1201	NA
mm10.tRX-Ser-NNN-7049-1	tRX-Ser-NNN-7049	NA	NA	NA	NA	NA	NA	NA	NA	NA	alttRNA-Ser-NNN-578	NA	NA	NA	tRX-Ser-NNN-7049	NA	tRX-Ser-NNN-7049	NA
mm10.tRX-Ser-NNN-10966-288	tRX-Ser-NNN-10966	NA	tRX-Ser-NNN-10966	NA	tRX-Ser-NNN-10966	NA	tRX-Ser-NNN-10966	tRX-Ser-NNN-10966	tRX-Ser-NNN-10966	tRX-Ser-NNN-10966	tRX-Ser-NNN-10966	tRX-Ser-NNN-10966	tRX-Ser-NNN-10966	tRX-Ser-NNN-10966	tRX-Ser-NNN-10966	NA	tRX-Ser-NNN-10966	NA
mm10.tRX-Ser-NNN-9242-10	tRX-Ser-NNN-9242	tRX-Ser-NNN-2228	tRX-Ser-NNN-9242	tRX-Ser-NNN-9242	tRX-Ser-NNN-9242	tRX-Ser-NNN-9242	tRX-Ser-NNN-9242	tRX-Ser-NNN-9242	tRX-Ser-NNN-9242	tRX-Ser-NNN-9242	tRX-Ser-NNN-9242	tRX-Ser-NNN-9242	tRX-Ser-NNN-9242	tRX-Ser-NNN-9242	tRX-Ser-NNN-9242	tRX-Ser-NNN-9242	tRX-Ser-NNN-9242	NA
mm10.tRX-Asn-NNN-1579-1	tRX-Asn-NNN-1579	tRX-Asn-NNN-1579	tRX-Asn-NNN-1579	tRX-Asn-NNN-1579	tRX-Asn-NNN-1579	tRX-Asn-NNN-1579	tRX-Asn-NNN-1579	tRX-Asn-NNN-1579	tRX-Asn-NNN-1579	tRX-Asn-NNN-1579	tRX-Asn-NNN-1579	tRX-Asn-NNN-1579	tRX-Asn-NNN-1579	tRX-Asn-NNN-1579	tRX-Asn-NNN-1579	tRX-Asn-NNN-1579	tRX-Asn-NNN-1579	alttRNA-Asn-NNN-48
mm10.tRX-Ser-NNN-10545-378	tRX-Ser-NNN-10545	NA	NA	NA	NA	Unk	tRX-Ser-NNN-10545	tRX-Ser-NNN-10545	NA	tRX-Ser-NNN-10545	NA	NA	NA	tRX-Ser-NNN-10545	tRX-Ser-NNN-10545	tRX-Ser-NNN-10545	tRX-Ser-NNN-10545	NA
mm10.tRX-Ser-NNN-7184-10	tRX-Ser-NNN-7184	NA	tRX-Ser-NNN-7184	tRX-Ser-NNN-7184	tRX-Ser-NNN-7184	tRX-Ser-NNN-7184	tRX-Ser-NNN-7184	tRX-Ser-NNN-7184	NA	tRX-Ser-NNN-7184	tRX-Ser-NNN-7184	tRX-Ser-NNN-7184	tRX-Ser-NNN-7184	tRX-Ser-NNN-7184	NA	tRX-Ser-NNN-7184	tRX-Ser-NNN-7184	NA
mm10.tRX-Und-NNN-2761-1	tRX-Und-NNN-2761	NA	tRX-Und-NNN-2761	tRX-Und-NNN-2761	alttRNA-Und-NNN-229	tRX-Und-NNN-2761	tRX-Und-NNN-2761	tRX-Und-NNN-2761	tRX-Und-NNN-2761	tRX-Und-NNN-2761	alttRNA-Und-NNN-229	tRX-Und-NNN-2761	tRX-Und-NNN-2761	tRX-Und-NNN-2761	alttRNA-Und-NNN-229	tRX-Und-NNN-2761	tRX-Und-NNN-2761	NA
mm10.tRX-Ser-NNN-13640-1	tRX-Ser-NNN-13640	NA	NA	tRX-Ser-NNN-13640	tRX-Ser-NNN-13640	tRX-Ser-NNN-13640	tRX-Ser-NNN-13640	tRX-Ser-NNN-13640	tRX-Ser-NNN-13640	tRX-Ser-NNN-13640	NA	tRX-Ser-NNN-13640	tRX-Ser-NNN-13640	tRX-Ser-NNN-13640	NA	tRX-Ser-NNN-13640	tRX-Ser-NNN-13640	NA
mm10.tRX-Ser-NNN-1535-1	tRX-Ser-NNN-1535	alttRNA-Ser-NNN-582	tRX-Ser-NNN-1535	tRX-Ser-NNN-1535	tRX-Ser-NNN-1535	tRX-Ser-NNN-1535	tRX-Ser-NNN-1535	tRX-Ser-NNN-1312	tRX-Ser-NNN-1535	tRX-Ser-NNN-1535	tRX-Ser-NNN-1535	tRX-Ser-NNN-1535	tRX-Ser-NNN-1535	tRX-Ser-NNN-1535	tRX-Ser-NNN-1535	tRX-Ser-NNN-1535	tRX-Ser-NNN-1535	NA
mm10.tRNA-iMet-CAT-3-1	tRNA-iMet-CAT-3	tRNA-iMet-CAT-1	tRNA-iMet-CAT-3	tRNA-iMet-CAT-3	tRNA-iMet-CAT-3	tRNA-iMet-CAT-3	tRNA-iMet-CAT-3	tRNA-iMet-CAT-3	tRNA-iMet-CAT-3	tRNA-iMet-CAT-3	tRNA-iMet-CAT-1	tRNA-iMet-CAT-3	tRNA-iMet-CAT-3	tRNA-iMet-CAT-1	tRNA-iMet-CAT-1	tRNA-iMet-CAT-3	tRNA-iMet-CAT-3	tRNA-iMet-CAT-1
mm10.tRX-Ala-NNN-104-1	tRX-Ala-NNN-104	tRX-Ala-NNN-104	tRX-Ala-NNN-104	tRX-Ala-NNN-104	tRX-Ala-NNN-104	tRX-Ala-NNN-104	tRX-Ala-NNN-104	tRX-Ala-NNN-104	tRX-Ala-NNN-104	tRX-Ala-NNN-104	alttRNA-Ala-NNN-37	tRX-Ala-NNN-104	tRX-Ala-NNN-104	tRX-Ala-NNN-104	alttRNA-Ala-NNN-37	tRX-Ala-NNN-104	tRX-Ala-NNN-104	alttRNA-Ala-NNN-38
mm10.tRX-Ser-NNN-10309-2	tRX-Ser-NNN-10309	tRX-Ser-NNN-10309	tRX-Ser-NNN-10309	tRX-Ser-NNN-10309	tRX-Ser-NNN-10309	tRX-Ser-NNN-10309	tRX-Ser-NNN-10309	tRX-Ser-NNN-10309	tRX-Ser-NNN-10309	tRX-Ser-NNN-10309	alttRNA-Ser-NNN-584	tRX-Ser-NNN-10309	tRX-Ser-NNN-10309	tRX-Ser-NNN-10309	NA	tRX-Ser-NNN-10309	tRX-Ser-NNN-10309	NA
mm10.tRX-Ser-NNN-12817-1	tRX-Ser-NNN-12817	NA	tRX-Ser-NNN-12817	tRX-Ser-NNN-12817	tRX-Ser-NNN-12817	tRX-Ser-NNN-12817	tRX-Ser-NNN-12817	tRX-Ser-NNN-12817	tRX-Ser-NNN-12817	tRX-Ser-NNN-12817	NA	tRX-Ser-NNN-12817	tRX-Ser-NNN-12817	tRX-Ser-NNN-12817	NA	tRX-Ser-NNN-12817	tRX-Ser-NNN-12817	NA
mm10.tRX-Ser-NNN-10966-411	tRX-Ser-NNN-10966	NA	tRX-Ser-NNN-10966	tRX-Ser-NNN-10966	tRX-Ser-NNN-10966	tRX-Ser-NNN-10966	tRX-Ser-NNN-10966	Unk	tRX-Ser-NNN-10966	NA	NA	tRX-Ser-NNN-10966	tRX-Ser-NNN-10966	tRX-Ser-NNN-10966	NA	tRX-Ser-NNN-10966	tRX-Ser-NNN-10966	NA
mm10.tRX-Ser-NNN-2028-17	tRX-Ser-NNN-2028	tRX-Ser-NNN-2028	tRX-Ser-NNN-2028	tRX-Ser-NNN-2028	tRX-Ser-NNN-2028	tRX-Ser-NNN-2028	tRX-Ser-NNN-2028	tRX-Ser-NNN-2028	tRX-Ser-NNN-2028	tRX-Ser-NNN-2028	tRX-Asn-NNN-301	tRX-Ser-NNN-2028	tRX-Ser-NNN-2028	tRX-Ser-NNN-2028	tRX-Ser-NNN-2028	tRX-Ser-NNN-2028	tRX-Ser-NNN-2028	NA
mm10.tRX-Und-NNN-1895-1	tRX-Und-NNN-1895	alttRNA-Und-NNN-231	alttRNA-Und-NNN-231	alttRNA-Und-NNN-231	alttRNA-Und-NNN-231	alttRNA-Und-NNN-231	alttRNA-Und-NNN-231	alttRNA-Und-NNN-231	alttRNA-Und-NNN-231	alttRNA-Und-NNN-231	NA	alttRNA-Und-NNN-231	alttRNA-Und-NNN-231	alttRNA-Und-NNN-231	tRX-Und-NNN-1895	alttRNA-Und-NNN-231	tRX-Und-NNN-1895	Unk
mm10.tRX-Ser-NNN-11826-1	tRX-Ser-NNN-11826	alttRNA-Ser-NNN-587	alttRNA-Ser-NNN-587	alttRNA-Ser-NNN-587	alttRNA-Ser-NNN-587	tRX-Ser-NNN-11826	tRX-Ser-NNN-11826	alttRNA-Ser-NNN-587	alttRNA-Ser-NNN-587	tRX-Ser-NNN-11826	alttRNA-Ser-NNN-587	alttRNA-Ser-NNN-587	alttRNA-Ser-NNN-587	alttRNA-Ser-NNN-587	NA	alttRNA-Ser-NNN-587	tRX-Ser-NNN-11826	NA
mm10.tRX-Ser-NNN-2104-1	tRX-Ser-NNN-2104	NA	tRX-Ser-NNN-2104	tRX-Ser-NNN-2104	tRX-Ser-NNN-2104	tRX-Ser-NNN-2104	tRX-Ser-NNN-2104	tRX-Ser-NNN-2104	tRX-Ser-NNN-2104	tRX-Ser-NNN-2104	alttRNA-Ser-NNN-589	tRX-Ser-NNN-2104	tRX-Ser-NNN-2104	tRX-Ser-NNN-2104	tRX-Ser-NNN-2104	tRX-Ser-NNN-2104	tRX-Ser-NNN-2104	NA
mm10.tRX-Ser-NNN-10427-6	tRX-Ser-NNN-10427	NA	tRX-Ser-NNN-10427	tRX-Ser-NNN-10427	tRX-Ser-NNN-10427	tRX-Ser-NNN-10427	tRX-Ser-NNN-10427	tRX-Ser-NNN-10427	tRX-Ser-NNN-10427	tRX-Ser-NNN-10427	tRX-Ser-NNN-10427	tRX-Ser-NNN-10427	tRX-Ser-NNN-10427	tRX-Ser-NNN-10427	tRX-Ser-NNN-11223	alttRNA-Ser-NNN-592	tRX-Ser-NNN-10427	Unk
mm10.tRX-Leu-NNN-1065-6	tRX-Leu-NNN-1065	tRX-Leu-NNN-1065	tRX-Leu-NNN-1065	tRX-Leu-NNN-1065	tRX-Leu-NNN-1065	tRX-Leu-NNN-1065	tRX-Leu-NNN-1065	tRX-Leu-NNN-1065	tRX-Leu-NNN-1065	tRX-Leu-NNN-1065	tRX-Leu-NNN-1065	tRX-Leu-NNN-1065	tRX-Leu-NNN-1065	tRX-Leu-NNN-1065	tRX-Leu-NNN-1065	NA	tRX-Leu-NNN-1065	NA
mm10.tRX-Ala-NNN-1441-1	tRX-Ala-NNN-1441	alttRNA-Ala-NNN-41	tRX-Ala-NNN-1441	tRX-Ala-NNN-1441	tRX-Ala-NNN-1441	tRX-Ala-NNN-1441	tRX-Ala-NNN-1441	tRX-Ala-NNN-1441	tRX-Ala-NNN-1441	tRX-Ala-NNN-1441	alttRNA-Ala-NNN-42	tRX-Ala-NNN-1441	tRX-Ala-NNN-1441	tRX-Ala-NNN-1441	alttRNA-Ala-NNN-43	tRX-Ala-NNN-1441	tRX-Ala-NNN-1441	Unk
mm10.tRX-Ser-NNN-9225-1	tRX-Ser-NNN-9225	NA	alttRNA-Ser-NNN-594	tRX-Ser-NNN-9225	alttRNA-Ser-NNN-594	tRX-Ser-NNN-9225	tRX-Ser-NNN-9225	alttRNA-Ser-NNN-594	tRX-Ser-NNN-9225	tRX-Ser-NNN-9225	alttRNA-Ser-NNN-594	tRX-Ser-NNN-9225	tRX-Ser-NNN-9225	tRX-Ser-NNN-9225	alttRNA-Ser-NNN-594	tRX-Ser-NNN-9225	tRX-Ser-NNN-9225	NA
mm10.tRX-Ser-NNN-13081-13	tRX-Ser-NNN-13081	NA	tRX-Ser-NNN-13081	NA	NA	NA	NA	tRX-Ser-NNN-13081	NA	NA	tRX-Ser-NNN-10545	NA	NA	NA	tRX-Ser-NNN-13081	NA	tRX-Ser-NNN-13081	NA
mm10.tRX-Und-NNN-3438-1	tRX-Und-NNN-3438	tRX-Und-NNN-3438	tRX-Und-NNN-3438	tRX-Und-NNN-3438	tRX-Und-NNN-3438	tRX-Und-NNN-3438	tRX-Und-NNN-3438	tRX-Und-NNN-3438	tRX-Und-NNN-3438	tRX-Und-NNN-3438	tRX-Und-NNN-3438	tRX-Und-NNN-3438	tRX-Und-NNN-3438	tRX-Und-NNN-3438	tRX-Und-NNN-3438	tRX-Und-NNN-3438	tRX-Und-NNN-3438	NA
mm10.tRX-Leu-NNN-839-1	tRX-Leu-NNN-839	alttRNA-Leu-NNN-141	tRX-Leu-NNN-839	tRX-Leu-NNN-839	NA	tRX-Leu-NNN-839	tRX-Leu-NNN-839	tRX-Leu-NNN-839	tRX-Leu-NNN-839	tRX-Leu-NNN-839	alttRNA-Leu-NNN-142	tRX-Leu-NNN-839	tRX-Leu-NNN-839	tRX-Leu-NNN-839	tRX-Leu-NNN-839	tRX-Leu-NNN-839	tRX-Leu-NNN-839	NA
mm10.tRX-Ala-NNN-773-1	tRX-Ala-NNN-773	alttRNA-Ala-NNN-46	tRX-Ala-NNN-773	tRX-Ala-NNN-773	tRX-Ala-NNN-773	tRX-Ala-NNN-773	tRX-Ala-NNN-773	tRX-Ala-NNN-773	tRX-Ala-NNN-773	tRX-Ala-NNN-773	tRX-Ala-NNN-773	tRX-Ala-NNN-773	tRX-Ala-NNN-773	tRX-Ala-NNN-773	tRX-Ala-NNN-773	tRX-Ala-NNN-773	tRX-Ala-NNN-773	alttRNA-Ala-NNN-47
mm10.tRX-Ser-NNN-14380-3	tRX-Ser-NNN-14380	NA	NA	tRX-Ser-NNN-14380	tRX-Ser-NNN-14380	tRX-Ser-NNN-14380	NA	NA	tRX-Ser-NNN-14380	NA	NA	NA	tRX-Ser-NNN-14380	NA	NA	tRX-Ser-NNN-14380	tRX-Ser-NNN-14380	NA
mm10.tRX-Ser-NNN-5102-58	tRX-Ser-NNN-5102	NA	NA	tRX-Ser-NNN-5102	tRX-Ser-NNN-5102	tRX-Ser-NNN-5102	tRX-Ser-NNN-5102	tRX-Ser-NNN-5102	tRX-Ser-NNN-5102	tRX-Ser-NNN-5102	NA	NA	tRX-Ser-NNN-5102	tRX-Ser-NNN-5120	NA	Unk	tRX-Ser-NNN-5102	NA
mm10.tRX-Ala-NNN-848-1	tRX-Ala-NNN-848	tRX-Ala-NNN-848	tRX-Ala-NNN-848	tRX-Ala-NNN-848	tRX-Ala-NNN-848	tRX-Ala-NNN-848	tRX-Ala-NNN-848	tRX-Ala-NNN-848	tRX-Ala-NNN-848	tRX-Ala-NNN-848	tRX-Ala-NNN-848	tRX-Ala-NNN-848	tRX-Ala-NNN-848	tRX-Ala-NNN-848	tRX-Ala-NNN-848	tRX-Ala-NNN-848	tRX-Ala-NNN-848	alttRNA-Ser-NNN-3
mm10.tRX-Ser-NNN-3099-1	tRX-Ser-NNN-3099	alttRNA-Ser-NNN-597	tRX-Ser-NNN-3099	tRX-Ser-NNN-3099	tRX-Ser-NNN-3099	tRX-Ser-NNN-3099	tRX-Ser-NNN-3099	tRX-Ser-NNN-3099	tRX-Ser-NNN-3099	tRX-Ser-NNN-3099	NA	tRX-Ser-NNN-3099	tRX-Ser-NNN-3099	tRX-Ser-NNN-3099	NA	tRX-Ser-NNN-3099	tRX-Ser-NNN-3099	NA
mm10.tRX-Ser-NNN-1861-1	tRX-Ser-NNN-1861	tRX-Ser-NNN-1861	tRX-Ser-NNN-1861	tRX-Ser-NNN-1861	tRX-Ser-NNN-1861	tRX-Ser-NNN-1861	tRX-Ser-NNN-1861	tRX-Ser-NNN-1861	tRX-Ser-NNN-1861	tRX-Ser-NNN-1861	tRX-Ser-NNN-1861	tRX-Ser-NNN-1861	tRX-Ser-NNN-1861	tRX-Ser-NNN-1861	tRX-Ser-NNN-1861	tRX-Ser-NNN-1861	tRX-Ser-NNN-1861	Unk
mm10.tRX-Val-NNN-136-1	tRX-Val-NNN-136	NA	tRX-Val-NNN-136	tRX-Val-NNN-136	tRX-Val-NNN-136	tRX-Val-NNN-136	tRX-Val-NNN-136	tRX-Val-NNN-136	tRX-Val-NNN-136	tRX-Val-NNN-136	tRX-Val-NNN-136	tRX-Val-NNN-136	tRX-Val-NNN-136	tRX-Val-NNN-136	NA	tRX-Val-NNN-136	tRX-Val-NNN-136	Unk
mm10.tRX-Ala-NNN-330-1	tRX-Ala-NNN-330	tRX-Ala-NNN-330	tRX-Ala-NNN-330	tRX-Ala-NNN-330	tRX-Ala-NNN-330	tRX-Ala-NNN-330	tRX-Ala-NNN-330	tRX-Ala-NNN-330	tRX-Ala-NNN-330	tRX-Ala-NNN-330	tRX-Ala-NNN-330	tRX-Ala-NNN-330	tRX-Ala-NNN-330	tRX-Ala-NNN-330	tRX-Ala-NNN-330	tRX-Ala-NNN-330	tRX-Ala-NNN-330	alttRNA-Ala-NNN-51
mm10.tRX-Ser-NNN-6942-1	tRX-Ser-NNN-6942	tRX-Ser-NNN-6942	tRX-Ser-NNN-6942	tRX-Ser-NNN-6942	tRX-Ser-NNN-6942	tRX-Ser-NNN-6942	tRX-Ser-NNN-6942	tRX-Ser-NNN-6942	tRX-Ser-NNN-6942	tRX-Ser-NNN-6942	tRX-Ser-NNN-6942	tRX-Ser-NNN-6942	tRX-Ser-NNN-6942	tRX-Ser-NNN-6942	tRX-Ser-NNN-6942	tRX-Ser-NNN-6942	tRX-Ser-NNN-6942	NA
mm10.tRX-Val-NNN-106-1	tRX-Val-NNN-106	NA	alttRNA-Val-NNN-17	tRX-Val-NNN-106	alttRNA-Val-NNN-17	tRX-Val-NNN-106	alttRNA-Val-NNN-17	tRX-Val-NNN-106	alttRNA-Val-NNN-17	tRX-Val-NNN-106	NA	alttRNA-Val-NNN-17	alttRNA-Val-NNN-17	tRX-Val-NNN-106	alttRNA-Val-NNN-18	tRX-Val-NNN-106	tRX-Val-NNN-106	Unk
mm10.tRX-Und-NNN-1408-1	tRX-Und-NNN-1408	NA	tRX-Und-NNN-1408	tRX-Und-NNN-1408	NA	NA	tRX-Und-NNN-1408	NA	NA	tRX-Und-NNN-1408	NA	tRX-Und-NNN-1408	tRX-Und-NNN-1408	tRX-Und-NNN-1408	tRX-Und-NNN-1408	NA	tRX-Und-NNN-1408	NA
mm10.tRX-Und-NNN-1657-1	tRX-Und-NNN-1657	tRX-Und-NNN-1657	tRX-Und-NNN-1657	tRX-Und-NNN-1657	tRX-Und-NNN-1657	tRX-Und-NNN-1657	tRX-Und-NNN-1657	alttRNA-Und-NNN-236	tRX-Und-NNN-1657	tRX-Und-NNN-1657	tRX-Und-NNN-1657	tRX-Und-NNN-1657	tRX-Und-NNN-1657	tRX-Und-NNN-1657	alttRNA-Und-NNN-236	tRX-Und-NNN-1657	tRX-Und-NNN-1657	alttRNA-Und-NNN-237
mm10.tRX-Ser-NNN-11040-1	tRX-Ser-NNN-11040	tRX-Ser-NNN-11040	tRX-Ser-NNN-11040	tRX-Ser-NNN-11040	tRX-Ser-NNN-11040	tRX-Ser-NNN-11040	tRX-Ser-NNN-11040	tRX-Ser-NNN-11040	tRX-Ser-NNN-11040	tRX-Ser-NNN-11040	tRX-Ser-NNN-11040	tRX-Ser-NNN-11040	tRX-Ser-NNN-11040	tRX-Ser-NNN-11040	tRX-Ser-NNN-11040	tRX-Ser-NNN-11040	tRX-Ser-NNN-11040	NA
mm10.tRX-Ser-NNN-7306-1	tRX-Ser-NNN-7306	alttRNA-Ser-NNN-603	alttRNA-Ser-NNN-604	tRX-Ser-NNN-7306	tRX-Ser-NNN-7306	tRX-Ser-NNN-7306	tRX-Ser-NNN-7306	tRX-Ser-NNN-7306	tRX-Ser-NNN-7306	tRX-Ser-NNN-7306	alttRNA-Ser-NNN-603	tRX-Ser-NNN-7306	tRX-Ser-NNN-7306	tRX-Ser-NNN-7306	alttRNA-Ser-NNN-603	tRX-Ser-NNN-7306	tRX-Ser-NNN-7306	alttRNA-Ser-NNN-605
mm10.tRX-Ser-NNN-8691-1	tRX-Ser-NNN-8691	NA	tRX-Ser-NNN-8691	tRX-Ser-NNN-8691	tRX-Ser-NNN-8691	tRX-Ser-NNN-8691	tRX-Ser-NNN-8691	tRX-Ser-NNN-8691	tRX-Ser-NNN-8691	tRX-Ser-NNN-8691	tRX-Ser-NNN-8691	tRX-Ser-NNN-8691	tRX-Ser-NNN-8691	tRX-Ser-NNN-8691	tRX-Ser-NNN-8691	tRX-Ser-NNN-8691	tRX-Ser-NNN-8691	alttRNA-Ser-NNN-608
mm10.tRX-Ser-NNN-5479-13	tRX-Ser-NNN-5479	NA	tRX-Ser-NNN-5479	tRX-Ser-NNN-5479	tRX-Ser-NNN-5479	tRX-Ser-NNN-5479	tRX-Ser-NNN-5479	tRX-Ser-NNN-5479	tRX-Ser-NNN-5479	tRX-Ser-NNN-5479	NA	tRX-Ser-NNN-5479	tRX-Ser-NNN-5479	tRX-Ser-NNN-5479	NA	tRX-Ser-NNN-5479	tRX-Ser-NNN-5479	NA
mm10.tRX-Ser-NNN-8005-317	tRX-Ser-NNN-8005	NA	NA	tRX-Ser-NNN-8005	NA	tRX-Ser-NNN-8005	NA	tRX-Ser-NNN-8005	Unk	NA	NA	Unk	tRX-Ser-NNN-8005	NA	NA	NA	tRX-Ser-NNN-8005	NA
mm10.tRX-Leu-NNN-1433-1	tRX-Leu-NNN-1433	alttRNA-Leu-NNN-144	tRX-Leu-NNN-1433	NA	tRX-Leu-NNN-1433	NA	NA	tRX-Leu-NNN-1433	NA	tRX-Leu-NNN-1433	NA	tRX-Leu-NNN-1433	tRX-Leu-NNN-1433	tRX-Leu-NNN-1433	tRX-Leu-NNN-1433	tRX-Leu-NNN-1433	tRX-Leu-NNN-1433	NA
mm10.tRX-Ser-NNN-439-7	tRX-Ser-NNN-439	NA	tRX-Ser-NNN-439	tRX-Ser-NNN-439	tRX-Ser-NNN-439	tRX-Ser-NNN-439	tRX-Ser-NNN-439	tRX-Ser-NNN-439	tRX-Ser-NNN-439	tRX-Ser-NNN-439	NA	tRX-Ser-NNN-439	tRX-Ser-NNN-439	tRX-Ser-NNN-439	NA	tRX-Ser-NNN-439	tRX-Ser-NNN-439	NA
mm10.tRX-Ser-NNN-3031-1	tRX-Ser-NNN-3031	NA	tRX-Ser-NNN-3031	tRX-Ser-NNN-3031	tRX-Ser-NNN-3031	NA	tRX-Ser-NNN-3031	tRX-Ser-NNN-3031	tRX-Ser-NNN-3031	tRX-Ser-NNN-3031	NA	tRX-Ser-NNN-3031	tRX-Ser-NNN-3031	tRX-Ser-NNN-3031	NA	tRX-Ser-NNN-3031	tRX-Ser-NNN-3031	NA
mm10.tRX-Ser-NNN-4874-9	tRX-Ser-NNN-4874	tRX-Ser-NNN-6308	tRX-Ser-NNN-4874	tRX-Ser-NNN-4874	tRX-Ser-NNN-4874	tRX-Ser-NNN-4874	tRX-Ser-NNN-4874	tRX-Ser-NNN-4874	tRX-Ser-NNN-4874	tRX-Ser-NNN-4874	tRX-Ser-NNN-3732	tRX-Ser-NNN-4874	tRX-Ser-NNN-4874	tRX-Ser-NNN-4874	alttRNA-Ser-NNN-615	tRX-Ser-NNN-4874	tRX-Ser-NNN-4874	Unk
mm10.tRX-Ser-NNN-7065-1	tRX-Ser-NNN-7065	NA	tRX-Ser-NNN-7065	tRX-Ser-NNN-7065	tRX-Ser-NNN-7065	tRX-Ser-NNN-7065	tRX-Ser-NNN-7065	NA	tRX-Ser-NNN-7065	tRX-Ser-NNN-7065	tRX-Ser-NNN-7065	tRX-Ser-NNN-7065	tRX-Ser-NNN-7065	tRX-Ser-NNN-7065	NA	tRX-Ser-NNN-7065	tRX-Ser-NNN-7065	alttRNA-Ser-NNN-617
mm10.tRX-Ser-NNN-5479-23	tRX-Ser-NNN-5479	tRX-Ser-NNN-13331	tRX-Ser-NNN-9544	tRX-Ser-NNN-5479	tRX-Ser-NNN-5491	NA	NA	tRX-Ser-NNN-5479	tRX-Ser-NNN-5479	Unk	NA	tRX-Ser-NNN-5479	NA	tRX-Ser-NNN-5479	tRX-Ser-NNN-5479	tRX-Ser-NNN-5479	NA	NA
mm10.tRX-Ser-NNN-5478-1	tRX-Ser-NNN-5478	tRX-Ser-NNN-5479	tRX-Ser-NNN-5478	tRX-Ser-NNN-5478	tRX-Ser-NNN-5478	tRX-Ser-NNN-5478	tRX-Ser-NNN-5478	tRX-Ser-NNN-5478	tRX-Ser-NNN-5478	tRX-Ser-NNN-5478	alttRNA-Ser-NNN-622	alttRNA-Ser-NNN-622	tRX-Ser-NNN-5478	tRX-Ser-NNN-5478	alttRNA-Ser-NNN-623	tRX-Ser-NNN-5478	tRX-Ser-NNN-5478	NA
mm10.tRX-Ser-NNN-11467-1	tRX-Ser-NNN-11467	tRX-Ser-NNN-11467	NA	NA	tRX-Ser-NNN-11467	NA	NA	NA	NA	NA	NA	tRX-Ser-NNN-11467	NA	NA	tRX-Ser-NNN-11467	NA	tRX-Ser-NNN-11467	NA
mm10.tRX-Ser-NNN-7148-1	tRX-Ser-NNN-7148	tRX-Ser-NNN-7148	tRX-Ser-NNN-7148	tRX-Ser-NNN-7148	tRX-Ser-NNN-7148	tRX-Ser-NNN-7148	tRX-Ser-NNN-7148	tRX-Ser-NNN-7148	tRX-Ser-NNN-7148	tRX-Ser-NNN-7148	tRX-Ser-NNN-7148	tRX-Ser-NNN-7148	tRX-Ser-NNN-7148	tRX-Ser-NNN-7148	tRX-Ser-NNN-7148	tRX-Ser-NNN-7148	NA	NA
mm10.tRX-Ser-NNN-3878-1	tRX-Ser-NNN-3878	tRX-Ser-NNN-4039	tRX-Ser-NNN-3878	tRX-Ser-NNN-3878	tRX-Ser-NNN-3878	tRX-Ser-NNN-3878	tRX-Ser-NNN-3878	tRX-Ser-NNN-3878	tRX-Ser-NNN-3878	tRX-Ser-NNN-3878	tRX-Ser-NNN-3878	tRX-Ser-NNN-3878	tRX-Ser-NNN-3878	tRX-Ser-NNN-3878	tRX-Ser-NNN-3878	tRX-Ser-NNN-3878	tRX-Ser-NNN-3878	NA
mm10.tRX-Leu-NNN-1150-1	tRX-Leu-NNN-1150	NA	tRX-Leu-NNN-1150	tRX-Leu-NNN-1150	tRX-Leu-NNN-1150	tRX-Leu-NNN-1150	tRX-Leu-NNN-1150	tRX-Leu-NNN-1150	tRX-Leu-NNN-1150	tRX-Leu-NNN-1150	tRX-Leu-NNN-1150	tRX-Leu-NNN-1150	tRX-Leu-NNN-1150	tRX-Leu-NNN-1150	tRX-Leu-NNN-1150	tRX-Leu-NNN-1150	tRX-Leu-NNN-1150	NA
mm10.tRX-Ser-NNN-6110-1	tRX-Ser-NNN-6110	NA	tRX-Ser-NNN-6110	tRX-Ser-NNN-6110	tRX-Ser-NNN-6110	tRX-Ser-NNN-6110	tRX-Ser-NNN-6110	tRX-Ser-NNN-6110	tRX-Ser-NNN-6110	tRX-Ser-NNN-6110	tRX-Ser-NNN-6110	tRX-Ser-NNN-6110	tRX-Ser-NNN-6110	tRX-Ser-NNN-6110	tRX-Ser-NNN-6110	tRX-Ser-NNN-6110	tRX-Ser-NNN-6110	alttRNA-Ser-NNN-629
mm10.tRX-Ser-NNN-6583-1	tRX-Ser-NNN-6583	alttRNA-Ser-NNN-631	NA	tRX-Ser-NNN-6583	tRX-Ser-NNN-6583	tRX-Ser-NNN-6583	tRX-Ser-NNN-6583	tRX-Ser-NNN-6583	tRX-Ser-NNN-6583	tRX-Ser-NNN-6583	alttRNA-Ser-NNN-632	tRX-Ser-NNN-6583	tRX-Ser-NNN-6583	tRX-Ser-NNN-6583	alttRNA-Ser-NNN-633	tRX-Ser-NNN-6583	tRX-Ser-NNN-6583	NA
mm10.tRX-Leu-NNN-407-4	tRX-Leu-NNN-407	tRX-Leu-NNN-911	NA	tRX-Leu-NNN-407	tRX-Leu-NNN-407	tRX-Leu-NNN-407	tRX-Leu-NNN-407	tRX-Leu-NNN-407	tRX-Leu-NNN-407	tRX-Leu-NNN-407	tRX-Leu-NNN-407	tRX-Leu-NNN-407	NA	tRX-Leu-NNN-407	tRX-Leu-NNN-407	tRX-Leu-NNN-407	tRX-Leu-NNN-407	NA
mm10.tRX-Lys-NNN-101-1	tRX-Lys-NNN-101	tRX-Lys-NNN-101	tRX-Lys-NNN-101	tRX-Lys-NNN-101	tRX-Lys-NNN-101	tRX-Lys-NNN-101	tRX-Lys-NNN-101	tRX-Lys-NNN-101	tRX-Lys-NNN-101	tRX-Lys-NNN-101	tRX-Lys-NNN-101	tRX-Lys-NNN-101	tRX-Lys-NNN-101	tRX-Lys-NNN-101	NA	tRX-Lys-NNN-101	tRX-Lys-NNN-101	NA
mm10.tRX-Ser-NNN-5479-15	tRX-Ser-NNN-5479	NA	NA	NA	tRX-Ser-NNN-5479	tRX-Ser-NNN-5479	tRX-Ser-NNN-5479	tRX-Ser-NNN-5479	NA	tRX-Ser-NNN-5479	NA	NA	tRX-Ser-NNN-5479	NA	NA	tRX-Ser-NNN-5479	NA	NA
mm10.tRX-Ser-NNN-10042-2	tRX-Ser-NNN-10042	NA	tRX-Ser-NNN-10042	tRX-Ser-NNN-10042	tRX-Ser-NNN-10042	tRX-Ser-NNN-10042	tRX-Ser-NNN-10042	tRX-Ser-NNN-10042	tRX-Ser-NNN-10042	tRX-Ser-NNN-10042	tRX-Ser-NNN-10042	tRX-Ser-NNN-10042	tRX-Ser-NNN-10042	tRX-Ser-NNN-10042	tRX-Ser-NNN-10042	tRX-Ser-NNN-10042	tRX-Ser-NNN-10042	NA
mm10.tRX-Ser-NNN-1904-1	tRX-Ser-NNN-1904	tRX-Ser-NNN-2988	tRX-Ser-NNN-1904	tRX-Ser-NNN-1904	tRX-Ser-NNN-1904	tRX-Ser-NNN-1904	tRX-Ser-NNN-1904	tRX-Ser-NNN-1904	tRX-Ser-NNN-1904	tRX-Ser-NNN-1904	tRX-Ser-NNN-1904	tRX-Ser-NNN-1904	tRX-Ser-NNN-1904	tRX-Ser-NNN-1904	NA	tRX-Ser-NNN-1904	tRX-Ser-NNN-1904	NA
mm10.tRX-Ser-NNN-909-1	tRX-Ser-NNN-909	tRX-Ser-NNN-9176	alttRNA-Ser-NNN-639	tRX-Ser-NNN-909	alttRNA-Ser-NNN-639	tRX-Ser-NNN-909	alttRNA-Ser-NNN-639	tRX-Ser-NNN-909	tRX-Ser-NNN-909	tRX-Ser-NNN-909	tRX-Ser-NNN-9177	tRX-Ser-NNN-909	NA	tRX-Ser-NNN-909	tRX-Ser-NNN-9177	tRX-Ser-NNN-909	tRX-Ser-NNN-909	NA
mm10.tRX-Ser-NNN-10946-1	tRX-Ser-NNN-10946	tRX-Ser-NNN-10946	tRX-Ser-NNN-10946	tRX-Ser-NNN-10946	tRX-Ser-NNN-10946	tRX-Ser-NNN-10946	tRX-Ser-NNN-10946	tRX-Ser-NNN-10946	tRX-Ser-NNN-10946	tRX-Ser-NNN-10946	tRX-Ser-NNN-10946	tRX-Ser-NNN-10946	tRX-Ser-NNN-10946	tRX-Ser-NNN-10946	NA	tRX-Ser-NNN-10946	tRX-Ser-NNN-10946	NA
mm10.tRX-Ser-NNN-11502-1	tRX-Ser-NNN-11502	NA	tRX-Ser-NNN-11502	tRX-Ser-NNN-11502	tRX-Ser-NNN-11502	NA	NA	tRX-Ser-NNN-11502	tRX-Ser-NNN-11502	NA	tRX-Ser-NNN-11502	tRX-Ser-NNN-11502	NA	tRX-Ser-NNN-11502	NA	tRX-Ser-NNN-11502	tRX-Ser-NNN-11502	NA
mm10.tRX-Ser-NNN-10545-970	tRX-Ser-NNN-10545	NA	NA	tRX-Ser-NNN-10545	NA	NA	Unk	tRX-Ser-NNN-10545	tRX-Ser-NNN-10545	NA	NA	NA	NA	tRX-Ser-NNN-10545	NA	NA	tRX-Ser-NNN-10545	NA
mm10.tRX-Ser-NNN-2254-1	tRX-Ser-NNN-2254	NA	tRX-Ser-NNN-2254	tRX-Ser-NNN-2254	tRX-Ser-NNN-2254	tRX-Ser-NNN-2254	tRX-Ser-NNN-2254	tRX-Ser-NNN-2254	tRX-Ser-NNN-2254	tRX-Ser-NNN-2254	tRX-Ser-NNN-2254	tRX-Ser-NNN-2254	tRX-Ser-NNN-2254	tRX-Ser-NNN-2254	tRX-Ser-NNN-2254	tRX-Ser-NNN-2254	tRX-Ser-NNN-2254	NA
mm10.tRX-Und-NNN-3512-1	tRX-Und-NNN-3512	alttRNA-Und-NNN-239	alttRNA-Und-NNN-240	alttRNA-Und-NNN-240	tRX-Und-NNN-3512	tRX-Und-NNN-3512	tRX-Und-NNN-3512	tRX-Und-NNN-3512	tRX-Und-NNN-3512	alttRNA-Und-NNN-240	alttRNA-Und-NNN-240	tRX-Und-NNN-3512	alttRNA-Und-NNN-240	tRX-Und-NNN-3512	alttRNA-Und-NNN-240	alttRNA-Und-NNN-240	tRX-Und-NNN-3512	Unk
mm10.tRX-Und-NNN-2126-1	tRX-Und-NNN-2126	tRX-Und-NNN-2126	tRX-Und-NNN-2126	tRX-Und-NNN-2126	tRX-Und-NNN-2126	tRX-Und-NNN-2126	tRX-Und-NNN-2126	tRX-Und-NNN-2126	tRX-Und-NNN-2126	tRX-Und-NNN-2126	NA	tRX-Und-NNN-2126	tRX-Und-NNN-2126	tRX-Und-NNN-2126	NA	tRX-Und-NNN-2126	tRX-Und-NNN-2126	Unk
mm10.tRX-Glu-NNN-111-1	tRX-Glu-NNN-111	NA	tRX-Glu-NNN-111	tRX-Glu-NNN-111	tRX-Glu-NNN-111	NA	NA	tRX-Glu-NNN-111	tRX-Glu-NNN-111	NA	tRX-Glu-NNN-111	alttRNA-Glu-NNN-10	tRX-Glu-NNN-111	tRX-Glu-NNN-111	NA	NA	tRX-Glu-NNN-111	NA
mm10.tRX-Und-NNN-1732-1	tRX-Und-NNN-1732	alttRNA-Und-NNN-245	tRX-Und-NNN-1732	tRX-Und-NNN-1732	tRX-Und-NNN-1732	NA	tRX-Und-NNN-1732	tRX-Und-NNN-1732	NA	NA	tRX-Und-NNN-1732	tRX-Und-NNN-1732	NA	tRX-Und-NNN-1732	NA	tRX-Und-NNN-1732	tRX-Und-NNN-1732	alttRNA-Und-NNN-246
mm10.tRX-Ser-NNN-7156-47	tRX-Ser-NNN-7156	NA	NA	tRX-Ser-NNN-7156	tRX-Ser-NNN-7156	tRX-Ser-NNN-7156	tRX-Ser-NNN-7156	tRX-Ser-NNN-7156	tRX-Ser-NNN-7156	tRX-Ser-NNN-7156	NA	tRX-Ser-NNN-7156	tRX-Ser-NNN-7156	NA	NA	NA	NA	NA
mm10.tRX-Gln-NNN-11-1	tRX-Gln-NNN-11	tRX-Gln-NNN-11	tRX-Gln-NNN-11	tRX-Gln-NNN-11	tRX-Gln-NNN-11	tRX-Gln-NNN-11	tRX-Gln-NNN-11	alttRNA-Gln-NNN-3	tRX-Gln-NNN-11	tRX-Gln-NNN-11	tRX-Gln-NNN-11	tRX-Gln-NNN-11	tRX-Gln-NNN-11	tRX-Gln-NNN-11	tRX-Gln-NNN-11	tRX-Gln-NNN-11	tRX-Gln-NNN-11	tRX-Ser-NNN-1955
mm10.tRX-Ser-NNN-3188-1	tRX-Ser-NNN-3188	NA	NA	NA	NA	NA	NA	NA	NA	NA	NA	NA	NA	NA	NA	NA	tRX-Ser-NNN-3188	NA
mm10.tRX-Leu-NNN-214-1	tRX-Leu-NNN-214	NA	NA	tRX-Leu-NNN-214	tRX-Leu-NNN-214	tRX-Leu-NNN-214	tRX-Leu-NNN-214	tRX-Leu-NNN-214	tRX-Leu-NNN-214	tRX-Leu-NNN-214	NA	NA	tRX-Leu-NNN-214	tRX-Leu-NNN-214	NA	tRX-Leu-NNN-214	tRX-Leu-NNN-214	NA
mm10.tRX-Und-NNN-3014-1	tRX-Und-NNN-3014	NA	tRX-Und-NNN-3014	tRX-Und-NNN-3014	NA	NA	NA	tRX-Und-NNN-3014	NA	tRX-Und-NNN-3014	NA	tRX-Und-NNN-3014	tRX-Und-NNN-3014	tRX-Und-NNN-3014	NA	NA	tRX-Und-NNN-3014	NA
mm10.tRX-Ser-NNN-10966-155	tRX-Ser-NNN-10966	NA	tRX-Ser-NNN-10991	tRX-Ser-NNN-10966	tRX-Ser-NNN-10966	NA	tRX-Ser-NNN-10966	tRX-Ser-NNN-10966	tRX-Ser-NNN-10966	tRX-Ser-NNN-10966	tRX-Ser-NNN-10966	NA	tRX-Ser-NNN-10966	tRX-Ser-NNN-10966	NA	tRX-Ser-NNN-10991	tRX-Ser-NNN-10991	NA
mm10.tRX-Ala-NNN-1642-1	tRX-Ala-NNN-1642	alttRNA-Ala-NNN-54	alttRNA-Ala-NNN-55	alttRNA-Ala-NNN-55	alttRNA-Ala-NNN-54	alttRNA-Ala-NNN-54	alttRNA-Ala-NNN-54	alttRNA-Ala-NNN-54	alttRNA-Ala-NNN-55	alttRNA-Ala-NNN-54	NA	alttRNA-Ala-NNN-55	alttRNA-Ala-NNN-54	alttRNA-Ala-NNN-55	tRX-Ala-NNN-1642	alttRNA-Ala-NNN-55	tRX-Ala-NNN-1642	Unk
mm10.tRX-Ser-NNN-2879-46	tRX-Ser-NNN-2879	NA	NA	tRX-Ser-NNN-2879	tRX-Ser-NNN-2879	NA	tRX-Ser-NNN-2879	tRX-Ser-NNN-2879	NA	tRX-Ser-NNN-2879	tRX-Ser-NNN-2879	Unk	NA	tRX-Ser-NNN-2879	tRX-Ser-NNN-2879	NA	tRX-Ser-NNN-2690	NA
mm10.tRX-Und-NNN-2749-1	tRX-Und-NNN-2749	alttRNA-Und-NNN-249	tRX-Und-NNN-2749	tRX-Und-NNN-2749	tRX-Und-NNN-2749	tRX-Und-NNN-2749	tRX-Und-NNN-2749	tRX-Und-NNN-2749	tRX-Und-NNN-2749	tRX-Und-NNN-2749	tRX-Und-NNN-2749	tRX-Und-NNN-2749	tRX-Und-NNN-2749	tRX-Und-NNN-2749	tRX-Und-NNN-2749	tRX-Und-NNN-2749	tRX-Und-NNN-2749	alttRNA-Und-NNN-250
mm10.tRX-Ser-NNN-10595-1	tRX-Ser-NNN-10595	alttRNA-Ser-NNN-646	tRX-Ser-NNN-10595	tRX-Ser-NNN-10595	NA	NA	NA	tRX-Ser-NNN-10595	NA	NA	alttRNA-Ser-NNN-646	NA	NA	tRX-Ser-NNN-10595	tRX-Ser-NNN-10595	NA	tRX-Ser-NNN-10595	tRX-Ser-NNN-2103
mm10.tRX-Ser-NNN-9119-96	tRX-Ser-NNN-9119	NA	NA	tRX-Ser-NNN-9119	tRX-Ser-NNN-9119	tRX-Ser-NNN-9119	tRX-Ser-NNN-9119	tRX-Ser-NNN-9119	tRX-Ser-NNN-9119	tRX-Ser-NNN-9119	tRX-Ser-NNN-9119	tRX-Ser-NNN-9119	tRX-Ser-NNN-9119	tRX-Ser-NNN-9119	tRX-Ser-NNN-9119	tRX-Ser-NNN-9119	NA	NA
mm10.tRX-Ser-NNN-6646-1	tRX-Ser-NNN-6646	NA	tRX-Ser-NNN-6646	tRX-Ser-NNN-6646	tRX-Ser-NNN-6646	tRX-Ser-NNN-6646	tRX-Ser-NNN-6646	tRX-Ser-NNN-6646	tRX-Ser-NNN-6646	tRX-Ser-NNN-6646	tRX-Ser-NNN-6646	tRX-Ser-NNN-6646	tRX-Ser-NNN-6646	tRX-Ser-NNN-6646	tRX-Ser-NNN-6646	tRX-Ser-NNN-6646	tRX-Ser-NNN-6646	Unk
mm10.tRX-Ser-NNN-8005-112	tRX-Ser-NNN-8005	NA	NA	NA	NA	NA	NA	NA	NA	tRX-Ser-NNN-8005	NA	tRX-Ser-NNN-8005	tRX-Ser-NNN-8005	NA	NA	tRX-Ser-NNN-8005	NA	NA
mm10.tRX-Und-NNN-151-1	tRX-Und-NNN-151	alttRNA-Und-NNN-252	tRX-Und-NNN-151	tRX-Und-NNN-151	tRX-Und-NNN-151	tRX-Und-NNN-151	tRX-Und-NNN-151	tRX-Und-NNN-151	tRX-Und-NNN-151	tRX-Und-NNN-151	tRX-Und-NNN-151	tRX-Und-NNN-151	tRX-Und-NNN-151	tRX-Und-NNN-151	tRX-Und-NNN-151	tRX-Und-NNN-151	tRX-Und-NNN-151	alttRNA-Und-NNN-253
mm10.tRX-Thr-NNN-404-1	tRX-Thr-NNN-404	alttRNA-Thr-NNN-28	alttRNA-Thr-NNN-28	alttRNA-Thr-NNN-27	NA	alttRNA-Thr-NNN-28	alttRNA-Thr-NNN-28	alttRNA-Thr-NNN-27	alttRNA-Thr-NNN-27	alttRNA-Thr-NNN-28	tRX-Thr-NNN-404	alttRNA-Thr-NNN-27	alttRNA-Thr-NNN-28	alttRNA-Thr-NNN-27	alttRNA-Thr-NNN-29	alttRNA-Thr-NNN-27	tRX-Thr-NNN-404	alttRNA-Thr-NNN-30
mm10.tRX-Ser-NNN-10966-229	tRX-Ser-NNN-10966	NA	NA	NA	NA	tRX-Ser-NNN-10991	NA	NA	NA	tRX-Ser-NNN-10966	NA	NA	NA	tRX-Ser-NNN-10966	NA	tRX-Ser-NNN-10966	NA	NA
mm10.tRX-Ser-NNN-9769-4	tRX-Ser-NNN-9769	NA	NA	NA	NA	NA	NA	NA	NA	NA	tRX-Ser-NNN-9769	NA	NA	NA	NA	NA	NA	NA
mm10.tRX-Leu-NNN-57-1	tRX-Leu-NNN-57	tRX-Leu-NNN-57	NA	tRX-Leu-NNN-57	tRX-Leu-NNN-57	tRX-Leu-NNN-57	tRX-Leu-NNN-57	tRX-Leu-NNN-57	tRX-Leu-NNN-57	tRX-Leu-NNN-57	tRX-Leu-NNN-57	tRX-Leu-NNN-57	tRX-Leu-NNN-57	tRX-Leu-NNN-57	tRX-Leu-NNN-57	tRX-Leu-NNN-57	tRX-Leu-NNN-57	alttRNA-Leu-NNN-148
mm10.tRX-Ser-NNN-7156-32	tRX-Ser-NNN-7156	tRX-Ser-NNN-7156	tRX-Ser-NNN-7156	tRX-Ser-NNN-7156	NA	tRX-Ser-NNN-7156	tRX-Ser-NNN-7156	alttRNA-Ser-NNN-650	tRX-Ser-NNN-7156	tRX-Ser-NNN-7156	tRX-Ser-NNN-7156	tRX-Ser-NNN-7156	tRX-Ser-NNN-7156	tRX-Ser-NNN-7156	NA	tRX-Ser-NNN-7156	tRX-Ser-NNN-7156	NA
mm10.tRX-Ser-NNN-14240-1	tRX-Ser-NNN-14240	NA	tRX-Ser-NNN-14240	tRX-Ser-NNN-14240	tRX-Ser-NNN-14240	tRX-Ser-NNN-14240	tRX-Ser-NNN-14240	tRX-Ser-NNN-14240	tRX-Ser-NNN-14240	tRX-Ser-NNN-14240	NA	tRX-Ser-NNN-14240	tRX-Ser-NNN-14240	tRX-Ser-NNN-14240	tRX-Ser-NNN-14240	tRX-Ser-NNN-14240	tRX-Ser-NNN-14240	NA
mm10.tRX-Ser-NNN-5049-1	tRX-Ser-NNN-5049	tRX-Ser-NNN-5049	tRX-Ser-NNN-5049	tRX-Ser-NNN-5049	tRX-Ser-NNN-5049	tRX-Ser-NNN-5049	tRX-Ser-NNN-5049	tRX-Ser-NNN-5049	tRX-Ser-NNN-5049	tRX-Ser-NNN-5049	tRX-Ser-NNN-5049	tRX-Ser-NNN-5049	tRX-Ser-NNN-5049	tRX-Ser-NNN-5049	tRX-Ser-NNN-5049	tRX-Ser-NNN-5049	tRX-Ser-NNN-5049	NA
mm10.tRX-Ser-NNN-10084-1	tRX-Ser-NNN-10084	tRX-Ser-NNN-10084	tRX-Ser-NNN-10084	tRX-Ser-NNN-10084	tRX-Ser-NNN-10084	tRX-Ser-NNN-10084	tRX-Ser-NNN-10084	tRX-Ser-NNN-10084	tRX-Ser-NNN-10084	tRX-Ser-NNN-10084	NA	tRX-Ser-NNN-10084	tRX-Ser-NNN-10084	tRX-Ser-NNN-10084	NA	tRX-Ser-NNN-10084	tRX-Ser-NNN-10084	NA
mm10.tRX-Und-NNN-702-1	tRX-Und-NNN-702	alttRNA-Und-NNN-256	tRX-Und-NNN-702	tRX-Und-NNN-702	tRX-Und-NNN-702	tRX-Und-NNN-702	tRX-Und-NNN-702	tRX-Und-NNN-702	tRX-Und-NNN-702	tRX-Und-NNN-702	NA	tRX-Und-NNN-702	tRX-Und-NNN-702	tRX-Und-NNN-702	tRX-Und-NNN-702	tRX-Und-NNN-702	tRX-Und-NNN-702	Unk
mm10.tRX-Ala-NNN-1431-1	tRX-Ala-NNN-1431	NA	NA	tRX-Ala-NNN-1431	NA	NA	NA	tRX-Ala-NNN-1431	NA	tRX-Ala-NNN-1431	NA	tRX-Ala-NNN-1431	NA	tRX-Ala-NNN-1431	NA	NA	tRX-Ala-NNN-1431	Unk
mm10.tRX-Ser-NNN-1615-1	tRX-Ser-NNN-1615	alttRNA-Ser-NNN-654	alttRNA-Ser-NNN-655	tRX-Ser-NNN-1615	alttRNA-Ser-NNN-655	tRX-Ser-NNN-1615	alttRNA-Ser-NNN-655	tRX-Ser-NNN-1615	alttRNA-Ser-NNN-655	alttRNA-Ser-NNN-655	tRX-Ser-NNN-1615	tRX-Ser-NNN-1615	tRX-Ser-NNN-1615	tRX-Ser-NNN-1615	alttRNA-Ser-NNN-654	tRX-Ser-NNN-1615	tRX-Ser-NNN-1615	Unk
mm10.tRX-Ser-NNN-5287-5	tRX-Ser-NNN-5287	tRX-Ser-NNN-5393	tRX-Ser-NNN-5287	tRX-Ser-NNN-5287	tRX-Ser-NNN-5287	tRX-Ser-NNN-5287	tRX-Ser-NNN-5287	tRX-Ser-NNN-5287	tRX-Ser-NNN-5287	tRX-Ser-NNN-5287	NA	tRX-Ser-NNN-5287	tRX-Ser-NNN-5287	tRX-Ser-NNN-5287	NA	tRX-Ser-NNN-5287	tRX-Ser-NNN-5287	NA
mm10.tRX-Ser-NNN-7409-8	tRX-Ser-NNN-7409	NA	tRX-Ser-NNN-7409	tRX-Ser-NNN-7409	tRX-Ser-NNN-7409	tRX-Ser-NNN-7409	NA	tRX-Ser-NNN-7409	tRX-Ser-NNN-7409	tRX-Ser-NNN-7409	tRX-Ser-NNN-7409	tRX-Ser-NNN-7409	tRX-Ser-NNN-7409	tRX-Ser-NNN-7409	NA	tRX-Ser-NNN-7409	tRX-Ser-NNN-7409	NA
mm10.tRX-Ser-NNN-11208-1	tRX-Ser-NNN-11208	NA	tRX-Ser-NNN-8005	tRX-Ser-NNN-11208	tRX-Ser-NNN-11208	tRX-Ser-NNN-8005	tRX-Ser-NNN-11208	tRX-Ser-NNN-11208	Unk	NA	NA	tRX-Ser-NNN-11208	tRX-Ser-NNN-11208	tRX-Ser-NNN-11208	NA	NA	tRX-Ser-NNN-11208	NA
mm10.tRX-Und-NNN-1388-1	tRX-Und-NNN-1388	tRX-Und-NNN-1388	tRX-Und-NNN-1388	tRX-Und-NNN-1388	tRX-Und-NNN-1388	tRX-Und-NNN-1388	tRX-Und-NNN-1388	tRX-Und-NNN-1388	tRX-Und-NNN-1388	tRX-Und-NNN-1388	tRX-Und-NNN-1388	tRX-Und-NNN-1388	tRX-Und-NNN-1388	tRX-Und-NNN-1388	tRX-Und-NNN-1388	tRX-Und-NNN-1388	tRX-Und-NNN-1388	alttRNA-Und-NNN-259
mm10.tRX-Und-NNN-1928-1	tRX-Und-NNN-1928	alttRNA-Und-NNN-262	tRX-Und-NNN-1928	tRX-Und-NNN-1928	tRX-Und-NNN-1928	tRX-Und-NNN-1928	tRX-Und-NNN-1928	tRX-Und-NNN-1928	tRX-Und-NNN-1928	tRX-Und-NNN-1928	NA	NA	tRX-Und-NNN-1928	tRX-Und-NNN-1928	alttRNA-Und-NNN-263	tRX-Und-NNN-1928	tRX-Und-NNN-1928	NA
mm10.tRX-Leu-NNN-649-1	tRX-Leu-NNN-649	alttRNA-Leu-NNN-151	tRX-Leu-NNN-649	tRX-Leu-NNN-649	tRX-Leu-NNN-649	tRX-Leu-NNN-649	tRX-Leu-NNN-649	tRX-Leu-NNN-649	tRX-Leu-NNN-649	tRX-Leu-NNN-649	tRX-Leu-NNN-649	tRX-Leu-NNN-649	tRX-Leu-NNN-649	NA	tRX-Leu-NNN-649	tRX-Leu-NNN-649	tRX-Leu-NNN-649	NA
mm10.tRX-Ser-NNN-1821-1	tRX-Ser-NNN-1821	alttRNA-Ser-NNN-660	tRX-Ser-NNN-1821	alttRNA-Ser-NNN-659	tRX-Ser-NNN-1821	tRX-Ser-NNN-1821	tRX-Ser-NNN-1821	tRX-Ser-NNN-1821	tRX-Ser-NNN-1821	tRX-Ser-NNN-1821	alttRNA-Ser-NNN-661	tRX-Ser-NNN-1821	tRX-Ser-NNN-1821	alttRNA-Ser-NNN-659	alttRNA-Ser-NNN-661	tRX-Ser-NNN-1821	tRX-Ser-NNN-1821	NA
mm10.tRX-Asn-NNN-1430-13	tRX-Asn-NNN-1430	NA	NA	NA	tRX-Asn-NNN-1430	NA	tRX-Asn-NNN-1430	NA	Unk	alttRNA-Asn-NNN-50	NA	tRX-Asn-NNN-1430	tRX-Asn-NNN-1430	NA	NA	NA	tRX-Asn-NNN-1430	NA
mm10.tRX-Ser-NNN-10182-2	tRX-Ser-NNN-10182	NA	tRX-Ser-NNN-10182	tRX-Ser-NNN-10182	tRX-Ser-NNN-10182	tRX-Ser-NNN-10182	tRX-Ser-NNN-10182	tRX-Ser-NNN-10182	tRX-Ser-NNN-10182	tRX-Ser-NNN-10182	tRX-Ser-NNN-10182	tRX-Ser-NNN-10182	tRX-Ser-NNN-10182	tRX-Ser-NNN-10182	tRX-Ser-NNN-10182	tRX-Ser-NNN-10182	tRX-Ser-NNN-10182	NA
mm10.tRX-Ser-NNN-1213-2	tRX-Ser-NNN-1213	tRX-Ser-NNN-1213	tRX-Ser-NNN-1213	tRX-Ser-NNN-1213	tRX-Ser-NNN-1213	tRX-Ser-NNN-1213	tRX-Ser-NNN-1213	tRX-Ser-NNN-1213	tRX-Ser-NNN-1213	tRX-Ser-NNN-1213	alttRNA-Ser-NNN-664	tRX-Ser-NNN-1213	tRX-Ser-NNN-1213	tRX-Ser-NNN-1213	tRX-Ser-NNN-1213	tRX-Ser-NNN-1213	tRX-Ser-NNN-1213	NA
mm10.tRX-Ala-NNN-715-1	tRX-Ala-NNN-715	NA	tRX-Ala-NNN-715	tRX-Ala-NNN-715	tRX-Ala-NNN-715	tRX-Ala-NNN-715	tRX-Ala-NNN-715	tRX-Ala-NNN-715	tRX-Ala-NNN-715	tRX-Ala-NNN-715	tRX-Ala-NNN-715	tRX-Ala-NNN-715	tRX-Ala-NNN-715	tRX-Ala-NNN-715	alttRNA-Ala-NNN-60	tRX-Ala-NNN-715	tRX-Ala-NNN-715	Unk
mm10.tRX-Ser-NNN-8196-1	tRX-Ser-NNN-8196	tRX-Ser-NNN-7452	tRX-Ser-NNN-8196	tRX-Ser-NNN-8196	tRX-Ser-NNN-8196	tRX-Ser-NNN-8196	tRX-Ser-NNN-8196	tRX-Ser-NNN-8196	tRX-Ser-NNN-8196	tRX-Ser-NNN-8196	tRX-Ser-NNN-7452	tRX-Ser-NNN-8196	tRX-Ser-NNN-8196	tRX-Ser-NNN-8196	tRX-Ser-NNN-8196	tRX-Ser-NNN-8196	tRX-Ser-NNN-8196	Unk
mm10.tRX-Asn-NNN-958-2	tRX-Asn-NNN-958	NA	tRX-Asn-NNN-958	tRX-Asn-NNN-958	tRX-Asn-NNN-958	tRX-Asn-NNN-958	tRX-Asn-NNN-958	tRX-Asn-NNN-958	tRX-Asn-NNN-958	tRX-Asn-NNN-958	alttRNA-Asn-NNN-52	tRX-Asn-NNN-958	tRX-Asn-NNN-958	tRX-Asn-NNN-958	alttRNA-Asn-NNN-52	tRX-Asn-NNN-958	tRX-Asn-NNN-958	NA
mm10.tRX-Leu-NNN-1547-1	tRX-Leu-NNN-1547	NA	NA	NA	NA	NA	NA	tRX-Leu-NNN-1547	NA	NA	NA	NA	NA	NA	NA	NA	tRX-Leu-NNN-1547	NA
mm10.tRX-Ser-NNN-12361-28	tRX-Ser-NNN-12361	NA	tRX-Ser-NNN-12361	tRX-Ser-NNN-12361	tRX-Ser-NNN-12361	tRX-Ser-NNN-12361	tRX-Ser-NNN-12361	tRX-Ser-NNN-12361	tRX-Ser-NNN-12361	tRX-Ser-NNN-12361	tRX-Ser-NNN-13331	tRX-Ser-NNN-12361	tRX-Ser-NNN-12361	tRX-Ser-NNN-12361	tRX-Ser-NNN-12361	tRX-Ser-NNN-12361	tRX-Ser-NNN-12361	NA
mm10.tRX-Ser-NNN-1820-4	tRX-Ser-NNN-1820	tRX-Asn-NNN-321	tRX-Ser-NNN-1820	tRX-Ser-NNN-2228	tRX-Ser-NNN-1820	tRX-Ser-NNN-1820	tRX-Ser-NNN-1820	tRX-Ser-NNN-1820	tRX-Ser-NNN-1820	tRX-Ser-NNN-8774	tRX-Asn-NNN-321	tRX-Ser-NNN-2228	tRX-Ser-NNN-8774	tRX-Ser-NNN-2228	tRX-Ser-NNN-2228	tRX-Ser-NNN-2228	tRX-Ser-NNN-1820	NA
mm10.tRX-Ala-NNN-1363-1	tRX-Ala-NNN-1363	NA	tRX-Ala-NNN-1363	tRX-Ala-NNN-1363	tRX-Ala-NNN-1363	tRX-Ala-NNN-1363	tRX-Ala-NNN-1363	tRX-Ala-NNN-1363	tRX-Ala-NNN-1363	tRX-Ala-NNN-1363	tRX-Ala-NNN-1363	tRX-Ala-NNN-1363	tRX-Ala-NNN-1363	tRX-Ala-NNN-1363	tRX-Ala-NNN-1363	tRX-Ala-NNN-1363	tRX-Ala-NNN-1363	alttRNA-Ala-NNN-62
mm10.tRX-Asn-NNN-457-1	tRX-Asn-NNN-457	alttRNA-Asn-NNN-54	tRX-Asn-NNN-457	tRX-Asn-NNN-457	tRX-Asn-NNN-457	tRX-Asn-NNN-457	tRX-Asn-NNN-457	tRX-Asn-NNN-457	tRX-Asn-NNN-457	tRX-Asn-NNN-457	tRX-Asn-NNN-457	tRX-Asn-NNN-457	tRX-Asn-NNN-457	tRX-Asn-NNN-457	tRX-Asn-NNN-457	tRX-Asn-NNN-457	tRX-Asn-NNN-457	NA
mm10.tRX-Ser-NNN-7354-10	tRX-Ser-NNN-7354	tRX-Ser-NNN-7354	tRX-Ser-NNN-6934	tRX-Ser-NNN-7354	tRX-Ser-NNN-7354	tRX-Ser-NNN-7354	alttRNA-Ser-NNN-670	tRX-Ser-NNN-7354	tRX-Ser-NNN-7354	tRX-Ser-NNN-7354	alttRNA-Ser-NNN-670	tRX-Ser-NNN-7354	tRX-Ser-NNN-7354	tRX-Ser-NNN-7354	alttRNA-Ser-NNN-670	tRX-Ser-NNN-7354	tRX-Ser-NNN-7354	NA
mm10.tRX-Ser-NNN-11571-1	tRX-Ser-NNN-11571	NA	tRX-Ser-NNN-11571	tRX-Ser-NNN-11571	tRX-Ser-NNN-11571	tRX-Ser-NNN-11571	tRX-Ser-NNN-11571	tRX-Ser-NNN-11571	tRX-Ser-NNN-11571	tRX-Ser-NNN-11571	NA	tRX-Ser-NNN-11571	tRX-Ser-NNN-11571	tRX-Ser-NNN-11571	tRX-Ser-NNN-11571	tRX-Ser-NNN-11571	tRX-Ser-NNN-11571	NA
mm10.tRX-Und-NNN-2887-2	tRX-Und-NNN-2887	NA	tRX-Und-NNN-2887	tRX-Und-NNN-2887	tRX-Und-NNN-2887	tRX-Und-NNN-2887	tRX-Und-NNN-2887	tRX-Und-NNN-2887	tRX-Und-NNN-2887	tRX-Und-NNN-2887	tRX-Und-NNN-2887	tRX-Und-NNN-2887	tRX-Und-NNN-2887	tRX-Und-NNN-2887	NA	NA	tRX-Und-NNN-2887	NA
mm10.tRX-Thr-NNN-443-1	tRX-Thr-NNN-443	NA	tRX-Thr-NNN-443	tRX-Thr-NNN-443	tRX-Thr-NNN-443	tRX-Thr-NNN-443	tRX-Thr-NNN-443	tRX-Thr-NNN-443	tRX-Thr-NNN-443	tRX-Thr-NNN-443	alttRNA-Thr-NNN-33	tRX-Thr-NNN-443	tRX-Thr-NNN-443	tRX-Thr-NNN-443	alttRNA-Thr-NNN-33	tRX-Thr-NNN-443	tRX-Thr-NNN-443	NA
mm10.tRX-Ala-NNN-313-1	tRX-Ala-NNN-313	alttRNA-Ala-NNN-65	alttRNA-Ala-NNN-66	tRX-Ala-NNN-313	tRX-Ala-NNN-313	tRX-Ala-NNN-313	tRX-Ala-NNN-313	tRX-Ala-NNN-313	alttRNA-Ala-NNN-66	tRX-Ala-NNN-313	alttRNA-Ala-NNN-67	alttRNA-Ala-NNN-66	tRX-Ala-NNN-313	tRX-Ala-NNN-313	alttRNA-Ala-NNN-66	tRX-Ala-NNN-313	tRX-Ala-NNN-313	alttRNA-Ser-NNN-1253
mm10.tRX-Val-NNN-143-1	tRX-Val-NNN-143	alttRNA-Val-NNN-21	tRX-Val-NNN-143	tRX-Val-NNN-143	tRX-Val-NNN-143	tRX-Val-NNN-143	tRX-Val-NNN-143	tRX-Val-NNN-143	tRX-Val-NNN-143	tRX-Val-NNN-143	tRX-Val-NNN-143	tRX-Val-NNN-143	tRX-Val-NNN-143	tRX-Val-NNN-143	tRX-Val-NNN-143	tRX-Val-NNN-143	tRX-Val-NNN-143	NA
mm10.tRX-Lys-NNN-272-1	tRX-Lys-NNN-272	tRX-Lys-NNN-272	tRX-Lys-NNN-272	tRX-Lys-NNN-272	tRX-Lys-NNN-272	tRX-Lys-NNN-272	tRX-Lys-NNN-272	tRX-Lys-NNN-272	tRX-Lys-NNN-272	tRX-Lys-NNN-272	tRX-Lys-NNN-272	tRX-Lys-NNN-272	tRX-Lys-NNN-272	tRX-Lys-NNN-272	tRX-Lys-NNN-272	tRX-Lys-NNN-272	tRX-Lys-NNN-272	NA
mm10.tRX-Ser-NNN-10545-782	tRX-Ser-NNN-10545	NA	NA	tRX-Ser-NNN-10545	tRX-Ser-NNN-10545	tRX-Ser-NNN-10545	tRX-Ser-NNN-10545	tRX-Ser-NNN-10545	tRX-Ser-NNN-10545	tRX-Ser-NNN-10545	NA	tRX-Ser-NNN-10545	tRX-Ser-NNN-10545	tRX-Ser-NNN-10545	NA	tRX-Ser-NNN-10545	NA	NA
mm10.tRX-Leu-NNN-1459-1	tRX-Leu-NNN-1459	NA	NA	tRX-Leu-NNN-1459	NA	tRX-Leu-NNN-1459	tRX-Leu-NNN-1459	tRX-Leu-NNN-1459	alttRNA-Leu-NNN-154	tRX-Leu-NNN-1459	NA	tRX-Leu-NNN-1459	tRX-Leu-NNN-1459	tRX-Leu-NNN-1459	NA	NA	tRX-Leu-NNN-1459	NA
mm10.tRX-Ser-NNN-6598-1	tRX-Ser-NNN-6598	tRX-Ser-NNN-6598	tRX-Ser-NNN-6598	tRX-Ser-NNN-6598	tRX-Ser-NNN-6598	tRX-Ser-NNN-6598	tRX-Ser-NNN-6598	NA	tRX-Ser-NNN-6598	tRX-Ser-NNN-6598	NA	tRX-Ser-NNN-6598	tRX-Ser-NNN-6598	tRX-Ser-NNN-6598	NA	tRX-Ser-NNN-6598	tRX-Ser-NNN-6598	alttRNA-Ser-NNN-673
mm10.tRX-Ala-NNN-555-1	tRX-Ala-NNN-555	alttRNA-Ala-NNN-71	tRX-Ala-NNN-555	tRX-Ala-NNN-555	tRX-Ala-NNN-555	alttRNA-Ala-NNN-70	tRX-Ala-NNN-555	alttRNA-Ala-NNN-70	alttRNA-Ala-NNN-70	tRX-Ala-NNN-555	tRX-Ala-NNN-555	alttRNA-Ala-NNN-70	alttRNA-Ala-NNN-70	tRX-Ala-NNN-555	tRX-Ala-NNN-555	tRX-Ala-NNN-555	tRX-Ala-NNN-555	NA
mm10.tRX-Ala-NNN-522-1	tRX-Ala-NNN-522	tRX-Ala-NNN-450	alttRNA-Ala-NNN-73	tRX-Ala-NNN-522	alttRNA-Ala-NNN-73	tRX-Ala-NNN-522	tRX-Ala-NNN-522	tRX-Ala-NNN-522	alttRNA-Ala-NNN-73	tRX-Ala-NNN-522	tRX-Ala-NNN-450	tRX-Ala-NNN-522	tRX-Ala-NNN-522	tRX-Ala-NNN-522	tRX-Ala-NNN-450	tRX-Ala-NNN-522	tRX-Ala-NNN-522	NA
mm10.tRX-Asn-NNN-506-1	tRX-Asn-NNN-506	alttRNA-Asn-NNN-56	tRX-Asn-NNN-506	tRX-Asn-NNN-506	tRX-Asn-NNN-506	tRX-Asn-NNN-506	tRX-Asn-NNN-506	tRX-Asn-NNN-506	tRX-Asn-NNN-506	tRX-Asn-NNN-506	NA	tRX-Asn-NNN-506	tRX-Asn-NNN-506	tRX-Asn-NNN-506	NA	tRX-Asn-NNN-506	tRX-Asn-NNN-506	Unk
mm10.tRX-Ser-NNN-12337-1	tRX-Ser-NNN-12337	alttRNA-Ser-NNN-676	alttRNA-Ser-NNN-675	alttRNA-Ser-NNN-675	alttRNA-Ser-NNN-675	alttRNA-Ser-NNN-675	alttRNA-Ser-NNN-675	alttRNA-Ser-NNN-675	alttRNA-Ser-NNN-675	alttRNA-Ser-NNN-675	NA	alttRNA-Ser-NNN-675	alttRNA-Ser-NNN-675	alttRNA-Ser-NNN-675	NA	alttRNA-Ser-NNN-675	tRX-Ser-NNN-12337	NA
mm10.tRX-Leu-NNN-1254-1	tRX-Leu-NNN-1254	NA	tRX-Leu-NNN-1254	tRX-Leu-NNN-1254	tRX-Leu-NNN-1254	tRX-Leu-NNN-1254	tRX-Leu-NNN-1254	tRX-Leu-NNN-1254	tRX-Leu-NNN-1254	tRX-Leu-NNN-1254	NA	tRX-Leu-NNN-1254	tRX-Leu-NNN-1254	tRX-Leu-NNN-1254	NA	tRX-Leu-NNN-1254	tRX-Leu-NNN-1254	NA
mm10.tRX-Gly-NNN-473-1	tRX-Gly-NNN-473	tRX-Gly-NNN-201	tRX-Gly-NNN-473	tRX-Gly-NNN-473	tRX-Gly-NNN-473	tRX-Gly-NNN-473	tRX-Gly-NNN-473	tRX-Gly-NNN-201	tRX-Gly-NNN-473	tRX-Gly-NNN-201	tRX-Gly-NNN-201	tRX-Gly-NNN-473	tRX-Gly-NNN-473	tRX-Gly-NNN-473	tRX-Gly-NNN-473	tRX-Gly-NNN-201	tRX-Gly-NNN-473	Unk
mm10.tRX-Ser-NNN-3013-1	tRX-Ser-NNN-3013	tRX-Asn-NNN-1438	tRX-Ser-NNN-3013	NA	tRX-Ser-NNN-3013	tRX-Ser-NNN-3013	tRX-Ser-NNN-3013	tRX-Ser-NNN-3013	tRX-Ser-NNN-3013	tRX-Ser-NNN-3013	tRX-Ser-NNN-4778	tRX-Ser-NNN-3013	tRX-Ser-NNN-3013	NA	NA	tRX-Ser-NNN-3013	tRX-Ser-NNN-3013	NA
mm10.tRX-Ser-NNN-9667-8	tRX-Ser-NNN-9667	NA	tRX-Ser-NNN-9667	tRX-Ser-NNN-9667	tRX-Ser-NNN-9667	tRX-Ser-NNN-9667	tRX-Ser-NNN-9667	tRX-Ser-NNN-9667	tRX-Ser-NNN-9667	tRX-Ser-NNN-9667	alttRNA-Ser-NNN-679	tRX-Ser-NNN-9667	tRX-Ser-NNN-9667	tRX-Ser-NNN-9667	NA	tRX-Ser-NNN-9667	tRX-Ser-NNN-9667	NA
mm10.tRX-Ser-NNN-4737-1	tRX-Ser-NNN-4737	alttRNA-Ser-NNN-681	alttRNA-Ser-NNN-682	tRX-Ser-NNN-4737	tRX-Ser-NNN-4737	tRX-Ser-NNN-4737	tRX-Ser-NNN-4737	tRX-Ser-NNN-4737	tRX-Ser-NNN-4737	tRX-Ser-NNN-4737	tRX-Ser-NNN-4737	tRX-Ser-NNN-4737	tRX-Ser-NNN-4737	tRX-Ser-NNN-4737	alttRNA-Ser-NNN-683	tRX-Ser-NNN-4737	tRX-Ser-NNN-4737	NA
mm10.tRX-Ser-NNN-4801-1	tRX-Ser-NNN-4801	tRX-Ser-NNN-4801	tRX-Ser-NNN-4801	tRX-Ser-NNN-4801	tRX-Ser-NNN-4801	tRX-Ser-NNN-4801	tRX-Ser-NNN-4801	tRX-Ser-NNN-4801	tRX-Ser-NNN-4801	tRX-Ser-NNN-4801	tRX-Ser-NNN-4801	tRX-Ser-NNN-4801	tRX-Ser-NNN-4801	tRX-Ser-NNN-4801	tRX-Ser-NNN-4801	tRX-Ser-NNN-4801	tRX-Ser-NNN-4801	NA
mm10.tRX-Ser-NNN-4976-10	tRX-Ser-NNN-4976	NA	tRX-Ser-NNN-4976	tRX-Ser-NNN-4976	tRX-Ser-NNN-4976	tRX-Ser-NNN-4976	tRX-Ser-NNN-4976	tRX-Ser-NNN-4976	tRX-Ser-NNN-4976	tRX-Ser-NNN-4976	NA	tRX-Ser-NNN-4976	tRX-Ser-NNN-4976	NA	NA	NA	NA	NA
mm10.tRX-Ser-NNN-6403-1	tRX-Ser-NNN-6403	NA	tRX-Ser-NNN-6403	tRX-Ser-NNN-6403	NA	tRX-Ser-NNN-6403	tRX-Ser-NNN-6403	tRX-Ser-NNN-6403	tRX-Ser-NNN-6403	tRX-Ser-NNN-6403	tRX-Ser-NNN-6403	tRX-Ser-NNN-6403	tRX-Ser-NNN-6403	tRX-Ser-NNN-6403	tRX-Ser-NNN-6403	tRX-Ser-NNN-6403	tRX-Ser-NNN-6403	NA
mm10.tRX-Und-NNN-1673-1	tRX-Und-NNN-1673	NA	tRX-Und-NNN-1673	tRX-Und-NNN-1673	tRX-Und-NNN-1673	tRX-Und-NNN-1673	tRX-Und-NNN-1673	tRX-Und-NNN-1673	tRX-Und-NNN-1673	tRX-Und-NNN-1673	NA	tRX-Und-NNN-1673	tRX-Und-NNN-1673	tRX-Und-NNN-1673	tRX-Und-NNN-1673	tRX-Und-NNN-1673	tRX-Und-NNN-1673	NA
mm10.tRX-Ser-NNN-14339-2	tRX-Ser-NNN-14339	tRX-Ser-NNN-14339	tRX-Ser-NNN-14339	tRX-Ser-NNN-14339	tRX-Ser-NNN-14339	tRX-Ser-NNN-14339	Unk	tRX-Ser-NNN-14339	tRX-Ser-NNN-14339	tRX-Ser-NNN-14339	tRX-Ser-NNN-10966	NA	tRX-Ser-NNN-14339	tRX-Ser-NNN-14339	Unk	tRX-Ser-NNN-14339	tRX-Ser-NNN-14339	NA
mm10.tRX-Und-NNN-70-1	tRX-Und-NNN-70	alttRNA-Und-NNN-267	NA	NA	NA	NA	NA	NA	NA	NA	alttRNA-Und-NNN-268	NA	NA	NA	alttRNA-Und-NNN-269	NA	tRX-Und-NNN-70	Unk
mm10.tRX-Ser-NNN-5525-2	tRX-Ser-NNN-5525	NA	tRX-Ser-NNN-5525	NA	tRX-Ser-NNN-5525	tRX-Ser-NNN-5525	tRX-Ser-NNN-5525	tRX-Ser-NNN-5525	tRX-Ser-NNN-5525	tRX-Ser-NNN-5525	tRX-Ser-NNN-5525	tRX-Ser-NNN-5525	tRX-Ser-NNN-5525	NA	tRX-Ser-NNN-5525	tRX-Ser-NNN-5525	tRX-Ser-NNN-5525	NA
mm10.tRX-Und-NNN-2235-1	tRX-Und-NNN-2235	alttRNA-Und-NNN-272	tRX-Und-NNN-2235	tRX-Und-NNN-2235	tRX-Und-NNN-2235	tRX-Und-NNN-2235	tRX-Und-NNN-2235	alttRNA-Und-NNN-272	tRX-Und-NNN-2235	tRX-Und-NNN-2235	tRX-Und-NNN-2235	tRX-Und-NNN-2235	tRX-Und-NNN-2235	tRX-Und-NNN-2235	alttRNA-Und-NNN-272	tRX-Und-NNN-2235	tRX-Und-NNN-2235	Unk
mm10.tRX-Und-NNN-3994-1	tRX-Und-NNN-3994	NA	tRX-Und-NNN-3994	tRX-Und-NNN-3994	tRX-Und-NNN-3994	tRX-Und-NNN-3994	tRX-Und-NNN-3994	tRX-Und-NNN-3994	tRX-Und-NNN-3994	tRX-Und-NNN-3994	NA	tRX-Und-NNN-3994	tRX-Und-NNN-3994	tRX-Und-NNN-3994	tRX-Und-NNN-3994	tRX-Und-NNN-3994	tRX-Und-NNN-3994	NA
mm10.tRX-Ala-NNN-325-1	tRX-Ala-NNN-325	alttRNA-Ala-NNN-76	tRX-Ala-NNN-325	tRX-Ala-NNN-325	alttRNA-Ala-NNN-77	tRX-Ala-NNN-325	tRX-Ala-NNN-325	alttRNA-Ala-NNN-75	NA	NA	alttRNA-Ala-NNN-77	alttRNA-Ala-NNN-79	alttRNA-Ala-NNN-79	tRX-Ala-NNN-325	alttRNA-Ala-NNN-78	tRX-Ala-NNN-325	tRX-Ala-NNN-325	NA
mm10.tRX-Asn-NNN-1173-1	tRX-Asn-NNN-1173	NA	Unk	tRX-Asn-NNN-1173	Unk	tRX-Asn-NNN-1173	tRX-Asn-NNN-1173	tRX-Asn-NNN-1173	tRX-Asn-NNN-1173	tRX-Asn-NNN-1173	NA	NA	NA	tRX-Asn-NNN-1173	NA	tRX-Asn-NNN-1173	tRX-Asn-NNN-1173	NA
mm10.tRX-Ser-NNN-12237-1	tRX-Ser-NNN-12237	alttRNA-Ser-NNN-690	tRX-Ser-NNN-12237	tRX-Ser-NNN-12237	tRX-Ser-NNN-12237	tRX-Ser-NNN-12237	tRX-Ser-NNN-12237	tRX-Ser-NNN-12237	tRX-Ser-NNN-12237	tRX-Ser-NNN-12237	NA	NA	tRX-Ser-NNN-12237	tRX-Ser-NNN-12237	NA	tRX-Ser-NNN-12237	tRX-Ser-NNN-12237	NA
mm10.tRX-Ser-NNN-6716-1	tRX-Ser-NNN-6716	tRX-Ser-NNN-6716	tRX-Ser-NNN-6716	tRX-Ser-NNN-6716	tRX-Ser-NNN-6716	tRX-Ser-NNN-6716	tRX-Ser-NNN-6716	tRX-Ser-NNN-6716	tRX-Ser-NNN-6716	tRX-Ser-NNN-6716	tRX-Ser-NNN-6716	tRX-Ser-NNN-6716	tRX-Ser-NNN-6716	tRX-Ser-NNN-6716	NA	tRX-Ser-NNN-6716	tRX-Ser-NNN-6716	NA
mm10.tRX-Ser-NNN-4397-1	tRX-Ser-NNN-4397	NA	tRX-Ser-NNN-4397	tRX-Ser-NNN-4397	tRX-Ser-NNN-4397	tRX-Ser-NNN-4397	tRX-Ser-NNN-4397	tRX-Ser-NNN-4397	tRX-Ser-NNN-4397	tRX-Ser-NNN-4397	tRX-Ser-NNN-4397	tRX-Ser-NNN-4397	tRX-Ser-NNN-4397	tRX-Ser-NNN-4397	NA	tRX-Ser-NNN-4397	tRX-Ser-NNN-4397	NA
mm10.tRX-Ser-NNN-13672-1	tRX-Ser-NNN-13672	alttRNA-Ser-NNN-694	tRX-Ser-NNN-13672	tRX-Ser-NNN-13672	tRX-Ser-NNN-13672	tRX-Ser-NNN-13672	tRX-Ser-NNN-13672	tRX-Ser-NNN-13672	tRX-Ser-NNN-13672	tRX-Ser-NNN-13672	tRX-Ser-NNN-13672	tRX-Ser-NNN-13672	tRX-Ser-NNN-13672	tRX-Ser-NNN-13672	tRX-Ser-NNN-13672	tRX-Ser-NNN-13672	tRX-Ser-NNN-13672	NA
mm10.tRX-Ser-NNN-4673-1	tRX-Ser-NNN-4673	NA	tRX-Ser-NNN-4673	tRX-Ser-NNN-4673	tRX-Ser-NNN-4673	tRX-Ser-NNN-4673	tRX-Ser-NNN-4673	tRX-Ser-NNN-4673	tRX-Ser-NNN-4673	tRX-Ser-NNN-4673	tRX-Ser-NNN-4673	tRX-Ser-NNN-4673	tRX-Ser-NNN-4673	tRX-Ser-NNN-4673	tRX-Ser-NNN-4673	tRX-Ser-NNN-4673	tRX-Ser-NNN-4673	NA
mm10.tRX-Ala-NNN-517-1	tRX-Ala-NNN-517	alttRNA-Ala-NNN-81	tRX-Ala-NNN-517	tRX-Ala-NNN-517	tRX-Ala-NNN-517	tRX-Ala-NNN-517	tRX-Ala-NNN-517	tRX-Ala-NNN-517	tRX-Ala-NNN-517	tRX-Ala-NNN-517	alttRNA-Ala-NNN-82	tRX-Ala-NNN-517	tRX-Ala-NNN-517	tRX-Ala-NNN-517	alttRNA-Ala-NNN-82	tRX-Ala-NNN-517	tRX-Ala-NNN-517	alttRNA-Ala-NNN-83
mm10.tRX-Gly-NNN-52-1	tRX-Gly-NNN-52	NA	tRX-Gly-NNN-52	tRX-Gly-NNN-52	tRX-Gly-NNN-52	tRX-Gly-NNN-52	tRX-Gly-NNN-52	NA	tRX-Gly-NNN-52	tRX-Gly-NNN-52	NA	NA	tRX-Gly-NNN-52	tRX-Gly-NNN-52	NA	NA	tRX-Gly-NNN-52	alttRNA-Gly-NNN-27
mm10.tRX-Ser-NNN-13193-3	tRX-Ser-NNN-13193	NA	Unk	tRX-Ser-NNN-13193	tRX-Ser-NNN-13193	tRX-Ser-NNN-13193	tRX-Ser-NNN-13193	tRX-Ser-NNN-13193	tRX-Ser-NNN-13193	tRX-Ser-NNN-13193	tRX-Ser-NNN-13193	tRX-Ser-NNN-13193	tRX-Ser-NNN-13193	alttRNA-Ser-NNN-697	tRX-Ser-NNN-8250	tRX-Ser-NNN-13193	tRX-Ser-NNN-13193	NA
mm10.tRX-Ser-NNN-11492-1	tRX-Ser-NNN-11492	alttRNA-Ser-NNN-701	alttRNA-Ser-NNN-701	tRX-Ser-NNN-11492	tRX-Ser-NNN-11492	tRX-Ser-NNN-11492	tRX-Ser-NNN-11492	tRX-Ser-NNN-11492	tRX-Ser-NNN-11492	tRX-Ser-NNN-11492	alttRNA-Ser-NNN-702	tRX-Ser-NNN-11492	tRX-Ser-NNN-11492	alttRNA-Ser-NNN-700	alttRNA-Ser-NNN-701	alttRNA-Ser-NNN-703	NA	NA
mm10.tRX-Ser-NNN-12062-2	tRX-Ser-NNN-12062	tRX-Ser-NNN-12062	tRX-Ser-NNN-12062	tRX-Ser-NNN-12062	tRX-Ser-NNN-12062	tRX-Ser-NNN-12062	tRX-Ser-NNN-12062	tRX-Ser-NNN-12062	tRX-Ser-NNN-12062	tRX-Ser-NNN-12062	tRX-Ser-NNN-12062	tRX-Ser-NNN-12062	tRX-Ser-NNN-12062	tRX-Ser-NNN-12062	tRX-Ser-NNN-12062	tRX-Ser-NNN-12062	tRX-Ser-NNN-12062	NA
mm10.tRX-Ser-NNN-6459-13	tRX-Ser-NNN-6459	NA	NA	NA	NA	NA	NA	NA	NA	NA	NA	NA	NA	NA	NA	NA	tRX-Ser-NNN-6459	NA
mm10.tRX-Asn-NNN-1126-1	tRX-Asn-NNN-1126	NA	NA	tRX-Asn-NNN-1126	tRX-Asn-NNN-1126	tRX-Asn-NNN-1126	tRX-Asn-NNN-1126	NA	tRX-Asn-NNN-1126	tRX-Asn-NNN-1126	tRX-Asn-NNN-1126	NA	tRX-Asn-NNN-1126	tRX-Asn-NNN-1126	NA	tRX-Asn-NNN-1126	tRX-Asn-NNN-1126	NA
mm10.tRX-Gly-NNN-417-1	tRX-Gly-NNN-417	alttRNA-Gly-NNN-30	tRX-Gly-NNN-417	tRX-Gly-NNN-417	tRX-Gly-NNN-417	tRX-Gly-NNN-417	tRX-Gly-NNN-417	tRX-Gly-NNN-417	tRX-Gly-NNN-417	tRX-Gly-NNN-417	tRX-Gly-NNN-417	tRX-Gly-NNN-417	tRX-Gly-NNN-417	tRX-Gly-NNN-417	tRX-Gly-NNN-417	tRX-Gly-NNN-417	tRX-Gly-NNN-417	alttRNA-Gly-NNN-31
mm10.tRX-Ser-NNN-1186-1	tRX-Ser-NNN-1186	tRX-Ser-NNN-5462	tRX-Ser-NNN-1186	tRX-Ser-NNN-1186	tRX-Ser-NNN-1186	tRX-Ser-NNN-1186	tRX-Ser-NNN-1186	tRX-Ser-NNN-1186	tRX-Ser-NNN-1186	tRX-Ser-NNN-1186	tRX-Ser-NNN-1186	tRX-Ser-NNN-1186	tRX-Ser-NNN-1186	tRX-Ser-NNN-1186	tRX-Ser-NNN-1186	tRX-Ser-NNN-1186	tRX-Ser-NNN-1186	NA
mm10.tRX-Ser-NNN-2205-134	tRX-Ser-NNN-2228	tRX-Ser-NNN-8346	tRX-Ser-NNN-2228	tRX-Ser-NNN-2228	tRX-Ser-NNN-2228	tRX-Ser-NNN-2228	tRX-Ser-NNN-2228	tRX-Ser-NNN-2228	tRX-Ser-NNN-2228	tRX-Ser-NNN-2228	tRX-Ser-NNN-8346	NA	tRX-Ser-NNN-2228	tRX-Ser-NNN-2228	NA	tRX-Ser-NNN-2228	tRX-Ser-NNN-2228	NA
mm10.tRX-Ser-NNN-8005-242	tRX-Ser-NNN-8005	NA	tRX-Ser-NNN-8005	tRX-Ser-NNN-8005	NA	tRX-Ser-NNN-8005	Unk	tRX-Ser-NNN-8005	NA	tRX-Ser-NNN-8005	NA	tRX-Ser-NNN-8005	NA	NA	NA	tRX-Ser-NNN-8005	tRX-Ser-NNN-8005	NA
mm10.tRX-Ser-NNN-2194-1	tRX-Ser-NNN-2194	alttRNA-Ser-NNN-709	tRX-Ser-NNN-2194	tRX-Ser-NNN-2194	tRX-Ser-NNN-2194	tRX-Ser-NNN-2194	tRX-Ser-NNN-2194	tRX-Ser-NNN-2194	tRX-Ser-NNN-2194	tRX-Ser-NNN-2194	tRX-Ser-NNN-2194	tRX-Ser-NNN-2194	tRX-Ser-NNN-2194	tRX-Ser-NNN-2194	tRX-Ser-NNN-2194	tRX-Ser-NNN-2194	tRX-Ser-NNN-2194	NA
mm10.tRX-Ser-NNN-13745-149	tRX-Ser-NNN-13745	NA	NA	NA	tRX-Ser-NNN-13751	tRX-Ser-NNN-13745	tRX-Ser-NNN-13745	NA	tRX-Ser-NNN-13745	tRX-Ser-NNN-13745	NA	tRX-Ser-NNN-13745	tRX-Ser-NNN-13745	NA	NA	tRX-Ser-NNN-13745	tRX-Ser-NNN-13745	NA
mm10.tRX-Ala-NNN-851-1	tRX-Ala-NNN-851	alttRNA-Ala-NNN-86	tRX-Ala-NNN-851	tRX-Ala-NNN-851	tRX-Ala-NNN-851	tRX-Ala-NNN-851	tRX-Ala-NNN-851	alttRNA-Ala-NNN-86	tRX-Ala-NNN-851	tRX-Ala-NNN-851	alttRNA-Ala-NNN-86	tRX-Ala-NNN-851	tRX-Ala-NNN-851	tRX-Ala-NNN-851	tRX-Ala-NNN-851	tRX-Ala-NNN-851	tRX-Ala-NNN-851	alttRNA-Ala-NNN-87
mm10.tRX-Ser-NNN-12437-1	tRX-Ser-NNN-12437	NA	NA	NA	tRX-Ser-NNN-12437	NA	NA	tRX-Ser-NNN-12437	NA	NA	NA	NA	NA	NA	tRX-Ser-NNN-12437	NA	NA	Unk
mm10.tRX-Ser-NNN-6955-1	tRX-Ser-NNN-6955	NA	tRX-Ser-NNN-6955	tRX-Ser-NNN-6955	tRX-Ser-NNN-6955	tRX-Ser-NNN-6955	tRX-Ser-NNN-6955	tRX-Ser-NNN-6955	tRX-Ser-NNN-6955	tRX-Ser-NNN-6955	tRX-Ser-NNN-6955	tRX-Ser-NNN-6955	tRX-Ser-NNN-6955	tRX-Ser-NNN-6955	NA	tRX-Ser-NNN-6955	tRX-Ser-NNN-6955	NA
mm10.tRX-Ser-NNN-9119-38	tRX-Ser-NNN-9119	tRX-Ser-NNN-9119	tRX-Ser-NNN-9119	tRX-Ser-NNN-9119	tRX-Ser-NNN-9119	tRX-Ser-NNN-9119	tRX-Ser-NNN-9119	tRX-Ser-NNN-9119	tRX-Ser-NNN-9119	tRX-Ser-NNN-9119	tRX-Ser-NNN-9119	tRX-Ser-NNN-9119	tRX-Ser-NNN-9119	tRX-Ser-NNN-9119	NA	tRX-Ser-NNN-9119	tRX-Ser-NNN-9119	NA
mm10.tRX-Thr-NNN-458-1	tRX-Thr-NNN-458	tRX-Thr-NNN-458	tRX-Thr-NNN-458	tRX-Thr-NNN-458	tRX-Thr-NNN-458	tRX-Thr-NNN-458	tRX-Thr-NNN-458	tRX-Thr-NNN-458	tRX-Thr-NNN-458	tRX-Thr-NNN-458	tRX-Thr-NNN-458	tRX-Thr-NNN-458	tRX-Thr-NNN-458	tRX-Thr-NNN-458	tRX-Thr-NNN-458	tRX-Thr-NNN-458	tRX-Thr-NNN-458	Unk
mm10.tRX-Und-NNN-472-1	tRX-Und-NNN-472	tRX-Und-NNN-472	tRX-Und-NNN-472	tRX-Und-NNN-472	tRX-Und-NNN-472	tRX-Und-NNN-472	tRX-Und-NNN-472	tRX-Und-NNN-472	tRX-Und-NNN-472	tRX-Und-NNN-472	tRX-Und-NNN-472	tRX-Und-NNN-472	tRX-Und-NNN-472	tRX-Und-NNN-472	tRX-Und-NNN-472	tRX-Und-NNN-472	tRX-Und-NNN-472	Unk
mm10.tRX-Ser-NNN-8869-21	tRX-Ser-NNN-8869	NA	tRX-Ser-NNN-8869	tRX-Ser-NNN-8869	tRX-Ser-NNN-8869	tRX-Ser-NNN-8869	tRX-Ser-NNN-8869	tRX-Ser-NNN-8869	tRX-Ser-NNN-8869	tRX-Ser-NNN-8869	tRX-Ser-NNN-8869	tRX-Ser-NNN-8869	tRX-Ser-NNN-8869	tRX-Ser-NNN-8869	tRX-Ser-NNN-8869	tRX-Ser-NNN-8869	tRX-Ser-NNN-8869	NA
mm10.tRX-Leu-NNN-286-1	tRX-Leu-NNN-286	tRX-Asn-NNN-1264	tRX-Leu-NNN-286	tRX-Leu-NNN-286	tRX-Leu-NNN-286	tRX-Leu-NNN-286	tRX-Leu-NNN-286	alttRNA-Leu-NNN-157	tRX-Leu-NNN-286	tRX-Leu-NNN-286	alttRNA-Leu-NNN-157	tRX-Leu-NNN-286	tRX-Leu-NNN-286	tRX-Leu-NNN-286	tRX-Leu-NNN-286	tRX-Leu-NNN-286	tRX-Leu-NNN-286	NA
mm10.tRX-Ser-NNN-7651-18	tRX-Ser-NNN-7651	NA	tRX-Ser-NNN-7651	tRX-Ser-NNN-7651	tRX-Ser-NNN-7651	NA	tRX-Ser-NNN-7651	tRX-Ser-NNN-7651	tRX-Ser-NNN-7651	NA	tRX-Ser-NNN-7651	tRX-Ser-NNN-7651	tRX-Ser-NNN-7651	tRX-Ser-NNN-7651	tRX-Ser-NNN-7651	tRX-Ser-NNN-7651	tRX-Ser-NNN-7651	NA
mm10.tRX-Ser-NNN-10841-1	tRX-Ser-NNN-10841	tRX-Ser-NNN-10841	tRX-Ser-NNN-10841	tRX-Ser-NNN-10841	tRX-Ser-NNN-10841	tRX-Ser-NNN-10841	tRX-Ser-NNN-2228	tRX-Ser-NNN-10841	alttRNA-Ser-NNN-714	tRX-Ser-NNN-10841	tRX-Ser-NNN-2228	tRX-Ser-NNN-10841	tRX-Ser-NNN-10841	tRX-Ser-NNN-10841	tRX-Ser-NNN-2228	tRX-Ser-NNN-10841	tRX-Ser-NNN-10841	NA
mm10.tRX-Ser-NNN-10545-433	tRX-Ser-NNN-10545	NA	tRX-Ser-NNN-10545	tRX-Ser-NNN-10545	tRX-Ser-NNN-10545	tRX-Ser-NNN-10545	tRX-Ser-NNN-10545	NA	NA	tRX-Ser-NNN-10545	NA	NA	tRX-Ser-NNN-10545	NA	NA	tRX-Ser-NNN-10545	tRX-Ser-NNN-10545	NA
mm10.tRX-Ser-NNN-7760-61	tRX-Ser-NNN-7760	NA	NA	tRX-Ser-NNN-7760	NA	NA	NA	Unk	NA	NA	NA	NA	NA	NA	NA	NA	NA	NA
mm10.tRX-Ser-NNN-11949-3	tRX-Ser-NNN-11949	tRX-Ser-NNN-4874	tRX-Ser-NNN-11949	tRX-Ser-NNN-11949	tRX-Ser-NNN-4874	tRX-Ser-NNN-11949	tRX-Ser-NNN-11949	tRX-Ser-NNN-11949	tRX-Ser-NNN-11949	tRX-Ser-NNN-11949	tRX-Ser-NNN-4874	tRX-Ser-NNN-11949	tRX-Ser-NNN-11949	tRX-Ser-NNN-11949	tRX-Ser-NNN-4874	tRX-Ser-NNN-11949	tRX-Ser-NNN-11949	NA
mm10.tRX-Arg-NNN-292-1	tRX-Arg-NNN-292	alttRNA-Arg-NNN-45	alttRNA-Arg-NNN-46	tRX-Arg-NNN-292	tRX-Arg-NNN-292	tRX-Arg-NNN-292	tRX-Arg-NNN-292	tRX-Arg-NNN-292	tRX-Arg-NNN-292	tRX-Arg-NNN-292	tRX-Arg-NNN-292	tRX-Arg-NNN-292	tRX-Arg-NNN-292	tRX-Arg-NNN-292	alttRNA-Arg-NNN-46	tRX-Arg-NNN-292	tRX-Arg-NNN-292	NA
mm10.tRX-Pro-NNN-11-1	tRX-Pro-NNN-11	alttRNA-Pro-NNN-9	alttRNA-Pro-NNN-9	alttRNA-Pro-NNN-9	alttRNA-Pro-NNN-9	tRX-Pro-NNN-11	alttRNA-Pro-NNN-9	alttRNA-Pro-NNN-9	alttRNA-Pro-NNN-9	tRX-Pro-NNN-11	alttRNA-Pro-NNN-10	alttRNA-Pro-NNN-11	alttRNA-Pro-NNN-9	alttRNA-Pro-NNN-9	tRX-Pro-NNN-11	alttRNA-Pro-NNN-9	tRX-Pro-NNN-11	NA
mm10.tRX-Ser-NNN-12393-1	tRX-Ser-NNN-12393	NA	tRX-Ser-NNN-12393	tRX-Ser-NNN-12393	tRX-Ser-NNN-12393	tRX-Ser-NNN-12393	tRX-Ser-NNN-12393	tRX-Ser-NNN-12393	tRX-Ser-NNN-12393	tRX-Ser-NNN-12393	NA	tRX-Ser-NNN-12393	tRX-Ser-NNN-12393	tRX-Ser-NNN-12393	tRX-Ser-NNN-12393	tRX-Ser-NNN-12393	tRX-Ser-NNN-12393	NA
mm10.tRX-Ser-NNN-3240-1	tRX-Ser-NNN-3240	NA	tRX-Ser-NNN-3240	tRX-Ser-NNN-3240	tRX-Ser-NNN-3240	tRX-Ser-NNN-3240	tRX-Ser-NNN-3240	tRX-Ser-NNN-3240	tRX-Ser-NNN-3240	tRX-Ser-NNN-3240	NA	tRX-Ser-NNN-3240	tRX-Ser-NNN-3240	tRX-Ser-NNN-3240	NA	tRX-Ser-NNN-3240	tRX-Ser-NNN-3240	NA
mm10.tRX-Ser-NNN-5598-1	tRX-Ser-NNN-5598	alttRNA-Ser-NNN-720	tRX-Ser-NNN-5598	tRX-Ser-NNN-5598	tRX-Ser-NNN-5598	tRX-Ser-NNN-5598	tRX-Ser-NNN-5598	tRX-Ser-NNN-5598	tRX-Ser-NNN-5598	tRX-Ser-NNN-5598	NA	tRX-Ser-NNN-5598	tRX-Ser-NNN-5598	tRX-Ser-NNN-5598	tRX-Ser-NNN-5598	tRX-Ser-NNN-5598	tRX-Ser-NNN-5598	NA
mm10.tRX-Ser-NNN-8255-1	tRX-Ser-NNN-8255	NA	tRX-Ser-NNN-8255	tRX-Ser-NNN-8255	tRX-Ser-NNN-8255	tRX-Ser-NNN-8255	tRX-Ser-NNN-8255	tRX-Ser-NNN-8255	tRX-Ser-NNN-8255	tRX-Ser-NNN-8255	tRX-Ser-NNN-8255	tRX-Ser-NNN-8255	tRX-Ser-NNN-8255	tRX-Ser-NNN-8255	alttRNA-Ser-NNN-722	tRX-Ser-NNN-8255	tRX-Ser-NNN-8255	NA
mm10.tRX-Thr-NNN-168-1	tRX-Thr-NNN-168	NA	tRX-Thr-NNN-168	tRX-Thr-NNN-168	tRX-Thr-NNN-168	tRX-Thr-NNN-168	tRX-Thr-NNN-168	tRX-Thr-NNN-168	tRX-Thr-NNN-168	tRX-Thr-NNN-168	NA	tRX-Thr-NNN-168	tRX-Thr-NNN-168	tRX-Thr-NNN-168	NA	tRX-Thr-NNN-168	tRX-Thr-NNN-168	NA
mm10.tRX-Ser-NNN-3337-1	tRX-Ser-NNN-3337	alttRNA-Ser-NNN-724	alttRNA-Ser-NNN-725	tRX-Ser-NNN-3337	tRX-Ser-NNN-3337	tRX-Ser-NNN-3337	tRX-Ser-NNN-3337	tRX-Ser-NNN-3337	tRX-Ser-NNN-3337	tRX-Ser-NNN-3337	alttRNA-Ser-NNN-726	tRX-Ser-NNN-3337	tRX-Ser-NNN-3337	tRX-Ser-NNN-3337	tRX-Ser-NNN-3337	alttRNA-Ser-NNN-725	tRX-Ser-NNN-3337	NA
mm10.tRX-Asn-NNN-1153-1	tRX-Asn-NNN-1153	alttRNA-Asn-NNN-61	tRX-Asn-NNN-1153	alttRNA-Asn-NNN-62	tRX-Asn-NNN-1153	tRX-Asn-NNN-1153	tRX-Asn-NNN-1153	alttRNA-Asn-NNN-60	tRX-Asn-NNN-1153	alttRNA-Asn-NNN-62	alttRNA-Asn-NNN-60	tRX-Asn-NNN-1153	alttRNA-Asn-NNN-62	alttRNA-Asn-NNN-60	tRX-Asn-NNN-1153	alttRNA-Asn-NNN-62	tRX-Asn-NNN-1153	NA
mm10.tRX-Ser-NNN-9251-1	tRX-Ser-NNN-9251	alttRNA-Ser-NNN-728	tRX-Ser-NNN-9251	tRX-Ser-NNN-9251	tRX-Ser-NNN-9251	tRX-Ser-NNN-9251	tRX-Ser-NNN-9251	tRX-Ser-NNN-9251	tRX-Ser-NNN-9251	tRX-Ser-NNN-9251	tRX-Ser-NNN-9251	tRX-Ser-NNN-9251	tRX-Ser-NNN-9251	tRX-Ser-NNN-9251	NA	tRX-Ser-NNN-9251	tRX-Ser-NNN-9251	NA
mm10.tRX-Ser-NNN-832-1	tRX-Ser-NNN-832	NA	tRX-Ser-NNN-832	tRX-Ser-NNN-832	tRX-Ser-NNN-832	tRX-Ser-NNN-832	tRX-Ser-NNN-832	tRX-Ser-NNN-832	tRX-Ser-NNN-832	tRX-Ser-NNN-832	alttRNA-Ser-NNN-730	alttRNA-Ser-NNN-730	tRX-Ser-NNN-832	tRX-Ser-NNN-832	alttRNA-Ser-NNN-731	tRX-Ser-NNN-832	tRX-Ser-NNN-832	NA
mm10.tRX-Leu-NNN-30-1	tRX-Leu-NNN-30	alttRNA-Leu-NNN-160	tRX-Leu-NNN-30	alttRNA-Leu-NNN-159	tRX-Leu-NNN-30	alttRNA-Leu-NNN-159	tRX-Leu-NNN-30	tRX-Leu-NNN-30	alttRNA-Leu-NNN-159	alttRNA-Leu-NNN-159	tRX-Leu-NNN-30	alttRNA-Leu-NNN-159	alttRNA-Leu-NNN-159	alttRNA-Leu-NNN-159	tRX-Leu-NNN-30	tRX-Leu-NNN-30	tRX-Leu-NNN-30	Unk
mm10.tRX-Und-NNN-1522-1	tRX-Und-NNN-1522	tRX-Und-NNN-1522	tRX-Und-NNN-1522	tRX-Und-NNN-1522	tRX-Und-NNN-1522	tRX-Und-NNN-1522	tRX-Und-NNN-1522	tRX-Und-NNN-1522	tRX-Und-NNN-1522	tRX-Und-NNN-1522	tRX-Und-NNN-1522	tRX-Und-NNN-1522	tRX-Und-NNN-1522	tRX-Und-NNN-1522	tRX-Und-NNN-1522	tRX-Und-NNN-1522	tRX-Und-NNN-1522	alttRNA-Und-NNN-278
mm10.tRX-Ser-NNN-4508-1	tRX-Ser-NNN-4508	tRX-Ser-NNN-4508	tRX-Ser-NNN-4508	tRX-Ser-NNN-4508	tRX-Ser-NNN-4508	tRX-Ser-NNN-4508	tRX-Ser-NNN-4508	tRX-Ser-NNN-4508	tRX-Ser-NNN-4508	tRX-Ser-NNN-4508	tRX-Ser-NNN-4508	tRX-Ser-NNN-4508	tRX-Ser-NNN-4508	tRX-Ser-NNN-4508	tRX-Ser-NNN-4508	tRX-Ser-NNN-4508	tRX-Ser-NNN-4508	NA
mm10.tRX-Ser-NNN-13103-1	tRX-Ser-NNN-13103	alttRNA-Ser-NNN-734	tRX-Ser-NNN-13103	tRX-Ser-NNN-13103	tRX-Ser-NNN-13103	tRX-Ser-NNN-13103	tRX-Ser-NNN-13103	tRX-Ser-NNN-13103	tRX-Ser-NNN-13103	tRX-Ser-NNN-13103	tRX-Ser-NNN-13103	tRX-Ser-NNN-13103	tRX-Ser-NNN-13103	tRX-Ser-NNN-13103	tRX-Ser-NNN-13103	tRX-Ser-NNN-13103	tRX-Ser-NNN-13103	NA
mm10.tRX-Ser-NNN-2749-1	tRX-Ser-NNN-2749	tRX-Ser-NNN-2749	tRX-Ser-NNN-2749	tRX-Ser-NNN-2749	tRX-Ser-NNN-2749	tRX-Ser-NNN-2749	tRX-Ser-NNN-2749	tRX-Ser-NNN-2749	tRX-Ser-NNN-2749	tRX-Ser-NNN-2749	tRX-Ser-NNN-2749	tRX-Ser-NNN-2749	tRX-Ser-NNN-2749	tRX-Ser-NNN-2749	tRX-Ser-NNN-2749	tRX-Ser-NNN-2749	tRX-Ser-NNN-2749	NA
mm10.tRX-Leu-NNN-633-1	tRX-Leu-NNN-633	alttRNA-Ser-NNN-26436	alttRNA-Leu-NNN-163	tRX-Leu-NNN-633	tRX-Leu-NNN-633	tRX-Leu-NNN-633	tRX-Leu-NNN-633	tRX-Leu-NNN-633	tRX-Leu-NNN-633	tRX-Leu-NNN-633	tRX-Leu-NNN-633	tRX-Leu-NNN-633	tRX-Leu-NNN-633	tRX-Leu-NNN-633	tRX-Leu-NNN-633	tRX-Leu-NNN-633	tRX-Leu-NNN-633	alttRNA-Leu-NNN-164
mm10.tRX-Ser-NNN-10545-499	tRX-Ser-NNN-10545	NA	NA	tRX-Ser-NNN-10572	tRX-Ser-NNN-10545	tRX-Ser-NNN-10545	tRX-Ser-NNN-10545	tRX-Ser-NNN-10545	NA	NA	NA	NA	NA	NA	Unk	tRX-Ser-NNN-10545	tRX-Ser-NNN-10545	NA
mm10.tRX-Ser-NNN-8179-50	tRX-Ser-NNN-8179	tRX-Ser-NNN-8179	tRX-Ser-NNN-8179	tRX-Ser-NNN-8179	tRX-Ser-NNN-8179	tRX-Ser-NNN-8179	tRX-Ser-NNN-8179	tRX-Ser-NNN-8179	tRX-Ser-NNN-8179	tRX-Ser-NNN-8179	tRX-Cys-NNN-125	tRX-Ser-NNN-8179	tRX-Ser-NNN-8179	tRX-Ser-NNN-8179	tRX-Ser-NNN-8164	tRX-Ser-NNN-8179	tRX-Ser-NNN-8179	NA
mm10.tRX-Ala-NNN-935-1	tRX-Ala-NNN-935	alttRNA-Ala-NNN-90	tRX-Ala-NNN-935	tRX-Ala-NNN-935	tRX-Ala-NNN-935	tRX-Ala-NNN-935	tRX-Ala-NNN-935	tRX-Ala-NNN-935	tRX-Ala-NNN-935	tRX-Ala-NNN-935	alttRNA-Ala-NNN-91	tRX-Ala-NNN-935	tRX-Ala-NNN-935	tRX-Ala-NNN-935	tRX-Ala-NNN-935	tRX-Ala-NNN-935	tRX-Ala-NNN-935	Unk
mm10.tRX-Ser-NNN-2205-107	tRX-Ser-NNN-2228	tRX-Ser-NNN-2985	tRX-Ser-NNN-2228	tRX-Ser-NNN-2228	tRX-Ser-NNN-2228	tRX-Ser-NNN-2228	tRX-Ser-NNN-2228	tRX-Ser-NNN-2228	tRX-Ser-NNN-2228	tRX-Ser-NNN-2228	tRX-Ser-NNN-2228	tRX-Ser-NNN-2228	tRX-Ser-NNN-2228	tRX-Ser-NNN-2228	tRX-Ser-NNN-2228	tRX-Ser-NNN-2228	tRX-Ser-NNN-2228	NA
mm10.tRX-Und-NNN-410-1	tRX-Und-NNN-410	alttRNA-Und-NNN-281	alttRNA-Und-NNN-282	tRX-Und-NNN-410	tRX-Und-NNN-410	tRX-Und-NNN-410	tRX-Und-NNN-410	tRX-Und-NNN-410	tRX-Und-NNN-410	tRX-Und-NNN-410	alttRNA-Und-NNN-281	tRX-Und-NNN-410	tRX-Und-NNN-410	tRX-Und-NNN-410	alttRNA-Und-NNN-282	tRX-Und-NNN-410	tRX-Und-NNN-410	NA
mm10.tRX-Ser-NNN-10105-1	tRX-Ser-NNN-10105	alttRNA-Ser-NNN-740	tRX-Ser-NNN-10105	tRX-Ser-NNN-10105	tRX-Ser-NNN-10105	tRX-Ser-NNN-10105	tRX-Ser-NNN-10105	tRX-Ser-NNN-10105	tRX-Ser-NNN-10105	tRX-Ser-NNN-10105	alttRNA-Ser-NNN-740	tRX-Ser-NNN-10105	tRX-Ser-NNN-10105	tRX-Ser-NNN-10105	NA	tRX-Ser-NNN-10105	NA	NA
mm10.tRX-Leu-NNN-1504-1	tRX-Leu-NNN-1504	alttRNA-Leu-NNN-166	tRX-Leu-NNN-1504	tRX-Leu-NNN-1504	tRX-Leu-NNN-1504	tRX-Leu-NNN-1504	tRX-Leu-NNN-1504	tRX-Leu-NNN-1504	tRX-Leu-NNN-1504	tRX-Leu-NNN-1504	tRX-Leu-NNN-1504	tRX-Leu-NNN-1504	tRX-Leu-NNN-1504	tRX-Leu-NNN-1504	tRX-Leu-NNN-1504	tRX-Leu-NNN-1504	tRX-Leu-NNN-1504	NA
mm10.tRX-Ser-NNN-2028-43	tRX-Ser-NNN-2028	tRX-Ser-NNN-2028	NA	NA	NA	NA	NA	NA	NA	NA	tRX-Ser-NNN-2028	NA	tRX-Asn-NNN-301	NA	NA	NA	NA	NA
mm10.tRX-Ser-NNN-2741-1	tRX-Ser-NNN-2741	alttRNA-Ser-NNN-743	tRX-Ser-NNN-2741	tRX-Ser-NNN-2741	alttRNA-Ser-NNN-742	alttRNA-Ser-NNN-742	alttRNA-Ser-NNN-742	tRX-Ser-NNN-2741	alttRNA-Ser-NNN-742	alttRNA-Ser-NNN-742	tRX-Ser-NNN-2741	alttRNA-Ser-NNN-742	alttRNA-Ser-NNN-742	alttRNA-Ser-NNN-742	tRX-Ser-NNN-1905	alttRNA-Ser-NNN-742	tRX-Ser-NNN-2741	NA
mm10.tRX-Ser-NNN-5479-10	tRX-Ser-NNN-5479	NA	tRX-Ser-NNN-5479	tRX-Ser-NNN-5479	tRX-Ser-NNN-5479	NA	NA	tRX-Ser-NNN-5479	tRX-Ser-NNN-5479	tRX-Ser-NNN-5479	NA	NA	tRX-Ser-NNN-5479	tRX-Ser-NNN-5479	NA	Unk	tRX-Ser-NNN-5479	NA
mm10.tRX-Ser-NNN-4865-1	tRX-Ser-NNN-4865	NA	tRX-Ser-NNN-4865	tRX-Ser-NNN-4865	tRX-Ser-NNN-4865	tRX-Ser-NNN-4865	tRX-Ser-NNN-4865	tRX-Ser-NNN-4865	tRX-Ser-NNN-4865	tRX-Ser-NNN-4865	tRX-Ser-NNN-4865	tRX-Ser-NNN-4865	tRX-Ser-NNN-4865	tRX-Ser-NNN-4865	tRX-Ser-NNN-4865	tRX-Ser-NNN-4865	tRX-Ser-NNN-4865	NA
mm10.tRX-Ala-NNN-1451-1	tRX-Ala-NNN-1451	tRX-Ala-NNN-1451	tRX-Ala-NNN-1451	tRX-Ala-NNN-1451	tRX-Ala-NNN-1451	tRX-Ala-NNN-1451	tRX-Ala-NNN-1451	tRX-Ala-NNN-1451	tRX-Ala-NNN-1451	tRX-Ala-NNN-1451	alttRNA-Ala-NNN-93	tRX-Ala-NNN-1451	tRX-Ala-NNN-1451	tRX-Ala-NNN-1451	tRX-Ala-NNN-1451	tRX-Ala-NNN-1451	tRX-Ala-NNN-1451	NA
mm10.tRX-Ser-NNN-3277-1	tRX-Ser-NNN-3277	tRX-Ser-NNN-3277	tRX-Ser-NNN-3277	tRX-Ser-NNN-3277	tRX-Ser-NNN-3277	tRX-Ser-NNN-3277	tRX-Ser-NNN-3277	tRX-Ser-NNN-3277	tRX-Ser-NNN-3277	tRX-Ser-NNN-3277	tRX-Ser-NNN-3277	tRX-Ser-NNN-3277	tRX-Ser-NNN-3277	tRX-Ser-NNN-3277	tRX-Ser-NNN-3277	tRX-Ser-NNN-3277	tRX-Ser-NNN-3277	NA
mm10.tRX-Ser-NNN-12836-29	tRX-Ser-NNN-12836	NA	tRX-Ser-NNN-12836	tRX-Ser-NNN-12836	NA	tRX-Ser-NNN-12836	NA	NA	tRX-Ser-NNN-12836	NA	tRX-Ser-NNN-12836	tRX-Ser-NNN-12836	NA	tRX-Ser-NNN-12836	tRX-Ser-NNN-12836	tRX-Ser-NNN-12836	NA	NA
mm10.tRX-Ser-NNN-735-1	tRX-Ser-NNN-735	NA	tRX-Ser-NNN-735	tRX-Ser-NNN-735	tRX-Ser-NNN-735	tRX-Ser-NNN-735	tRX-Ser-NNN-735	tRX-Ser-NNN-735	tRX-Ser-NNN-735	tRX-Ser-NNN-735	NA	tRX-Ser-NNN-735	tRX-Ser-NNN-735	tRX-Ser-NNN-735	NA	tRX-Ser-NNN-735	tRX-Ser-NNN-735	Unk
mm10.tRX-Ser-NNN-7409-7	tRX-Ser-NNN-7409	tRX-Ser-NNN-7699	tRX-Ser-NNN-7409	tRX-Ser-NNN-7409	tRX-Ser-NNN-7409	tRX-Ser-NNN-7409	alttRNA-Ser-NNN-749	tRX-Ser-NNN-7409	tRX-Ser-NNN-7409	tRX-Ser-NNN-7409	tRX-Ser-NNN-7409	tRX-Ser-NNN-7409	tRX-Ser-NNN-7409	tRX-Ser-NNN-7409	NA	tRX-Ser-NNN-7409	tRX-Ser-NNN-7409	NA
mm10.tRX-Glu-NNN-133-1	tRX-Glu-NNN-133	alttRNA-Glu-NNN-13	tRX-Glu-NNN-133	tRX-Glu-NNN-133	tRX-Glu-NNN-133	tRX-Glu-NNN-133	tRX-Glu-NNN-133	tRX-Glu-NNN-133	tRX-Glu-NNN-133	tRX-Glu-NNN-133	tRX-Glu-NNN-133	tRX-Glu-NNN-133	tRX-Glu-NNN-133	tRX-Glu-NNN-133	alttRNA-Glu-NNN-13	tRX-Glu-NNN-133	tRX-Glu-NNN-133	alttRNA-Glu-NNN-14
mm10.tRX-Und-NNN-522-1	tRX-Und-NNN-522	tRX-Und-NNN-522	tRX-Und-NNN-522	tRX-Und-NNN-522	tRX-Und-NNN-522	tRX-Und-NNN-522	tRX-Und-NNN-522	tRX-Und-NNN-522	tRX-Und-NNN-522	tRX-Und-NNN-522	tRX-Und-NNN-522	tRX-Und-NNN-522	tRX-Und-NNN-522	tRX-Und-NNN-522	tRX-Und-NNN-522	tRX-Und-NNN-522	tRX-Und-NNN-522	NA
mm10.tRX-Ser-NNN-4393-1	tRX-Ser-NNN-4393	alttRNA-Ser-NNN-752	alttRNA-Ser-NNN-751	alttRNA-Ser-NNN-751	alttRNA-Ser-NNN-751	alttRNA-Ser-NNN-751	alttRNA-Ser-NNN-751	tRX-Ser-NNN-4393	tRX-Ser-NNN-4393	alttRNA-Ser-NNN-751	alttRNA-Ser-NNN-751	tRX-Ser-NNN-4393	alttRNA-Ser-NNN-751	alttRNA-Ser-NNN-751	alttRNA-Ser-NNN-751	alttRNA-Ser-NNN-751	tRX-Ser-NNN-4393	NA
mm10.tRX-Asn-NNN-1601-2	tRX-Asn-NNN-1601	alttRNA-Asn-NNN-64	tRX-Asn-NNN-1601	tRX-Asn-NNN-1601	tRX-Asn-NNN-1601	tRX-Asn-NNN-1601	tRX-Asn-NNN-1601	tRX-Asn-NNN-1601	tRX-Asn-NNN-1601	tRX-Asn-NNN-1601	tRX-Asn-NNN-1601	tRX-Asn-NNN-1601	tRX-Asn-NNN-1601	tRX-Asn-NNN-1601	NA	tRX-Asn-NNN-1601	tRX-Asn-NNN-1601	NA
mm10.tRX-Ser-NNN-9179-1	tRX-Ser-NNN-9179	NA	tRX-Ser-NNN-9179	tRX-Ser-NNN-9179	tRX-Ser-NNN-9179	tRX-Ser-NNN-9179	tRX-Ser-NNN-9179	tRX-Ser-NNN-9179	tRX-Ser-NNN-9179	tRX-Ser-NNN-9179	tRX-Ser-NNN-9179	tRX-Ser-NNN-9179	tRX-Ser-NNN-9179	tRX-Ser-NNN-9179	tRX-Ser-NNN-9179	tRX-Ser-NNN-9179	tRX-Ser-NNN-9179	NA
mm10.tRX-Glu-NNN-25-1	tRX-Glu-NNN-25	alttRNA-Glu-NNN-17	tRX-Glu-NNN-25	tRX-Glu-NNN-25	tRX-Glu-NNN-25	tRX-Glu-NNN-25	tRX-Glu-NNN-25	tRX-Glu-NNN-25	tRX-Glu-NNN-25	tRX-Glu-NNN-25	tRX-Glu-NNN-25	tRX-Glu-NNN-25	tRX-Glu-NNN-25	tRX-Glu-NNN-25	tRX-Glu-NNN-25	tRX-Glu-NNN-25	tRX-Glu-NNN-25	alttRNA-Glu-NNN-18
mm10.tRX-Ser-NNN-10831-1	tRX-Ser-NNN-10831	alttRNA-Ser-NNN-756	alttRNA-Ser-NNN-756	NA	tRX-Ser-NNN-10831	alttRNA-Ser-NNN-756	tRX-Ser-NNN-10831	tRX-Ser-NNN-10831	alttRNA-Ser-NNN-756	alttRNA-Ser-NNN-756	alttRNA-Ser-NNN-757	alttRNA-Ser-NNN-755	NA	alttRNA-Ser-NNN-755	alttRNA-Ser-NNN-756	alttRNA-Ser-NNN-755	tRX-Ser-NNN-10831	Unk
mm10.tRX-Ser-NNN-2092-1	tRX-Ser-NNN-2092	tRX-Ser-NNN-2092	tRX-Ser-NNN-2092	tRX-Ser-NNN-2092	tRX-Ser-NNN-2092	tRX-Ser-NNN-2092	tRX-Ser-NNN-2092	tRX-Ser-NNN-2092	tRX-Ser-NNN-2092	tRX-Ser-NNN-2092	tRX-Ser-NNN-2092	tRX-Ser-NNN-2092	tRX-Ser-NNN-2092	tRX-Ser-NNN-2092	tRX-Ser-NNN-2092	tRX-Ser-NNN-2092	tRX-Ser-NNN-2092	alttRNA-Ser-NNN-759
mm10.tRX-Ser-NNN-10567-4	tRX-Ser-NNN-10567	NA	NA	tRX-Ser-NNN-10567	NA	tRX-Ser-NNN-10567	tRX-Ser-NNN-10567	NA	tRX-Ser-NNN-10567	tRX-Ser-NNN-10567	tRX-Ser-NNN-10567	tRX-Ser-NNN-10567	tRX-Ser-NNN-10567	tRX-Ser-NNN-10567	NA	tRX-Ser-NNN-10567	tRX-Ser-NNN-10567	NA
mm10.tRX-Ser-NNN-9531-1	tRX-Ser-NNN-9531	alttRNA-Ser-NNN-763	tRX-Ser-NNN-9531	tRX-Ser-NNN-9531	tRX-Ser-NNN-9531	tRX-Ser-NNN-9531	tRX-Ser-NNN-9531	tRX-Ser-NNN-9531	tRX-Ser-NNN-9531	tRX-Ser-NNN-9531	tRX-Ser-NNN-9531	tRX-Ser-NNN-9531	tRX-Ser-NNN-9531	tRX-Ser-NNN-9531	tRX-Ser-NNN-9531	tRX-Ser-NNN-9531	tRX-Ser-NNN-9531	NA
mm10.tRX-Thr-NNN-189-1	tRX-Thr-NNN-189	NA	tRX-Thr-NNN-189	tRX-Thr-NNN-189	tRX-Thr-NNN-189	tRX-Thr-NNN-189	tRX-Thr-NNN-189	tRX-Thr-NNN-189	tRX-Thr-NNN-189	tRX-Thr-NNN-189	tRX-Thr-NNN-189	tRX-Thr-NNN-189	tRX-Thr-NNN-189	tRX-Thr-NNN-189	tRX-Thr-NNN-189	tRX-Thr-NNN-189	tRX-Thr-NNN-189	Unk
mm10.tRX-Ser-NNN-11443-2	tRX-Ser-NNN-11443	tRX-Ser-NNN-9894	tRX-Ser-NNN-11443	tRX-Ser-NNN-11443	tRX-Ser-NNN-11443	tRX-Ser-NNN-11443	tRX-Ser-NNN-11443	tRX-Ser-NNN-11443	tRX-Ser-NNN-11443	tRX-Ser-NNN-11443	tRX-Ser-NNN-11443	tRX-Ser-NNN-11443	tRX-Ser-NNN-11443	tRX-Ser-NNN-11443	tRX-Ser-NNN-11443	tRX-Ser-NNN-11443	tRX-Ser-NNN-11443	alttRNA-Ser-NNN-766
mm10.tRX-Ser-NNN-1754-1	tRX-Ser-NNN-1754	tRX-Ser-NNN-1754	tRX-Ser-NNN-1754	tRX-Ser-NNN-1754	tRX-Ser-NNN-1754	tRX-Ser-NNN-1754	tRX-Ser-NNN-1754	tRX-Ser-NNN-1754	tRX-Ser-NNN-1754	tRX-Ser-NNN-1754	tRX-Ser-NNN-1754	tRX-Ser-NNN-1754	tRX-Ser-NNN-1754	tRX-Ser-NNN-1754	tRX-Ser-NNN-1754	tRX-Ser-NNN-1754	tRX-Ser-NNN-1754	NA
mm10.tRX-Ser-NNN-3574-2	tRX-Ser-NNN-3574	alttRNA-Ser-NNN-769	tRX-Ser-NNN-3574	tRX-Ser-NNN-3574	NA	NA	NA	NA	NA	tRX-Ser-NNN-3574	NA	tRX-Ser-NNN-3574	tRX-Ser-NNN-3574	tRX-Ser-NNN-3574	tRX-Ser-NNN-3574	NA	tRX-Ser-NNN-3574	NA
mm10.tRX-Ala-NNN-1779-1	tRX-Ala-NNN-1779	NA	tRX-Ala-NNN-1779	tRX-Ala-NNN-1779	tRX-Ala-NNN-1779	tRX-Ala-NNN-1779	tRX-Ala-NNN-1779	tRX-Ala-NNN-1779	tRX-Ala-NNN-1779	tRX-Ala-NNN-1779	alttRNA-Ala-NNN-95	tRX-Ala-NNN-1779	tRX-Ala-NNN-1779	tRX-Ala-NNN-1779	tRX-Ala-NNN-1779	tRX-Ala-NNN-1779	tRX-Ala-NNN-1779	alttRNA-Ala-NNN-96
mm10.tRX-Ser-NNN-2028-8	tRX-Ser-NNN-2028	tRX-Ser-NNN-7156	tRX-Ser-NNN-2028	tRX-Ser-NNN-2028	tRX-Ser-NNN-2028	tRX-Ser-NNN-2028	tRX-Ser-NNN-2028	tRX-Ser-NNN-2028	tRX-Ser-NNN-2028	tRX-Ser-NNN-2028	tRX-Ser-NNN-2028	tRX-Ser-NNN-2028	tRX-Ser-NNN-2028	tRX-Ser-NNN-2028	tRX-Ser-NNN-2028	tRX-Ser-NNN-2028	tRX-Ser-NNN-2028	NA
mm10.tRX-Ser-NNN-10715-56	tRX-Ser-NNN-10715	alttRNA-Ser-NNN-770	tRX-Ser-NNN-10715	tRX-Ser-NNN-10715	tRX-Ser-NNN-10715	NA	tRX-Ser-NNN-10715	tRX-Ser-NNN-10715	tRX-Ser-NNN-10715	tRX-Ser-NNN-10715	alttRNA-Ser-NNN-771	tRX-Ser-NNN-10715	tRX-Ser-NNN-10715	NA	alttRNA-Ser-NNN-771	alttRNA-Ser-NNN-772	NA	NA
mm10.tRX-Gly-NNN-387-1	tRX-Gly-NNN-387	NA	tRX-Ser-NNN-13723	tRX-Gly-NNN-387	tRX-Ser-NNN-13723	tRX-Ser-NNN-13723	tRX-Ser-NNN-13723	tRX-Gly-NNN-387	tRX-Gly-NNN-387	tRX-Ser-NNN-13723	NA	tRX-Ser-NNN-13723	tRX-Ser-NNN-13723	tRX-Gly-NNN-387	NA	tRX-Ser-NNN-13723	tRX-Gly-NNN-387	NA
mm10.tRX-Ser-NNN-14144-11	tRX-Ser-NNN-14144	NA	NA	NA	NA	tRX-Ser-NNN-14144	tRX-Ser-NNN-14144	NA	tRX-Ser-NNN-14144	tRX-Ser-NNN-14144	NA	tRX-Ser-NNN-14144	tRX-Ser-NNN-14144	tRX-Ser-NNN-14144	NA	NA	tRX-Ser-NNN-14144	NA
mm10.tRX-Ser-NNN-2879-23	tRX-Ser-NNN-2879	alttRNA-Ser-NNN-774	tRX-Ser-NNN-2879	tRX-Ser-NNN-2879	tRX-Ser-NNN-2879	tRX-Ser-NNN-2879	tRX-Ser-NNN-2879	tRX-Ser-NNN-2879	tRX-Ser-NNN-2879	tRX-Ser-NNN-2879	tRX-Ser-NNN-2879	tRX-Ser-NNN-2879	tRX-Ser-NNN-2879	tRX-Ser-NNN-2879	NA	tRX-Ser-NNN-2879	tRX-Ser-NNN-2879	NA
mm10.tRX-Ser-NNN-1086-1	tRX-Ser-NNN-1086	alttRNA-Ser-NNN-776	tRX-Ser-NNN-1086	tRX-Ser-NNN-1086	tRX-Ser-NNN-1086	tRX-Ser-NNN-1086	tRX-Ser-NNN-1086	tRX-Ser-NNN-1086	tRX-Ser-NNN-1086	tRX-Ser-NNN-1086	tRX-Ser-NNN-1086	tRX-Ser-NNN-1086	tRX-Ser-NNN-1086	tRX-Ser-NNN-1086	tRX-Ser-NNN-1086	tRX-Ser-NNN-1086	tRX-Ser-NNN-1086	NA
mm10.tRX-Ser-NNN-9837-1	tRX-Ser-NNN-9837	tRX-Ser-NNN-9837	tRX-Ser-NNN-9837	tRX-Ser-NNN-9837	tRX-Ser-NNN-9837	tRX-Ser-NNN-9837	tRX-Ser-NNN-9837	tRX-Ser-NNN-9837	alttRNA-Ser-NNN-778	tRX-Ser-NNN-9837	tRX-Ser-NNN-9837	tRX-Ser-NNN-9837	tRX-Ser-NNN-9837	tRX-Ser-NNN-9837	alttRNA-Ser-NNN-778	tRX-Ser-NNN-9837	tRX-Ser-NNN-9837	NA
mm10.tRX-Und-NNN-3305-1	tRX-Und-NNN-3305	NA	tRX-Und-NNN-3305	tRX-Und-NNN-3305	tRX-Und-NNN-3305	tRX-Und-NNN-3305	tRX-Und-NNN-3305	tRX-Und-NNN-3305	tRX-Und-NNN-3305	tRX-Und-NNN-3305	alttRNA-Und-NNN-285	tRX-Und-NNN-3305	tRX-Und-NNN-3305	tRX-Und-NNN-3305	alttRNA-Und-NNN-285	tRX-Und-NNN-3305	tRX-Und-NNN-3305	NA
mm10.tRX-Ser-NNN-2893-55	tRX-Ser-NNN-2893	alttRNA-Ser-NNN-780	NA	Unk	tRX-Ser-NNN-2893	tRX-Ser-NNN-2893	tRX-Ser-NNN-2893	tRX-Ser-NNN-2893	tRX-Ser-NNN-2893	tRX-Ser-NNN-2893	NA	tRX-Ser-NNN-2893	tRX-Ser-NNN-2893	alttRNA-Ser-NNN-779	NA	tRX-Ser-NNN-2893	NA	NA
mm10.tRX-Ser-NNN-10007-1	tRX-Ser-NNN-10007	tRX-Ser-NNN-10007	tRX-Ser-NNN-10007	alttRNA-Ser-NNN-782	tRX-Ser-NNN-10007	tRX-Ser-NNN-10007	tRX-Ser-NNN-10007	tRX-Ser-NNN-10007	tRX-Ser-NNN-10007	tRX-Ser-NNN-10007	tRX-Ser-NNN-10007	tRX-Ser-NNN-10007	tRX-Ser-NNN-10007	tRX-Ser-NNN-10007	tRX-Ser-NNN-10007	tRX-Ser-NNN-10007	tRX-Ser-NNN-10007	Unk
mm10.tRX-Ser-NNN-10235-1	tRX-Ser-NNN-10235	NA	tRX-Ser-NNN-10235	tRX-Ser-NNN-10235	tRX-Ser-NNN-10235	tRX-Ser-NNN-10235	tRX-Ser-NNN-10235	tRX-Ser-NNN-10235	tRX-Ser-NNN-10235	tRX-Ser-NNN-10235	NA	tRX-Ser-NNN-10235	tRX-Ser-NNN-10235	tRX-Ser-NNN-10235	tRX-Ser-NNN-10235	tRX-Ser-NNN-10235	tRX-Ser-NNN-10235	NA
mm10.tRX-Ser-NNN-10545-901	tRX-Ser-NNN-10545	NA	NA	NA	tRX-Ser-NNN-10545	NA	tRX-Ser-NNN-10545	tRX-Ser-NNN-10545	tRX-Ser-NNN-10545	tRX-Ser-NNN-10545	NA	tRX-Ser-NNN-10545	tRX-Ser-NNN-10545	NA	NA	NA	tRX-Ser-NNN-10545	Unk
mm10.tRX-Ala-NNN-1209-1	tRX-Ala-NNN-1209	alttRNA-Ala-NNN-99	tRX-Ala-NNN-1209	tRX-Ala-NNN-1209	tRX-Ala-NNN-1209	tRX-Ala-NNN-1209	tRX-Ala-NNN-1209	tRX-Ala-NNN-1209	tRX-Ala-NNN-1209	tRX-Ala-NNN-1209	tRX-Ala-NNN-1209	tRX-Ala-NNN-1209	tRX-Ala-NNN-1209	tRX-Ala-NNN-1209	tRX-Ala-NNN-1209	tRX-Ala-NNN-1209	tRX-Ala-NNN-1209	Unk
mm10.tRX-Ser-NNN-3104-1	tRX-Ser-NNN-3104	tRX-Ser-NNN-3104	tRX-Ser-NNN-3104	tRX-Ser-NNN-3104	tRX-Ser-NNN-3104	tRX-Ser-NNN-3104	tRX-Ser-NNN-3104	tRX-Ser-NNN-3104	tRX-Ser-NNN-3104	tRX-Ser-NNN-3104	tRX-Ser-NNN-3104	tRX-Ser-NNN-3104	tRX-Ser-NNN-3104	tRX-Ser-NNN-3104	tRX-Ser-NNN-3104	tRX-Ser-NNN-3104	tRX-Ser-NNN-3104	NA
mm10.tRX-Ser-NNN-12045-1	tRX-Ser-NNN-12045	NA	NA	alttRNA-Ser-NNN-789	tRX-Ser-NNN-12045	tRX-Ser-NNN-12045	tRX-Ser-NNN-12045	tRX-Ser-NNN-12045	tRX-Ser-NNN-12045	alttRNA-Ser-NNN-786	NA	tRX-Ser-NNN-12045	alttRNA-Ser-NNN-788	tRX-Ser-NNN-12045	alttRNA-Ser-NNN-787	tRX-Ser-NNN-12045	tRX-Ser-NNN-12045	NA
mm10.tRX-Ser-NNN-4871-1	tRX-Ser-NNN-4871	tRX-Ser-NNN-4874	tRX-Ser-NNN-4871	tRX-Ser-NNN-4871	tRX-Ser-NNN-4871	tRX-Ser-NNN-4871	tRX-Ser-NNN-4871	tRX-Ser-NNN-4871	tRX-Ser-NNN-4871	tRX-Ser-NNN-4871	tRX-Ser-NNN-4874	tRX-Ser-NNN-4871	tRX-Ser-NNN-4871	tRX-Ser-NNN-4871	tRX-Ser-NNN-2088	tRX-Ser-NNN-4871	tRX-Ser-NNN-4871	NA
mm10.tRX-Ser-NNN-12529-1	tRX-Ser-NNN-12529	NA	NA	NA	tRX-Ser-NNN-12529	tRX-Ser-NNN-12529	tRX-Ser-NNN-12529	NA	tRX-Ser-NNN-12529	tRX-Ser-NNN-12529	NA	NA	tRX-Ser-NNN-12529	NA	NA	tRX-Ser-NNN-12529	tRX-Ser-NNN-12529	NA
mm10.tRX-Ser-NNN-11908-1	tRX-Ser-NNN-11908	tRX-Ser-NNN-11908	alttRNA-Ser-NNN-794	alttRNA-Ser-NNN-794	tRX-Ser-NNN-11908	tRX-Ser-NNN-11908	tRX-Ser-NNN-11908	alttRNA-Ser-NNN-794	alttRNA-Ser-NNN-794	alttRNA-Ser-NNN-794	alttRNA-Ser-NNN-795	NA	alttRNA-Ser-NNN-794	tRX-Ser-NNN-11908	tRX-Ser-NNN-11908	NA	tRX-Ser-NNN-11908	NA
mm10.tRX-Ser-NNN-2549-1	tRX-Ser-NNN-2549	NA	tRX-Ser-NNN-2549	tRX-Ser-NNN-2549	tRX-Ser-NNN-2549	tRX-Ser-NNN-2549	tRX-Ser-NNN-2549	tRX-Ser-NNN-2549	tRX-Ser-NNN-2549	tRX-Ser-NNN-2549	NA	tRX-Ser-NNN-2549	tRX-Ser-NNN-2549	tRX-Ser-NNN-2549	NA	tRX-Ser-NNN-2549	tRX-Ser-NNN-2549	NA
mm10.tRX-Ser-NNN-12493-1	tRX-Ser-NNN-12493	tRX-Ser-NNN-12493	NA	tRX-Ser-NNN-12493	tRX-Ser-NNN-12493	tRX-Ser-NNN-12493	tRX-Ser-NNN-12493	tRX-Ser-NNN-12493	tRX-Ser-NNN-12493	tRX-Ser-NNN-12493	NA	tRX-Ser-NNN-12493	tRX-Ser-NNN-12493	tRX-Ser-NNN-12493	NA	tRX-Ser-NNN-12493	tRX-Ser-NNN-12493	NA
mm10.tRX-Ser-NNN-8021-1	tRX-Ser-NNN-8021	NA	tRX-Ser-NNN-8021	tRX-Ser-NNN-8021	tRX-Ser-NNN-8021	tRX-Ser-NNN-8021	tRX-Ser-NNN-8021	tRX-Ser-NNN-8021	tRX-Ser-NNN-8021	tRX-Ser-NNN-8021	NA	tRX-Ser-NNN-8021	tRX-Ser-NNN-8021	tRX-Ser-NNN-8021	NA	tRX-Ser-NNN-8021	NA	NA
mm10.tRX-Und-NNN-1116-1	tRX-Und-NNN-1116	alttRNA-Und-NNN-287	tRX-Und-NNN-1116	tRX-Und-NNN-1116	tRX-Und-NNN-1116	tRX-Und-NNN-1116	tRX-Und-NNN-1116	tRX-Und-NNN-1116	tRX-Und-NNN-1116	tRX-Und-NNN-1116	tRX-Und-NNN-1116	tRX-Und-NNN-1116	tRX-Und-NNN-1116	tRX-Und-NNN-1116	tRX-Und-NNN-1116	tRX-Und-NNN-1116	NA	NA
mm10.tRX-Ser-NNN-4396-1	tRX-Ser-NNN-4396	alttRNA-Ser-NNN-800	tRX-Ser-NNN-4396	tRX-Ser-NNN-4396	tRX-Ser-NNN-4396	tRX-Ser-NNN-4396	tRX-Ser-NNN-4396	tRX-Ser-NNN-4396	tRX-Ser-NNN-4396	tRX-Ser-NNN-4396	tRX-Ser-NNN-4396	tRX-Ser-NNN-4396	tRX-Ser-NNN-4396	tRX-Ser-NNN-4396	tRX-Ser-NNN-4396	tRX-Ser-NNN-4396	tRX-Ser-NNN-4396	NA
mm10.tRX-Ser-NNN-6922-26	tRX-Ser-NNN-6922	tRX-Ser-NNN-6922	tRX-Ser-NNN-6922	tRX-Ser-NNN-6922	tRX-Ser-NNN-6922	tRX-Ser-NNN-6922	tRX-Ser-NNN-6922	tRX-Ser-NNN-6922	tRX-Ser-NNN-6922	tRX-Ser-NNN-6922	tRX-Ser-NNN-6922	tRX-Ser-NNN-6922	tRX-Ser-NNN-6922	alttRNA-Ser-NNN-801	alttRNA-Ser-NNN-801	tRX-Ser-NNN-6922	tRX-Ser-NNN-6922	NA
mm10.tRX-Und-NNN-767-4	tRX-Und-NNN-767	tRX-Ser-NNN-2028	tRX-Und-NNN-767	NA	tRX-Und-NNN-767	tRX-Und-NNN-767	NA	tRX-Und-NNN-767	tRX-Und-NNN-767	NA	NA	NA	tRX-Und-NNN-767	NA	NA	tRX-Und-NNN-767	tRX-Und-NNN-767	NA
mm10.tRX-Ala-NNN-1816-1	tRX-Ala-NNN-1816	alttRNA-Ala-NNN-103	alttRNA-Ala-NNN-102	alttRNA-Ala-NNN-102	tRX-Ala-NNN-1816	tRX-Ala-NNN-1816	alttRNA-Ala-NNN-102	alttRNA-Ala-NNN-102	alttRNA-Ala-NNN-102	tRX-Ala-NNN-1816	tRX-Ala-NNN-1816	tRX-Ala-NNN-1816	tRX-Ala-NNN-1816	alttRNA-Ala-NNN-102	tRX-Ala-NNN-1816	tRX-Ala-NNN-1816	tRX-Ala-NNN-1816	Unk
mm10.tRX-Ser-NNN-13745-58	tRX-Ser-NNN-13745	NA	NA	NA	NA	NA	NA	NA	NA	NA	NA	NA	NA	NA	NA	NA	tRX-Ser-NNN-13745	NA
mm10.tRX-Ser-NNN-337-1	tRX-Ser-NNN-337	NA	tRX-Ser-NNN-337	tRX-Ser-NNN-337	tRX-Ser-NNN-337	tRX-Ser-NNN-337	tRX-Ser-NNN-337	tRX-Ser-NNN-337	tRX-Ser-NNN-337	tRX-Ser-NNN-337	alttRNA-Ser-NNN-803	tRX-Ser-NNN-337	tRX-Ser-NNN-337	tRX-Ser-NNN-337	tRX-Ser-NNN-337	tRX-Ser-NNN-337	tRX-Ser-NNN-337	NA
mm10.tRX-Ser-NNN-9603-1	tRX-Ser-NNN-9603	NA	tRX-Ser-NNN-9603	tRX-Ser-NNN-9603	tRX-Ser-NNN-9603	tRX-Ser-NNN-9603	tRX-Ser-NNN-9603	tRX-Ser-NNN-9603	tRX-Ser-NNN-9603	tRX-Ser-NNN-9603	tRX-Ser-NNN-9603	tRX-Ser-NNN-9603	tRX-Ser-NNN-9603	tRX-Ser-NNN-9603	NA	tRX-Ser-NNN-9603	tRX-Ser-NNN-9603	alttRNA-Ser-NNN-805
mm10.tRX-Und-NNN-2848-1	tRX-Und-NNN-2848	alttRNA-Und-NNN-289	NA	NA	NA	tRX-Und-NNN-2848	tRX-Und-NNN-2848	NA	NA	tRX-Und-NNN-2848	tRX-Und-NNN-2848	NA	NA	NA	tRX-Und-NNN-2848	NA	tRX-Und-NNN-2848	Unk
mm10.tRX-Ser-NNN-2301-2	tRX-Ser-NNN-2301	NA	NA	NA	tRX-Ser-NNN-2301	tRX-Ser-NNN-2301	tRX-Ser-NNN-2301	tRX-Ser-NNN-2301	tRX-Ser-NNN-2301	tRX-Ser-NNN-2301	NA	tRX-Ser-NNN-2301	tRX-Ser-NNN-2301	tRX-Ser-NNN-2301	NA	tRX-Ser-NNN-2301	NA	NA
mm10.tRX-Ser-NNN-5505-1	tRX-Ser-NNN-5505	alttRNA-Ser-NNN-808	NA	tRX-Ser-NNN-5505	tRX-Ser-NNN-5505	tRX-Ser-NNN-5505	tRX-Ser-NNN-5505	tRX-Ser-NNN-5505	tRX-Ser-NNN-5505	tRX-Ser-NNN-5505	NA	tRX-Ser-NNN-5505	tRX-Ser-NNN-5505	tRX-Ser-NNN-5505	NA	tRX-Ser-NNN-5505	tRX-Ser-NNN-5505	Unk
mm10.tRX-Ser-NNN-6017-1	tRX-Ser-NNN-6017	NA	alttRNA-Ser-NNN-810	alttRNA-Ser-NNN-810	alttRNA-Ser-NNN-810	alttRNA-Ser-NNN-810	alttRNA-Ser-NNN-810	alttRNA-Ser-NNN-810	alttRNA-Ser-NNN-810	alttRNA-Ser-NNN-810	tRX-Ser-NNN-11590	alttRNA-Ser-NNN-810	alttRNA-Ser-NNN-810	alttRNA-Ser-NNN-810	alttRNA-Ser-NNN-812	alttRNA-Ser-NNN-810	tRX-Ser-NNN-6017	Unk
mm10.tRX-Ser-NNN-2893-7	tRX-Ser-NNN-2893	alttRNA-Ser-NNN-814	tRX-Ser-NNN-2893	tRX-Ser-NNN-2893	tRX-Ser-NNN-2893	tRX-Ser-NNN-2893	tRX-Ser-NNN-2893	tRX-Ser-NNN-2893	tRX-Ser-NNN-2893	tRX-Ser-NNN-2893	tRX-Ser-NNN-2864	tRX-Ser-NNN-2893	tRX-Ser-NNN-2893	tRX-Ser-NNN-2893	tRX-Ser-NNN-2864	tRX-Ser-NNN-2893	tRX-Ser-NNN-2893	NA
mm10.tRX-Ser-NNN-7893-9	tRX-Ser-NNN-7893	alttRNA-Ser-NNN-816	tRX-Ser-NNN-7893	tRX-Ser-NNN-7893	tRX-Ser-NNN-7893	tRX-Ser-NNN-7893	tRX-Ser-NNN-7893	tRX-Ser-NNN-7893	tRX-Ser-NNN-7893	tRX-Ser-NNN-7893	tRX-Ser-NNN-2015	tRX-Ser-NNN-7893	tRX-Ser-NNN-7893	tRX-Ser-NNN-7893	alttRNA-Ser-NNN-818	tRX-Ser-NNN-7893	tRX-Ser-NNN-7893	alttRNA-Ser-NNN-819
mm10.tRX-Ser-NNN-4936-1	tRX-Ser-NNN-4936	alttRNA-Ser-NNN-823	tRX-Ser-NNN-4936	alttRNA-Ser-NNN-822	tRX-Ser-NNN-4936	tRX-Ser-NNN-4936	tRX-Ser-NNN-4936	tRX-Ser-NNN-4936	alttRNA-Ser-NNN-822	tRX-Ser-NNN-4936	alttRNA-Ser-NNN-822	alttRNA-Ser-NNN-822	tRX-Ser-NNN-4936	alttRNA-Ser-NNN-822	alttRNA-Ser-NNN-822	alttRNA-Ser-NNN-822	tRX-Ser-NNN-4936	NA
mm10.tRX-Ser-NNN-10966-308	tRX-Ser-NNN-10966	NA	NA	tRX-Ser-NNN-10966	NA	tRX-Ser-NNN-10966	NA	tRX-Ser-NNN-10966	Unk	NA	NA	tRX-Ser-NNN-10991	tRX-Ser-NNN-10966	tRX-Ser-NNN-10966	NA	tRX-Ser-NNN-10966	tRX-Ser-NNN-10966	NA
mm10.tRX-Ser-NNN-13094-4	tRX-Ser-NNN-13094	NA	NA	NA	NA	NA	tRX-Ser-NNN-13094	tRX-Ser-NNN-13094	tRX-Ser-NNN-13094	tRX-Ser-NNN-13094	NA	tRX-Ser-NNN-13094	tRX-Ser-NNN-13094	tRX-Ser-NNN-13094	NA	NA	tRX-Ser-NNN-13094	NA
mm10.tRX-Glu-NNN-155-1	tRX-Glu-NNN-155	NA	tRX-Glu-NNN-155	tRX-Glu-NNN-155	tRX-Glu-NNN-155	tRX-Glu-NNN-155	tRX-Glu-NNN-155	tRX-Glu-NNN-155	tRX-Glu-NNN-155	tRX-Glu-NNN-155	tRX-Glu-NNN-155	tRX-Glu-NNN-155	tRX-Glu-NNN-155	tRX-Glu-NNN-155	tRX-Glu-NNN-155	tRX-Glu-NNN-155	tRX-Glu-NNN-155	Unk
mm10.tRX-Ser-NNN-4201-1	tRX-Ser-NNN-4201	NA	NA	NA	tRX-Ser-NNN-4201	tRX-Ser-NNN-4201	tRX-Ser-NNN-4201	tRX-Ser-NNN-4201	tRX-Ser-NNN-4201	NA	NA	tRX-Ser-NNN-4201	tRX-Ser-NNN-4201	NA	NA	NA	tRX-Ser-NNN-4201	NA
mm10.tRX-Ala-NNN-341-1	tRX-Ala-NNN-341	tRX-Ala-NNN-341	tRX-Ala-NNN-341	tRX-Ala-NNN-341	tRX-Ala-NNN-341	tRX-Ala-NNN-341	tRX-Ala-NNN-341	tRX-Ala-NNN-341	tRX-Ala-NNN-341	tRX-Ala-NNN-341	NA	tRX-Ala-NNN-341	tRX-Ala-NNN-341	tRX-Ala-NNN-341	tRX-Ala-NNN-341	tRX-Ala-NNN-341	tRX-Ala-NNN-341	Unk
mm10.tRX-Ser-NNN-9210-1	tRX-Ser-NNN-9210	NA	tRX-Ser-NNN-9210	tRX-Ser-NNN-9210	tRX-Ser-NNN-9210	tRX-Ser-NNN-9210	tRX-Ser-NNN-9210	tRX-Ser-NNN-9210	tRX-Ser-NNN-9210	tRX-Ser-NNN-9210	tRX-Ser-NNN-9210	tRX-Ser-NNN-9210	tRX-Ser-NNN-9210	tRX-Ser-NNN-9210	alttRNA-Ser-NNN-827	tRX-Ser-NNN-9210	tRX-Ser-NNN-9210	NA
mm10.tRX-Gly-NNN-263-1	tRX-Gly-NNN-263	tRX-Gly-NNN-263	tRX-Gly-NNN-263	tRX-Gly-NNN-263	tRX-Gly-NNN-263	tRX-Gly-NNN-263	tRX-Gly-NNN-263	tRX-Gly-NNN-263	tRX-Gly-NNN-263	tRX-Gly-NNN-263	tRX-Gly-NNN-263	tRX-Gly-NNN-263	tRX-Gly-NNN-263	tRX-Gly-NNN-263	tRX-Gly-NNN-263	tRX-Gly-NNN-263	tRX-Gly-NNN-263	alttRNA-Gly-NNN-35
mm10.tRX-Ala-NNN-1236-1	tRX-Ala-NNN-1236	tRX-Ala-NNN-1236	tRX-Ala-NNN-1236	tRX-Ala-NNN-1236	tRX-Ala-NNN-1236	tRX-Ala-NNN-1236	tRX-Ala-NNN-1236	alttRNA-Ala-NNN-106	tRX-Ala-NNN-1236	tRX-Ala-NNN-1236	tRX-Ala-NNN-1236	tRX-Ala-NNN-1236	tRX-Ala-NNN-1236	tRX-Ala-NNN-1236	tRX-Ala-NNN-1236	tRX-Ala-NNN-1236	tRX-Ala-NNN-1236	Unk
mm10.tRX-Ser-NNN-1902-1	tRX-Ser-NNN-1902	alttRNA-Ser-NNN-829	alttRNA-Ser-NNN-830	tRX-Ser-NNN-1902	tRX-Ser-NNN-1902	tRX-Ser-NNN-1902	tRX-Ser-NNN-1902	tRX-Ser-NNN-1902	tRX-Ser-NNN-1902	tRX-Ser-NNN-1902	tRX-Ser-NNN-1902	tRX-Ser-NNN-1902	tRX-Ser-NNN-1902	tRX-Ser-NNN-1902	alttRNA-Ser-NNN-831	alttRNA-Ser-NNN-830	tRX-Ser-NNN-1902	alttRNA-Ser-NNN-832
mm10.tRX-Asn-NNN-1627-1	tRX-Asn-NNN-1627	alttRNA-Asn-NNN-66	tRX-Asn-NNN-1627	tRX-Asn-NNN-1627	tRX-Asn-NNN-1627	tRX-Asn-NNN-1627	tRX-Asn-NNN-1627	tRX-Asn-NNN-1627	tRX-Asn-NNN-1627	tRX-Asn-NNN-1627	tRX-Asn-NNN-1627	tRX-Asn-NNN-1627	tRX-Asn-NNN-1627	tRX-Asn-NNN-1627	tRX-Asn-NNN-1627	tRX-Asn-NNN-1627	tRX-Asn-NNN-1627	alttRNA-Asn-NNN-67
mm10.tRX-Ser-NNN-13745-18	tRX-Ser-NNN-13745	NA	NA	tRX-Ser-NNN-13745	NA	tRX-Ser-NNN-13745	NA	tRX-Ser-NNN-14439	tRX-Ser-NNN-13745	NA	tRX-Ser-NNN-13745	tRX-Ser-NNN-13745	NA	tRX-Ser-NNN-13745	tRX-Ser-NNN-13751	NA	tRX-Ser-NNN-13745	NA
mm10.tRX-Ser-NNN-13229-1	tRX-Ser-NNN-13229	NA	tRX-Ser-NNN-13229	tRX-Ser-NNN-13229	tRX-Ser-NNN-13229	tRX-Ser-NNN-13229	tRX-Ser-NNN-13229	tRX-Ser-NNN-13229	tRX-Ser-NNN-13229	tRX-Ser-NNN-13229	tRX-Ser-NNN-13229	tRX-Ser-NNN-13229	tRX-Ser-NNN-13229	tRX-Ser-NNN-13229	alttRNA-Ser-NNN-836	tRX-Ser-NNN-13229	tRX-Ser-NNN-13229	NA
mm10.tRX-Ser-NNN-7183-1	tRX-Ser-NNN-7183	tRX-Ser-NNN-7183	tRX-Ser-NNN-7183	tRX-Ser-NNN-7183	tRX-Ser-NNN-7183	tRX-Ser-NNN-7183	tRX-Ser-NNN-7183	tRX-Ser-NNN-7183	tRX-Ser-NNN-7183	tRX-Ser-NNN-7183	alttRNA-Ser-NNN-838	tRX-Ser-NNN-7183	tRX-Ser-NNN-7183	tRX-Ser-NNN-7183	tRX-Ser-NNN-7183	tRX-Ser-NNN-7183	tRX-Ser-NNN-7183	NA
mm10.tRX-Ser-NNN-13636-1	tRX-Ser-NNN-13636	NA	tRX-Ser-NNN-13636	tRX-Ser-NNN-13636	tRX-Ser-NNN-13636	tRX-Ser-NNN-13636	tRX-Ser-NNN-13636	tRX-Ser-NNN-13636	tRX-Ser-NNN-13636	tRX-Ser-NNN-13636	tRX-Ser-NNN-13636	tRX-Ser-NNN-13636	tRX-Ser-NNN-13636	tRX-Ser-NNN-13636	tRX-Ser-NNN-13636	tRX-Ser-NNN-13636	tRX-Ser-NNN-13636	Unk
mm10.tRX-Glu-NNN-102-1	tRX-Glu-NNN-102	alttRNA-Glu-NNN-22	tRX-Glu-NNN-102	tRX-Glu-NNN-102	tRX-Glu-NNN-102	tRX-Glu-NNN-102	tRX-Glu-NNN-102	tRX-Glu-NNN-102	tRX-Glu-NNN-102	tRX-Glu-NNN-102	tRX-Glu-NNN-102	tRX-Glu-NNN-102	tRX-Glu-NNN-102	tRX-Glu-NNN-102	tRX-Glu-NNN-102	tRX-Glu-NNN-102	tRX-Glu-NNN-102	NA
mm10.tRX-Ser-NNN-14411-89	tRX-Ser-NNN-14411	NA	tRX-Ser-NNN-14411	tRX-Ser-NNN-14411	NA	tRX-Ser-NNN-14411	NA	tRX-Ser-NNN-14411	tRX-Ser-NNN-14411	tRX-Ser-NNN-14411	tRX-Ser-NNN-14411	tRX-Ser-NNN-14411	tRX-Ser-NNN-14411	NA	tRX-Ser-NNN-14411	NA	tRX-Ser-NNN-14411	NA
mm10.tRX-Ser-NNN-10779-5	tRX-Ser-NNN-10779	tRX-Ser-NNN-2228	tRX-Ser-NNN-10779	tRX-Ser-NNN-10779	NA	tRX-Ser-NNN-10779	NA	tRX-Ser-NNN-13402	tRX-Ser-NNN-10779	NA	NA	NA	tRX-Ser-NNN-10779	NA	NA	tRX-Ser-NNN-10779	NA	NA
mm10.tRX-Ser-NNN-3808-1	tRX-Ser-NNN-3808	NA	NA	tRX-Ser-NNN-3808	alttRNA-Ser-NNN-844	alttRNA-Ser-NNN-844	alttRNA-Ser-NNN-844	tRX-Ser-NNN-10572	tRX-Ser-NNN-3808	alttRNA-Ser-NNN-844	NA	alttRNA-Ser-NNN-844	alttRNA-Ser-NNN-844	alttRNA-Ser-NNN-844	tRX-Ser-NNN-3808	alttRNA-Ser-NNN-844	tRX-Ser-NNN-3808	NA
mm10.tRX-Ile-NNN-369-1	tRX-Ile-NNN-369	NA	NA	tRX-Ile-NNN-369	tRX-Ile-NNN-369	tRX-Ile-NNN-369	tRX-Ile-NNN-369	tRX-Ile-NNN-369	tRX-Ile-NNN-369	tRX-Ile-NNN-369	tRX-Ile-NNN-369	alttRNA-Ile-NNN-20	tRX-Ile-NNN-369	tRX-Ile-NNN-369	alttRNA-Ile-NNN-20	tRX-Ile-NNN-369	tRX-Ile-NNN-369	alttRNA-Ile-NNN-21
mm10.tRX-Ser-NNN-9948-1	tRX-Ser-NNN-9948	alttRNA-Ser-NNN-846	tRX-Ser-NNN-9948	tRX-Ser-NNN-9948	tRX-Ser-NNN-9948	tRX-Ser-NNN-9948	tRX-Ser-NNN-9948	tRX-Ser-NNN-9948	tRX-Ser-NNN-9948	tRX-Ser-NNN-9948	alttRNA-Ser-NNN-847	tRX-Ser-NNN-9948	tRX-Ser-NNN-9948	tRX-Ser-NNN-9948	tRX-Ser-NNN-9948	tRX-Ser-NNN-9948	tRX-Ser-NNN-9948	NA
mm10.tRX-Und-NNN-2323-6	tRX-Und-NNN-2323	tRX-Und-NNN-2323	alttRNA-Und-NNN-290	alttRNA-Und-NNN-290	tRX-Und-NNN-2323	tRX-Und-NNN-2323	tRX-Und-NNN-2323	tRX-Und-NNN-2323	alttRNA-Und-NNN-290	alttRNA-Und-NNN-290	alttRNA-Und-NNN-290	alttRNA-Und-NNN-290	alttRNA-Und-NNN-290	alttRNA-Und-NNN-290	tRX-Und-NNN-2323	alttRNA-Und-NNN-290	tRX-Und-NNN-2323	NA
mm10.tRX-Ser-NNN-9707-1	tRX-Ser-NNN-9707	NA	tRX-Ser-NNN-9707	tRX-Ser-NNN-9707	tRX-Ser-NNN-9707	tRX-Ser-NNN-9707	tRX-Ser-NNN-9707	tRX-Ser-NNN-9707	tRX-Ser-NNN-9707	NA	NA	NA	tRX-Ser-NNN-9707	tRX-Ser-NNN-9707	NA	tRX-Ser-NNN-9707	tRX-Ser-NNN-9707	NA
mm10.tRX-Ser-NNN-2205-96	tRX-Ser-NNN-2228	tRX-Ser-NNN-533	tRX-Ser-NNN-2228	tRX-Ser-NNN-533	tRX-Ser-NNN-533	tRX-Ser-NNN-2228	tRX-Ser-NNN-2228	tRX-Ser-NNN-533	tRX-Ser-NNN-2228	tRX-Ser-NNN-2228	tRX-Ser-NNN-533	tRX-Ser-NNN-533	tRX-Ser-NNN-2228	tRX-Ser-NNN-533	tRX-Ser-NNN-533	tRX-Ser-NNN-533	tRX-Ser-NNN-2228	NA
mm10.tRX-Ser-NNN-2023-1	tRX-Ser-NNN-2023	alttRNA-Ser-NNN-851	tRX-Ser-NNN-2023	tRX-Ser-NNN-2023	tRX-Ser-NNN-2023	tRX-Ser-NNN-2023	tRX-Ser-NNN-2023	tRX-Ser-NNN-2023	tRX-Ser-NNN-2023	tRX-Ser-NNN-2023	tRX-Ser-NNN-2023	tRX-Ser-NNN-2023	tRX-Ser-NNN-2023	tRX-Ser-NNN-2023	tRX-Ser-NNN-2023	tRX-Ser-NNN-2023	tRX-Ser-NNN-2023	NA
mm10.tRX-Ser-NNN-4368-12	tRX-Ser-NNN-4368	NA	NA	tRX-Ser-NNN-9189	NA	tRX-Ser-NNN-4368	tRX-Ser-NNN-4368	tRX-Ser-NNN-4368	tRX-Ser-NNN-9189	tRX-Ser-NNN-4368	NA	tRX-Ser-NNN-4368	tRX-Ser-NNN-4368	tRX-Ser-NNN-12009	NA	tRX-Ser-NNN-4368	NA	NA
mm10.tRX-Ser-NNN-6747-19	tRX-Ser-NNN-6747	NA	tRX-Ser-NNN-6747	tRX-Ser-NNN-6747	tRX-Ser-NNN-6747	NA	Unk	tRX-Ser-NNN-6747	tRX-Ser-NNN-6747	tRX-Ser-NNN-6747	NA	tRX-Ser-NNN-6747	tRX-Ser-NNN-6747	tRX-Ser-NNN-6747	NA	Unk	NA	NA
mm10.tRX-Und-NNN-1042-1	tRX-Und-NNN-1042	alttRNA-Und-NNN-292	tRX-Und-NNN-1042	alttRNA-Und-NNN-292	alttRNA-Und-NNN-292	alttRNA-Und-NNN-292	alttRNA-Und-NNN-292	tRX-Und-NNN-1042	alttRNA-Und-NNN-292	alttRNA-Und-NNN-292	tRX-Und-NNN-1042	alttRNA-Und-NNN-292	alttRNA-Und-NNN-292	alttRNA-Und-NNN-292	NA	alttRNA-Und-NNN-292	tRX-Und-NNN-1042	Unk
mm10.tRX-Und-NNN-3615-1	tRX-Und-NNN-3615	tRX-Und-NNN-3615	tRX-Und-NNN-3615	alttRNA-Und-NNN-295	alttRNA-Und-NNN-295	alttRNA-Und-NNN-295	alttRNA-Und-NNN-295	alttRNA-Und-NNN-295	alttRNA-Und-NNN-295	alttRNA-Und-NNN-295	tRX-Und-NNN-3615	alttRNA-Und-NNN-295	alttRNA-Und-NNN-295	alttRNA-Und-NNN-295	tRX-Und-NNN-3615	tRX-Und-NNN-3615	tRX-Und-NNN-3615	alttRNA-Und-NNN-296
mm10.tRX-Asn-NNN-1950-1	tRX-Asn-NNN-1950	NA	NA	NA	NA	NA	NA	NA	NA	NA	NA	NA	NA	NA	NA	NA	tRX-Asn-NNN-1950	NA
mm10.tRX-Ser-NNN-7646-1	tRX-Ser-NNN-7646	tRX-Ser-NNN-7646	tRX-Ser-NNN-7646	tRX-Ser-NNN-7646	tRX-Ser-NNN-7646	tRX-Ser-NNN-7646	tRX-Ser-NNN-7646	tRX-Ser-NNN-7646	tRX-Ser-NNN-7646	tRX-Ser-NNN-7646	NA	tRX-Ser-NNN-7646	tRX-Ser-NNN-7646	tRX-Ser-NNN-7646	NA	tRX-Ser-NNN-7646	tRX-Ser-NNN-7646	NA
mm10.tRX-Und-NNN-3213-1	tRX-Und-NNN-3213	tRX-Ser-NNN-4185	NA	NA	NA	tRX-Und-NNN-3213	tRX-Und-NNN-3213	tRX-Und-NNN-3213	tRX-Und-NNN-3213	tRX-Und-NNN-3213	tRX-Und-NNN-3213	NA	tRX-Und-NNN-3213	NA	NA	NA	tRX-Und-NNN-3213	NA
mm10.tRX-Asn-NNN-1489-1	tRX-Asn-NNN-1489	alttRNA-Asn-NNN-72	tRX-Asn-NNN-1489	tRX-Asn-NNN-1489	tRX-Asn-NNN-1489	tRX-Asn-NNN-1489	tRX-Asn-NNN-1489	alttRNA-Asn-NNN-71	tRX-Asn-NNN-1489	tRX-Asn-NNN-1489	tRX-Asn-NNN-1489	alttRNA-Asn-NNN-71	tRX-Asn-NNN-1489	alttRNA-Asn-NNN-71	tRX-Asn-NNN-1489	alttRNA-Asn-NNN-71	tRX-Asn-NNN-1489	alttRNA-Asn-NNN-73
mm10.tRX-Ala-NNN-1081-1	tRX-Ala-NNN-1081	alttRNA-Ala-NNN-109	tRX-Ala-NNN-1081	tRX-Ala-NNN-1081	tRX-Ala-NNN-1081	tRX-Ala-NNN-1081	tRX-Ala-NNN-1081	tRX-Ala-NNN-1081	tRX-Ala-NNN-1081	tRX-Ala-NNN-1081	tRX-Ala-NNN-1081	tRX-Ala-NNN-1081	tRX-Ala-NNN-1081	tRX-Ala-NNN-1081	tRX-Ala-NNN-1081	tRX-Ala-NNN-1081	tRX-Ala-NNN-1081	Unk
mm10.tRX-Ser-NNN-1015-1	tRX-Ser-NNN-1015	NA	NA	tRX-Ser-NNN-1015	tRX-Ser-NNN-1015	tRX-Ser-NNN-1015	tRX-Ser-NNN-1015	tRX-Ser-NNN-1015	tRX-Ser-NNN-1015	tRX-Ser-NNN-1015	alttRNA-Ser-NNN-858	tRX-Ser-NNN-1015	tRX-Ser-NNN-1015	tRX-Ser-NNN-1015	alttRNA-Ser-NNN-858	tRX-Ser-NNN-1015	tRX-Ser-NNN-1015	NA
mm10.tRX-Ser-NNN-2879-22	tRX-Ser-NNN-2879	tRX-Ser-NNN-2879	tRX-Ser-NNN-2879	alttRNA-Ser-NNN-859	tRX-Ser-NNN-2879	tRX-Ser-NNN-2879	tRX-Ser-NNN-2879	tRX-Ser-NNN-2879	tRX-Ser-NNN-2879	tRX-Ser-NNN-2879	NA	tRX-Ser-NNN-2879	tRX-Ser-NNN-2879	tRX-Ser-NNN-2879	Unk	tRX-Ser-NNN-2879	tRX-Ser-NNN-2879	NA
mm10.tRX-Ser-NNN-8164-1	tRX-Ser-NNN-8164	alttRNA-Ser-NNN-860	tRX-Ser-NNN-8164	tRX-Ser-NNN-8164	tRX-Ser-NNN-8164	tRX-Ser-NNN-8164	tRX-Ser-NNN-8164	tRX-Ser-NNN-8164	tRX-Ser-NNN-8164	tRX-Ser-NNN-8164	tRX-Ser-NNN-8164	tRX-Ser-NNN-8164	tRX-Ser-NNN-8164	tRX-Ser-NNN-8164	NA	tRX-Ser-NNN-8164	tRX-Ser-NNN-8164	Unk
mm10.tRX-Ser-NNN-1557-1	tRX-Ser-NNN-1557	NA	tRX-Ser-NNN-1557	tRX-Ser-NNN-1557	tRX-Ser-NNN-1557	tRX-Ser-NNN-1557	tRX-Ser-NNN-1557	tRX-Ser-NNN-1557	tRX-Ser-NNN-1557	tRX-Ser-NNN-1557	NA	tRX-Ser-NNN-1557	tRX-Ser-NNN-1557	tRX-Ser-NNN-1557	tRX-Ser-NNN-1551	tRX-Ser-NNN-1557	tRX-Ser-NNN-1557	NA
mm10.tRX-Ser-NNN-253-2	tRX-Ser-NNN-253	tRX-Ser-NNN-253	tRX-Ser-NNN-253	tRX-Ser-NNN-253	NA	tRX-Ser-NNN-253	tRX-Ser-NNN-253	tRX-Ser-NNN-253	tRX-Ser-NNN-253	tRX-Ser-NNN-253	tRX-Ser-NNN-253	tRX-Ser-NNN-253	tRX-Ser-NNN-253	tRX-Ser-NNN-253	tRX-Ser-NNN-253	tRX-Ser-NNN-253	tRX-Ser-NNN-253	NA
mm10.tRX-Ser-NNN-8314-1	tRX-Ser-NNN-8314	alttRNA-Ser-NNN-865	tRX-Ser-NNN-8314	tRX-Ser-NNN-8314	tRX-Ser-NNN-8314	tRX-Ser-NNN-8314	tRX-Ser-NNN-8314	tRX-Ser-NNN-8314	tRX-Ser-NNN-8314	tRX-Ser-NNN-8314	tRX-Ser-NNN-8314	tRX-Ser-NNN-8314	tRX-Ser-NNN-8314	tRX-Ser-NNN-8314	NA	tRX-Ser-NNN-8314	tRX-Ser-NNN-8314	NA
mm10.tRX-Cys-NNN-96-1	tRX-Cys-NNN-96	NA	tRX-Cys-NNN-96	tRX-Cys-NNN-96	tRX-Cys-NNN-96	tRX-Cys-NNN-96	tRX-Cys-NNN-96	tRX-Cys-NNN-96	tRX-Cys-NNN-96	tRX-Cys-NNN-96	tRX-Cys-NNN-96	tRX-Cys-NNN-96	tRX-Cys-NNN-96	tRX-Cys-NNN-96	tRX-Cys-NNN-96	tRX-Cys-NNN-96	tRX-Cys-NNN-96	NA
mm10.tRX-Asn-NNN-63-1	tRX-Asn-NNN-63	tRX-Asn-NNN-63	tRX-Asn-NNN-63	tRX-Asn-NNN-63	tRX-Asn-NNN-63	tRX-Asn-NNN-63	tRX-Asn-NNN-63	tRX-Asn-NNN-63	tRX-Asn-NNN-63	tRX-Asn-NNN-63	tRX-Asn-NNN-63	tRX-Asn-NNN-63	tRX-Asn-NNN-63	tRX-Asn-NNN-63	tRX-Asn-NNN-63	tRX-Asn-NNN-63	tRX-Asn-NNN-63	NA
mm10.tRX-Ser-NNN-2205-90	tRX-Ser-NNN-2228	NA	NA	tRX-Ser-NNN-2228	tRX-Ser-NNN-2228	tRX-Ser-NNN-2228	tRX-Ser-NNN-2228	tRX-Ser-NNN-2228	tRX-Ser-NNN-2228	tRX-Ser-NNN-2228	tRX-Ser-NNN-2228	tRX-Ser-NNN-2228	tRX-Ser-NNN-2228	tRX-Ser-NNN-2228	tRX-Ser-NNN-2228	tRX-Ser-NNN-2228	tRX-Ser-NNN-2228	alttRNA-Ser-NNN-866
mm10.tRX-Ser-NNN-5393-20	tRX-Ser-NNN-5393	NA	tRX-Ser-NNN-5393	tRX-Ser-NNN-5393	tRX-Ser-NNN-5393	tRX-Ser-NNN-5393	tRX-Ser-NNN-5393	tRX-Ser-NNN-5393	tRX-Ser-NNN-5393	tRX-Ser-NNN-5393	tRX-Ser-NNN-5393	tRX-Ser-NNN-5393	tRX-Ser-NNN-5393	tRX-Ser-NNN-5393	NA	tRX-Ser-NNN-5393	tRX-Ser-NNN-5393	NA
mm10.tRX-Ser-NNN-4812-1	tRX-Ser-NNN-4812	alttRNA-Ser-NNN-868	tRX-Ser-NNN-4812	tRX-Ser-NNN-4812	tRX-Ser-NNN-4812	tRX-Ser-NNN-4812	tRX-Ser-NNN-4812	tRX-Ser-NNN-4812	tRX-Ser-NNN-4812	tRX-Ser-NNN-4812	tRX-Ser-NNN-4812	tRX-Ser-NNN-4812	tRX-Ser-NNN-4812	tRX-Ser-NNN-4812	tRX-Ser-NNN-4812	tRX-Ser-NNN-4812	tRX-Ser-NNN-4812	NA
mm10.tRX-Leu-NNN-389-2	tRX-Leu-NNN-389	NA	tRX-Leu-NNN-389	tRX-Leu-NNN-389	tRX-Leu-NNN-389	tRX-Leu-NNN-389	tRX-Leu-NNN-389	tRX-Leu-NNN-389	tRX-Leu-NNN-389	tRX-Leu-NNN-389	tRX-Leu-NNN-389	tRX-Leu-NNN-389	tRX-Leu-NNN-389	NA	alttRNA-Leu-NNN-167	tRX-Leu-NNN-389	tRX-Leu-NNN-389	NA
mm10.tRX-Ser-NNN-12994-1	tRX-Ser-NNN-12994	alttRNA-Ser-NNN-870	tRX-Ser-NNN-12994	tRX-Ser-NNN-12994	tRX-Ser-NNN-12994	tRX-Ser-NNN-12994	tRX-Ser-NNN-12994	tRX-Ser-NNN-12994	tRX-Ser-NNN-12994	tRX-Ser-NNN-12994	tRX-Ser-NNN-12994	tRX-Ser-NNN-12994	tRX-Ser-NNN-12994	tRX-Ser-NNN-12994	NA	NA	tRX-Ser-NNN-12994	NA
mm10.tRX-Leu-NNN-1460-1	tRX-Leu-NNN-1460	alttRNA-Leu-NNN-169	tRX-Leu-NNN-1460	tRX-Leu-NNN-1460	tRX-Leu-NNN-1460	tRX-Leu-NNN-1460	tRX-Leu-NNN-1460	tRX-Leu-NNN-1460	tRX-Leu-NNN-1460	tRX-Leu-NNN-1460	tRX-Leu-NNN-1460	tRX-Leu-NNN-1460	tRX-Leu-NNN-1460	tRX-Leu-NNN-1460	tRX-Leu-NNN-1460	tRX-Leu-NNN-1460	tRX-Leu-NNN-1460	NA
mm10.tRX-Ala-NNN-1434-1	tRX-Ala-NNN-1434	NA	tRX-Ala-NNN-1434	tRX-Ala-NNN-1434	tRX-Ala-NNN-1434	tRX-Ala-NNN-1434	tRX-Ala-NNN-1434	tRX-Ala-NNN-1434	tRX-Ala-NNN-1434	tRX-Ala-NNN-1434	tRX-Ala-NNN-1434	tRX-Ala-NNN-1434	tRX-Ala-NNN-1434	tRX-Ala-NNN-1434	tRX-Ala-NNN-1434	tRX-Ala-NNN-1434	tRX-Ala-NNN-1434	alttRNA-Ala-NNN-111
mm10.tRX-Ser-NNN-8661-1	tRX-Ser-NNN-8661	tRX-Ser-NNN-8661	tRX-Ser-NNN-8661	tRX-Ser-NNN-8661	tRX-Ser-NNN-8661	tRX-Ser-NNN-8661	tRX-Ser-NNN-8661	tRX-Ser-NNN-8661	tRX-Ser-NNN-8661	tRX-Ser-NNN-8661	tRX-Ser-NNN-8661	tRX-Ser-NNN-8661	tRX-Ser-NNN-8661	tRX-Ser-NNN-8661	tRX-Ser-NNN-8661	tRX-Ser-NNN-8661	tRX-Ser-NNN-8661	NA
mm10.tRX-Und-NNN-2085-1	tRX-Und-NNN-2085	alttRNA-Und-NNN-300	tRX-Und-NNN-2085	tRX-Und-NNN-2085	tRX-Und-NNN-2085	tRX-Und-NNN-2085	tRX-Und-NNN-2085	tRX-Und-NNN-2085	tRX-Und-NNN-2085	tRX-Und-NNN-2085	tRX-Und-NNN-2085	tRX-Und-NNN-2085	tRX-Und-NNN-2085	tRX-Und-NNN-2085	tRX-Und-NNN-2085	tRX-Und-NNN-2085	tRX-Und-NNN-2085	Unk
mm10.tRX-Ser-NNN-10530-8	tRX-Ser-NNN-10530	NA	NA	NA	NA	tRX-Ser-NNN-10545	tRX-Ser-NNN-10545	tRX-Ser-NNN-10530	tRX-Ser-NNN-10530	NA	NA	tRX-Ser-NNN-10530	tRX-Ser-NNN-10530	NA	tRX-Ser-NNN-10572	tRX-Ser-NNN-10545	tRX-Ser-NNN-10530	NA
mm10.tRX-Ser-NNN-1290-1	tRX-Ser-NNN-1290	alttRNA-Ser-NNN-874	tRX-Ser-NNN-1290	tRX-Ser-NNN-1290	tRX-Ser-NNN-1290	tRX-Ser-NNN-1290	tRX-Ser-NNN-1290	tRX-Ser-NNN-1290	tRX-Ser-NNN-1290	tRX-Ser-NNN-1290	tRX-Ser-NNN-1290	alttRNA-Ser-NNN-875	tRX-Ser-NNN-1290	tRX-Ser-NNN-1290	tRX-Ser-NNN-1290	tRX-Ser-NNN-1290	NA	NA
mm10.tRX-Ser-NNN-156-1	tRX-Ser-NNN-156	alttRNA-Ser-NNN-877	tRX-Ser-NNN-156	tRX-Ser-NNN-156	tRX-Ser-NNN-156	tRX-Ser-NNN-156	tRX-Ser-NNN-156	tRX-Ser-NNN-156	tRX-Ser-NNN-156	tRX-Ser-NNN-156	tRX-Ser-NNN-156	tRX-Ser-NNN-156	tRX-Ser-NNN-156	tRX-Ser-NNN-156	tRX-Ser-NNN-156	tRX-Ser-NNN-156	tRX-Ser-NNN-156	Unk
mm10.tRX-Ser-NNN-13553-1	tRX-Ser-NNN-13553	NA	tRX-Ser-NNN-13553	tRX-Ser-NNN-13553	tRX-Ser-NNN-13553	tRX-Ser-NNN-13553	NA	NA	tRX-Ser-NNN-13553	tRX-Ser-NNN-13553	alttRNA-Ser-NNN-880	tRX-Ser-NNN-13553	tRX-Ser-NNN-13553	alttRNA-Ser-NNN-879	NA	tRX-Ser-NNN-13553	tRX-Ser-NNN-13553	NA
mm10.tRX-Ser-NNN-13447-1	tRX-Ser-NNN-13447	NA	tRX-Ser-NNN-13447	tRX-Ser-NNN-13447	tRX-Ser-NNN-13447	NA	tRX-Ser-NNN-13447	tRX-Ser-NNN-13447	tRX-Ser-NNN-13447	tRX-Ser-NNN-13447	NA	tRX-Ser-NNN-13447	NA	NA	tRX-Ser-NNN-13447	NA	NA	NA
mm10.tRX-Ser-NNN-11916-1	tRX-Ser-NNN-11916	NA	tRX-Ser-NNN-11916	tRX-Ser-NNN-11916	alttRNA-Ser-NNN-883	tRX-Ser-NNN-11916	tRX-Ser-NNN-11916	tRX-Ser-NNN-11916	tRX-Ser-NNN-11916	tRX-Ser-NNN-11916	tRX-Ser-NNN-11916	tRX-Ser-NNN-11916	alttRNA-Ser-NNN-883	tRX-Ser-NNN-11916	tRX-Ser-NNN-11916	tRX-Ser-NNN-11916	tRX-Ser-NNN-11916	NA
mm10.tRX-Ile-NNN-10-1	tRX-Ile-NNN-10	alttRNA-Ile-NNN-24	tRX-Ile-NNN-10	tRX-Ile-NNN-10	tRX-Ile-NNN-10	tRX-Ile-NNN-10	alttRNA-Ile-NNN-26	tRX-Ile-NNN-10	tRX-Ile-NNN-10	tRX-Ile-NNN-10	alttRNA-Ile-NNN-25	tRX-Ile-NNN-10	tRX-Ile-NNN-10	tRX-Ile-NNN-10	tRX-Ile-NNN-10	tRX-Ile-NNN-10	tRX-Ile-NNN-10	alttRNA-Ile-NNN-27
mm10.tRX-Ser-NNN-4685-83	tRX-Ser-NNN-4685	alttRNA-Ser-NNN-884	NA	tRX-Ser-NNN-4685	NA	tRX-Ser-NNN-4685	tRX-Ser-NNN-4685	tRX-Ser-NNN-4685	tRX-Ser-NNN-4685	tRX-Ser-NNN-4685	NA	NA	tRX-Ser-NNN-4685	NA	Unk	tRX-Ser-NNN-4685	tRX-Ser-NNN-4685	NA
mm10.tRX-Ser-NNN-9048-1	tRX-Ser-NNN-9048	alttRNA-Ser-NNN-886	tRX-Ser-NNN-9048	tRX-Ser-NNN-9048	tRX-Ser-NNN-9048	tRX-Ser-NNN-9048	tRX-Ser-NNN-9048	NA	tRX-Ser-NNN-9048	tRX-Ser-NNN-9048	alttRNA-Ser-NNN-887	NA	tRX-Ser-NNN-9048	tRX-Ser-NNN-9048	alttRNA-Ser-NNN-887	tRX-Ser-NNN-9048	tRX-Ser-NNN-9048	NA
mm10.tRX-Ser-NNN-10545-435	tRX-Ser-NNN-10545	NA	NA	NA	tRX-Ser-NNN-10545	NA	NA	tRX-Ser-NNN-10545	tRX-Ser-NNN-10545	tRX-Ser-NNN-10545	NA	tRX-Ser-NNN-10545	NA	NA	NA	tRX-Ser-NNN-10545	tRX-Ser-NNN-10545	NA
mm10.tRX-Ser-NNN-7100-1	tRX-Ser-NNN-7100	NA	tRX-Ser-NNN-7100	tRX-Ser-NNN-7100	tRX-Ser-NNN-7100	tRX-Ser-NNN-7100	tRX-Ser-NNN-7100	tRX-Ser-NNN-7100	tRX-Ser-NNN-7100	tRX-Ser-NNN-7100	tRX-Ser-NNN-7100	tRX-Ser-NNN-7100	tRX-Ser-NNN-7100	tRX-Ser-NNN-7100	tRX-Ser-NNN-7100	tRX-Ser-NNN-7100	tRX-Ser-NNN-7100	alttRNA-Ser-NNN-889
mm10.tRX-Ser-NNN-6922-33	tRX-Ser-NNN-6922	alttRNA-Ser-NNN-890	tRX-Ser-NNN-6922	tRX-Ser-NNN-6922	NA	NA	NA	NA	NA	NA	alttRNA-Ser-NNN-891	NA	NA	NA	NA	NA	tRX-Ser-NNN-6922	NA
mm10.tRX-Cys-NNN-18-1	tRX-Cys-NNN-18	alttRNA-Cys-NNN-13	tRX-Cys-NNN-18	tRX-Cys-NNN-18	tRX-Cys-NNN-18	tRX-Cys-NNN-18	tRX-Cys-NNN-18	tRX-Cys-NNN-18	tRX-Cys-NNN-18	tRX-Cys-NNN-18	alttRNA-Cys-NNN-13	tRX-Cys-NNN-18	tRX-Cys-NNN-18	tRX-Cys-NNN-18	tRX-Cys-NNN-18	tRX-Cys-NNN-18	tRX-Cys-NNN-18	NA
mm10.tRX-Ser-NNN-9981-1	tRX-Ser-NNN-9981	tRX-Ser-NNN-9981	tRX-Ser-NNN-9981	tRX-Ser-NNN-9981	tRX-Ser-NNN-9981	tRX-Ser-NNN-9981	tRX-Ser-NNN-9981	tRX-Ser-NNN-9981	tRX-Ser-NNN-9981	tRX-Ser-NNN-9981	tRX-Ser-NNN-9981	tRX-Ser-NNN-9981	tRX-Ser-NNN-9981	tRX-Ser-NNN-9981	tRX-Ser-NNN-9981	tRX-Ser-NNN-9981	tRX-Ser-NNN-9981	NA
mm10.tRX-Ser-NNN-1715-1	tRX-Ser-NNN-1715	NA	tRX-Ser-NNN-1715	tRX-Ser-NNN-1715	tRX-Ser-NNN-1715	tRX-Ser-NNN-1715	tRX-Ser-NNN-1715	tRX-Ser-NNN-1715	tRX-Ser-NNN-1715	tRX-Ser-NNN-1715	alttRNA-Ser-NNN-894	tRX-Ser-NNN-1715	tRX-Ser-NNN-1715	tRX-Ser-NNN-1715	NA	tRX-Ser-NNN-1715	tRX-Ser-NNN-1715	NA
mm10.tRX-Ser-NNN-10545-1260	tRX-Ser-NNN-10545	alttRNA-Ser-NNN-895	NA	tRX-Ser-NNN-10545	NA	NA	NA	tRX-Ser-NNN-10545	NA	NA	NA	tRX-Ser-NNN-10545	tRX-Ser-NNN-10572	NA	tRX-Ser-NNN-10545	NA	NA	NA
mm10.tRX-Ser-NNN-13745-110	tRX-Ser-NNN-13745	NA	tRX-Ser-NNN-13745	tRX-Ser-NNN-13745	tRX-Ser-NNN-13745	tRX-Ser-NNN-13745	tRX-Ser-NNN-13745	NA	tRX-Ser-NNN-13745	NA	tRX-Ser-NNN-13745	NA	tRX-Ser-NNN-13745	NA	tRX-Ser-NNN-13745	tRX-Ser-NNN-13745	tRX-Ser-NNN-13745	NA
mm10.tRX-Ser-NNN-6627-1	tRX-Ser-NNN-6627	NA	tRX-Ser-NNN-6627	tRX-Ser-NNN-6627	tRX-Ser-NNN-6627	tRX-Ser-NNN-6627	alttRNA-Ser-NNN-897	tRX-Ser-NNN-6627	tRX-Ser-NNN-6627	tRX-Ser-NNN-6627	NA	tRX-Ser-NNN-6627	tRX-Ser-NNN-6627	tRX-Ser-NNN-6627	NA	tRX-Ser-NNN-6627	tRX-Ser-NNN-6627	NA
mm10.tRX-Ser-NNN-6458-82	tRX-Ser-NNN-6458	NA	NA	tRX-Ser-NNN-6458	NA	NA	NA	tRX-Ser-NNN-6458	tRX-Ser-NNN-6458	NA	NA	NA	tRX-Ser-NNN-6458	tRX-Ser-NNN-6458	NA	NA	tRX-Ser-NNN-6458	NA
mm10.tRX-Ile-NNN-118-1	tRX-Ile-NNN-118	tRX-Ile-NNN-154	tRX-Ile-NNN-118	tRX-Ile-NNN-118	tRX-Ile-NNN-118	tRX-Ile-NNN-118	tRX-Ile-NNN-118	tRX-Ile-NNN-118	tRX-Ile-NNN-118	tRX-Ile-NNN-118	tRX-Ile-NNN-118	tRX-Ile-NNN-118	tRX-Ile-NNN-118	tRX-Ile-NNN-118	NA	tRX-Ile-NNN-118	tRX-Ile-NNN-118	NA
mm10.tRX-Und-NNN-1366-17	tRX-Und-NNN-1366	alttRNA-Und-NNN-302	tRX-Und-NNN-1366	tRX-Und-NNN-1366	tRX-Und-NNN-1366	tRX-Und-NNN-1366	tRX-Und-NNN-1366	tRX-Und-NNN-1366	tRX-Und-NNN-1366	tRX-Und-NNN-1366	tRX-Und-NNN-354	tRX-Und-NNN-1366	tRX-Und-NNN-1366	tRX-Und-NNN-1366	tRX-Und-NNN-1366	tRX-Und-NNN-1366	tRX-Und-NNN-1366	alttRNA-Ser-NNN-3
mm10.tRX-Ser-NNN-7750-2	tRX-Ser-NNN-7750	NA	NA	NA	NA	NA	NA	NA	NA	NA	NA	alttRNA-Ser-NNN-899	NA	NA	NA	alttRNA-Ser-NNN-899	NA	NA
mm10.tRX-Leu-NNN-927-1	tRX-Leu-NNN-927	tRX-Leu-NNN-927	tRX-Leu-NNN-927	tRX-Leu-NNN-927	tRX-Leu-NNN-927	tRX-Leu-NNN-927	tRX-Leu-NNN-927	tRX-Leu-NNN-927	tRX-Leu-NNN-927	tRX-Leu-NNN-927	tRX-Leu-NNN-927	tRX-Leu-NNN-927	tRX-Leu-NNN-927	tRX-Leu-NNN-927	tRX-Leu-NNN-927	tRX-Leu-NNN-927	tRX-Leu-NNN-927	NA
mm10.tRX-Ser-NNN-4562-3	tRX-Ser-NNN-4562	tRX-Ser-NNN-648	tRX-Ser-NNN-4562	tRX-Ser-NNN-4562	tRX-Ser-NNN-4562	tRX-Ser-NNN-4562	tRX-Ser-NNN-4562	tRX-Ser-NNN-4562	tRX-Ser-NNN-4562	tRX-Ser-NNN-4562	tRX-Ser-NNN-648	tRX-Ser-NNN-4562	tRX-Ser-NNN-4562	tRX-Ser-NNN-4562	tRX-Ser-NNN-2234	tRX-Ser-NNN-4562	tRX-Ser-NNN-4562	Unk
mm10.tRX-Ser-NNN-10082-1	tRX-Ser-NNN-10082	NA	NA	NA	tRX-Ser-NNN-10082	tRX-Ser-NNN-10082	tRX-Ser-NNN-10082	NA	tRX-Ser-NNN-10082	tRX-Ser-NNN-10082	NA	tRX-Ser-NNN-10082	tRX-Ser-NNN-10082	tRX-Ser-NNN-10082	NA	tRX-Ser-NNN-10082	tRX-Ser-NNN-10082	tRX-Ser-NNN-2028
mm10.tRX-Ser-NNN-12310-1	tRX-Ser-NNN-12310	alttRNA-Ser-NNN-904	alttRNA-Ser-NNN-905	tRX-Ser-NNN-12310	tRX-Ser-NNN-12310	alttRNA-Ser-NNN-905	alttRNA-Ser-NNN-905	tRX-Ser-NNN-12310	tRX-Ser-NNN-12310	tRX-Ser-NNN-12310	tRX-Ser-NNN-12310	tRX-Ser-NNN-12310	tRX-Ser-NNN-12310	tRX-Ser-NNN-12310	tRX-Ser-NNN-12310	tRX-Ser-NNN-12310	tRX-Ser-NNN-12310	NA
mm10.tRX-Ser-NNN-6351-1	tRX-Ser-NNN-6351	tRX-Ser-NNN-1546	tRX-Ser-NNN-1546	tRX-Ser-NNN-1546	tRX-Ser-NNN-1546	tRX-Ser-NNN-1546	tRX-Ser-NNN-1546	tRX-Ser-NNN-1546	tRX-Ser-NNN-1546	tRX-Ser-NNN-1546	tRX-Ser-NNN-1546	tRX-Ser-NNN-1546	tRX-Ser-NNN-1546	tRX-Ser-NNN-1546	tRX-Ser-NNN-6351	tRX-Ser-NNN-1546	tRX-Ser-NNN-6351	alttRNA-Ser-NNN-907
mm10.tRX-Ser-NNN-2822-2	tRX-Ser-NNN-2822	alttRNA-Ser-NNN-911	alttRNA-Ser-NNN-910	tRX-Ser-NNN-2822	tRX-Ser-NNN-2822	tRX-Ser-NNN-2822	tRX-Ser-NNN-2822	alttRNA-Ser-NNN-910	alttRNA-Ser-NNN-910	tRX-Ser-NNN-2822	alttRNA-Ser-NNN-912	alttRNA-Ser-NNN-910	tRX-Ser-NNN-2822	tRX-Ser-NNN-2822	tRX-Ser-NNN-2822	tRX-Ser-NNN-2822	tRX-Ser-NNN-2822	NA
mm10.tRX-Ser-NNN-11357-1	tRX-Ser-NNN-11357	alttRNA-Ser-NNN-914	NA	tRX-Ser-NNN-11357	tRX-Ser-NNN-11357	tRX-Ser-NNN-11357	tRX-Ser-NNN-11357	tRX-Ser-NNN-11357	tRX-Ser-NNN-11357	tRX-Ser-NNN-11357	NA	tRX-Ser-NNN-11357	tRX-Ser-NNN-11357	tRX-Ser-NNN-11357	NA	tRX-Ser-NNN-11357	tRX-Ser-NNN-11357	NA
mm10.tRX-Asn-NNN-975-5	tRX-Asn-NNN-975	tRX-Asn-NNN-975	tRX-Asn-NNN-975	tRX-Asn-NNN-975	tRX-Asn-NNN-975	tRX-Asn-NNN-975	tRX-Asn-NNN-975	tRX-Asn-NNN-975	tRX-Asn-NNN-975	NA	tRX-Asn-NNN-975	tRX-Asn-NNN-975	tRX-Asn-NNN-975	tRX-Asn-NNN-975	tRX-Asn-NNN-975	tRX-Asn-NNN-975	tRX-Asn-NNN-975	NA
mm10.tRX-Ser-NNN-13311-70	tRX-Ser-NNN-13331	NA	tRX-Ser-NNN-13331	tRX-Ser-NNN-13331	tRX-Ser-NNN-13331	tRX-Ser-NNN-13331	tRX-Ser-NNN-13331	tRX-Ser-NNN-13331	tRX-Ser-NNN-13331	tRX-Ser-NNN-13331	NA	NA	tRX-Ser-NNN-13331	tRX-Ser-NNN-13331	NA	NA	tRX-Ser-NNN-13331	NA
mm10.tRX-Ser-NNN-5398-1	tRX-Ser-NNN-5398	NA	tRX-Ser-NNN-5398	tRX-Ser-NNN-5398	tRX-Ser-NNN-5398	tRX-Ser-NNN-5398	tRX-Ser-NNN-5398	tRX-Ser-NNN-5398	tRX-Ser-NNN-5398	tRX-Ser-NNN-5398	NA	tRX-Ser-NNN-5398	tRX-Ser-NNN-5398	tRX-Ser-NNN-5398	alttRNA-Ser-NNN-916	tRX-Ser-NNN-5398	tRX-Ser-NNN-5398	NA
mm10.tRX-Ser-NNN-9239-1	tRX-Ser-NNN-9239	NA	NA	tRX-Ser-NNN-9239	tRX-Ser-NNN-9239	NA	tRX-Ser-NNN-9239	NA	NA	tRX-Ser-NNN-9239	alttRNA-Ser-NNN-918	NA	NA	tRX-Ser-NNN-9239	alttRNA-Ser-NNN-918	tRX-Ser-NNN-9239	tRX-Ser-NNN-9239	NA
mm10.tRX-Ser-NNN-5754-2	tRX-Ser-NNN-5754	alttRNA-Ser-NNN-919	tRX-Ser-NNN-5754	tRX-Ser-NNN-5754	tRX-Ser-NNN-5754	tRX-Ser-NNN-5754	tRX-Ser-NNN-5754	tRX-Ser-NNN-5754	tRX-Ser-NNN-5754	tRX-Ser-NNN-5754	tRX-Ser-NNN-5754	tRX-Ser-NNN-5754	tRX-Ser-NNN-5754	tRX-Ser-NNN-5754	tRX-Ser-NNN-5754	tRX-Ser-NNN-5754	tRX-Ser-NNN-5754	alttRNA-Ser-NNN-920
mm10.tRX-Arg-NNN-190-1	tRX-Arg-NNN-190	alttRNA-Arg-NNN-49	tRX-Arg-NNN-190	alttRNA-Arg-NNN-48	tRX-Arg-NNN-190	tRX-Arg-NNN-190	tRX-Arg-NNN-190	tRX-Arg-NNN-190	tRX-Arg-NNN-190	tRX-Arg-NNN-190	tRX-Arg-NNN-190	tRX-Arg-NNN-190	NA	alttRNA-Arg-NNN-48	alttRNA-Arg-NNN-48	tRX-Arg-NNN-190	tRX-Arg-NNN-190	NA
mm10.tRX-Ser-NNN-13509-1	tRX-Ser-NNN-13509	alttRNA-Ser-NNN-924	tRX-Ser-NNN-13509	tRX-Ser-NNN-13509	alttRNA-Ser-NNN-925	tRX-Ser-NNN-13509	tRX-Ser-NNN-13509	tRX-Ser-NNN-13509	tRX-Ser-NNN-13509	tRX-Ser-NNN-13509	tRX-Ser-NNN-13509	tRX-Ser-NNN-13509	tRX-Ser-NNN-13509	tRX-Ser-NNN-9127	tRX-Ser-NNN-9127	tRX-Ser-NNN-13509	tRX-Ser-NNN-13509	NA
mm10.tRX-Ser-NNN-13891-1	tRX-Ser-NNN-13891	alttRNA-Ser-NNN-927	alttRNA-Ser-NNN-928	tRX-Ser-NNN-13891	alttRNA-Ser-NNN-928	alttRNA-Ser-NNN-928	alttRNA-Ser-NNN-928	tRX-Ser-NNN-13891	alttRNA-Ser-NNN-928	alttRNA-Ser-NNN-928	alttRNA-Ser-NNN-929	alttRNA-Ser-NNN-928	alttRNA-Ser-NNN-928	tRX-Ser-NNN-13891	alttRNA-Ser-NNN-928	alttRNA-Ser-NNN-928	tRX-Ser-NNN-13891	NA
mm10.tRX-Ser-NNN-8005-296	tRX-Ser-NNN-8005	NA	tRX-Ser-NNN-8005	Unk	NA	tRX-Ser-NNN-8005	tRX-Ser-NNN-8005	tRX-Ser-NNN-8005	tRX-Ser-NNN-8005	tRX-Ser-NNN-8005	NA	Unk	tRX-Ser-NNN-8005	tRX-Ser-NNN-8005	tRX-Ser-NNN-8025	tRX-Ser-NNN-8005	tRX-Ser-NNN-8005	NA
mm10.tRX-Ser-NNN-6896-3	tRX-Ser-NNN-6896	NA	tRX-Ser-NNN-6896	tRX-Ser-NNN-6896	tRX-Ser-NNN-6896	tRX-Ser-NNN-6896	tRX-Ser-NNN-6896	tRX-Ser-NNN-6896	tRX-Ser-NNN-6896	tRX-Ser-NNN-6896	alttRNA-Ser-NNN-932	tRX-Ser-NNN-6896	tRX-Ser-NNN-6896	tRX-Ser-NNN-6896	alttRNA-Ser-NNN-933	tRX-Ser-NNN-6896	tRX-Ser-NNN-6896	NA
mm10.tRX-Ser-NNN-4826-1	tRX-Ser-NNN-4826	alttRNA-Ser-NNN-935	tRX-Ser-NNN-4826	tRX-Ser-NNN-4826	tRX-Ser-NNN-4826	tRX-Ser-NNN-4826	tRX-Ser-NNN-4826	tRX-Ser-NNN-4826	tRX-Ser-NNN-4826	tRX-Ser-NNN-4826	alttRNA-Ser-NNN-936	tRX-Ser-NNN-4826	tRX-Ser-NNN-4826	tRX-Ser-NNN-4826	NA	tRX-Ser-NNN-4826	tRX-Ser-NNN-4826	NA
mm10.tRX-Leu-NNN-283-1	tRX-Leu-NNN-283	NA	tRX-Leu-NNN-283	tRX-Leu-NNN-283	tRX-Leu-NNN-283	tRX-Leu-NNN-283	tRX-Leu-NNN-283	tRX-Leu-NNN-283	tRX-Leu-NNN-283	tRX-Leu-NNN-283	tRX-Leu-NNN-283	tRX-Leu-NNN-283	tRX-Leu-NNN-283	tRX-Leu-NNN-283	tRX-Leu-NNN-283	tRX-Leu-NNN-283	tRX-Leu-NNN-283	NA
mm10.tRX-Ser-NNN-5953-7	tRX-Ser-NNN-5953	tRX-Ser-NNN-1490	alttRNA-Ser-NNN-126	tRX-Ser-NNN-5953	tRX-Ser-NNN-5953	tRX-Ser-NNN-5953	tRX-Ser-NNN-5953	tRX-Ser-NNN-5953	tRX-Ser-NNN-5953	tRX-Ser-NNN-5953	alttRNA-Ser-NNN-938	tRX-Ser-NNN-5953	tRX-Ser-NNN-5953	tRX-Ser-NNN-5953	NA	tRX-Ser-NNN-5953	tRX-Ser-NNN-5953	NA
mm10.tRX-Ser-NNN-6825-1	tRX-Ser-NNN-6825	alttRNA-Ser-NNN-940	tRX-Ser-NNN-6825	alttRNA-Ser-NNN-940	tRX-Ser-NNN-6825	tRX-Ser-NNN-6825	tRX-Ser-NNN-6825	tRX-Ser-NNN-6825	tRX-Ser-NNN-6825	tRX-Ser-NNN-6825	alttRNA-Ser-NNN-940	tRX-Ser-NNN-6825	tRX-Ser-NNN-6825	alttRNA-Ser-NNN-940	alttRNA-Ser-NNN-940	tRX-Ser-NNN-6825	tRX-Ser-NNN-6825	NA
mm10.tRX-Und-NNN-1824-1	tRX-Und-NNN-1824	tRX-Und-NNN-1824	tRX-Und-NNN-1824	tRX-Und-NNN-1824	tRX-Und-NNN-1824	NA	NA	tRX-Und-NNN-1824	tRX-Und-NNN-1824	tRX-Und-NNN-1824	NA	tRX-Und-NNN-1824	tRX-Und-NNN-1824	tRX-Und-NNN-1824	alttRNA-Und-NNN-305	tRX-Und-NNN-1824	tRX-Und-NNN-1824	NA
mm10.tRX-Ser-NNN-8833-4	tRX-Ser-NNN-8833	NA	NA	NA	NA	tRX-Ser-NNN-8833	NA	NA	tRX-Ser-NNN-8833	tRX-Ser-NNN-8833	NA	tRX-Ser-NNN-8833	NA	NA	tRX-Ser-NNN-8833	tRX-Ser-NNN-8833	tRX-Ser-NNN-8833	NA
mm10.tRX-Ser-NNN-6858-1	tRX-Ser-NNN-6858	NA	tRX-Ser-NNN-6858	tRX-Ser-NNN-6858	tRX-Ser-NNN-6858	tRX-Ser-NNN-6858	tRX-Ser-NNN-6858	tRX-Ser-NNN-6858	tRX-Ser-NNN-6858	tRX-Ser-NNN-6858	tRX-Ser-NNN-6858	tRX-Ser-NNN-6858	tRX-Ser-NNN-6858	tRX-Ser-NNN-6858	tRX-Ser-NNN-6858	tRX-Ser-NNN-6858	tRX-Ser-NNN-6858	NA
mm10.tRX-Asn-NNN-1268-1	tRX-Asn-NNN-1268	alttRNA-Asn-NNN-78	tRX-Asn-NNN-1268	tRX-Asn-NNN-1268	tRX-Asn-NNN-1268	tRX-Asn-NNN-1268	tRX-Asn-NNN-1268	tRX-Asn-NNN-1268	tRX-Asn-NNN-1268	tRX-Asn-NNN-1268	tRX-Asn-NNN-1268	tRX-Asn-NNN-1268	tRX-Asn-NNN-1268	tRX-Asn-NNN-1268	alttRNA-Asn-NNN-79	tRX-Asn-NNN-1268	tRX-Asn-NNN-1268	NA
mm10.tRX-Ser-NNN-9035-2	tRX-Ser-NNN-9035	NA	tRX-Ser-NNN-9035	tRX-Ser-NNN-9035	tRX-Ser-NNN-9035	tRX-Ser-NNN-9035	tRX-Ser-NNN-9035	tRX-Ser-NNN-9035	tRX-Ser-NNN-9035	tRX-Ser-NNN-9035	NA	tRX-Ser-NNN-9035	tRX-Ser-NNN-9035	tRX-Ser-NNN-9035	tRX-Ser-NNN-9035	tRX-Ser-NNN-9035	tRX-Ser-NNN-9035	NA
mm10.tRX-Und-NNN-3829-1	tRX-Und-NNN-3829	alttRNA-Und-NNN-307	tRX-Und-NNN-3829	tRX-Und-NNN-3829	tRX-Und-NNN-3829	tRX-Und-NNN-3829	tRX-Und-NNN-3829	tRX-Und-NNN-3829	tRX-Und-NNN-3829	tRX-Und-NNN-3829	alttRNA-Und-NNN-308	tRX-Und-NNN-3829	tRX-Und-NNN-3829	tRX-Und-NNN-3829	NA	tRX-Und-NNN-3829	tRX-Und-NNN-3829	alttRNA-Und-NNN-309
mm10.tRX-Ser-NNN-5114-1	tRX-Ser-NNN-5114	NA	NA	tRX-Ser-NNN-5114	tRX-Ser-NNN-5114	tRX-Ser-NNN-5114	tRX-Ser-NNN-5102	tRX-Ser-NNN-5114	tRX-Ser-NNN-5114	tRX-Ser-NNN-5114	tRX-Ser-NNN-5102	tRX-Ser-NNN-5114	tRX-Ser-NNN-5114	tRX-Ser-NNN-5114	NA	tRX-Ser-NNN-5114	tRX-Ser-NNN-5114	NA
mm10.tRX-Leu-NNN-859-1	tRX-Leu-NNN-859	NA	NA	tRX-Leu-NNN-859	tRX-Leu-NNN-859	tRX-Leu-NNN-859	tRX-Leu-NNN-859	tRX-Leu-NNN-859	tRX-Leu-NNN-859	NA	NA	NA	tRX-Leu-NNN-859	NA	tRX-Leu-NNN-859	tRX-Leu-NNN-859	tRX-Leu-NNN-859	NA
mm10.tRX-Val-NNN-370-1	tRX-Val-NNN-370	alttRNA-Val-NNN-23	tRX-Val-NNN-370	tRX-Val-NNN-370	tRX-Val-NNN-370	tRX-Val-NNN-370	tRX-Val-NNN-370	tRX-Val-NNN-370	tRX-Val-NNN-370	tRX-Val-NNN-370	tRX-Val-NNN-370	tRX-Val-NNN-370	tRX-Val-NNN-370	tRX-Val-NNN-370	tRX-Val-NNN-370	tRX-Val-NNN-370	tRX-Val-NNN-370	alttRNA-Val-NNN-24
mm10.tRX-Ser-NNN-11476-2	tRX-Ser-NNN-11476	NA	tRX-Ser-NNN-11476	tRX-Ser-NNN-11476	tRX-Ser-NNN-11476	tRX-Ser-NNN-11476	tRX-Ser-NNN-11476	tRX-Ser-NNN-11476	tRX-Ser-NNN-11476	tRX-Ser-NNN-11476	tRX-Ser-NNN-11476	tRX-Ser-NNN-11476	tRX-Ser-NNN-11476	tRX-Ser-NNN-11476	tRX-Ser-NNN-11476	tRX-Ser-NNN-11476	tRX-Ser-NNN-11476	NA
mm10.tRX-Ser-NNN-1476-1	tRX-Ser-NNN-1476	NA	NA	tRX-Ser-NNN-1476	tRX-Ser-NNN-1476	tRX-Ser-NNN-1476	NA	tRX-Ser-NNN-1476	tRX-Ser-NNN-1476	NA	NA	tRX-Ser-NNN-1476	tRX-Ser-NNN-1476	tRX-Ser-NNN-1476	tRX-Ser-NNN-1476	tRX-Ser-NNN-1476	tRX-Ser-NNN-1476	NA
mm10.tRX-Und-NNN-414-1	tRX-Und-NNN-414	alttRNA-Und-NNN-311	tRX-Und-NNN-414	tRX-Und-NNN-414	tRX-Und-NNN-414	tRX-Und-NNN-414	tRX-Und-NNN-414	tRX-Und-NNN-414	tRX-Und-NNN-414	tRX-Und-NNN-414	tRX-Und-NNN-901	tRX-Und-NNN-414	tRX-Und-NNN-414	tRX-Und-NNN-414	tRX-Und-NNN-901	tRX-Und-NNN-414	tRX-Und-NNN-414	NA
mm10.tRX-Ser-NNN-4671-1	tRX-Ser-NNN-4671	alttRNA-Ser-NNN-948	tRX-Ser-NNN-4671	tRX-Ser-NNN-4671	tRX-Ser-NNN-4671	tRX-Ser-NNN-4671	tRX-Ser-NNN-4671	tRX-Ser-NNN-4671	tRX-Ser-NNN-4671	tRX-Ser-NNN-4671	tRX-Ser-NNN-4671	tRX-Ser-NNN-4671	tRX-Ser-NNN-4671	tRX-Ser-NNN-4671	alttRNA-Ser-NNN-949	tRX-Ser-NNN-4671	tRX-Ser-NNN-4671	NA
mm10.tRX-Ser-NNN-8153-1	tRX-Ser-NNN-8153	NA	tRX-Ser-NNN-8153	alttRNA-Ser-NNN-951	alttRNA-Ser-NNN-951	alttRNA-Ser-NNN-951	alttRNA-Ser-NNN-951	tRX-Ser-NNN-8153	tRX-Ser-NNN-8153	alttRNA-Ser-NNN-951	tRX-Ser-NNN-8153	alttRNA-Ser-NNN-951	tRX-Ser-NNN-8153	alttRNA-Ser-NNN-951	tRX-Ser-NNN-8153	alttRNA-Ser-NNN-951	tRX-Ser-NNN-8153	NA
mm10.tRX-Ser-NNN-10767-2	tRX-Ser-NNN-10767	NA	tRX-Ser-NNN-10767	tRX-Ser-NNN-10767	tRX-Ser-NNN-10767	tRX-Ser-NNN-10767	tRX-Ser-NNN-10767	tRX-Ser-NNN-10767	tRX-Ser-NNN-10767	tRX-Ser-NNN-10767	tRX-Ser-NNN-10767	tRX-Ser-NNN-10767	tRX-Ser-NNN-10767	tRX-Ser-NNN-10767	tRX-Ser-NNN-10767	tRX-Ser-NNN-10767	tRX-Ser-NNN-10767	NA
mm10.tRX-Ser-NNN-5508-1	tRX-Ser-NNN-5508	NA	tRX-Ser-NNN-5508	tRX-Ser-NNN-5508	tRX-Ser-NNN-5508	tRX-Ser-NNN-5508	tRX-Ser-NNN-5508	NA	tRX-Ser-NNN-5508	tRX-Ser-NNN-5508	tRX-Ser-NNN-5508	tRX-Ser-NNN-5508	tRX-Ser-NNN-5508	tRX-Ser-NNN-5508	tRX-Ser-NNN-5508	tRX-Ser-NNN-5508	tRX-Ser-NNN-5508	NA
mm10.tRX-Ser-NNN-13314-2	tRX-Ser-NNN-13314	alttRNA-Ser-NNN-955	tRX-Ser-NNN-13314	tRX-Ser-NNN-13314	tRX-Ser-NNN-13314	NA	tRX-Ser-NNN-13314	tRX-Ser-NNN-13314	tRX-Ser-NNN-13314	tRX-Ser-NNN-13314	tRX-Ser-NNN-14428	tRX-Ser-NNN-13314	tRX-Ser-NNN-13314	tRX-Ser-NNN-13314	tRX-Ser-NNN-13314	tRX-Ser-NNN-13314	tRX-Ser-NNN-13314	NA
mm10.tRX-Ser-NNN-10966-178	tRX-Ser-NNN-10966	NA	NA	NA	tRX-Ser-NNN-10966	tRX-Ser-NNN-10991	NA	NA	tRX-Ser-NNN-10966	NA	tRX-Ser-NNN-10966	NA	NA	NA	NA	tRX-Ser-NNN-10966	tRX-Ser-NNN-10966	Unk
mm10.tRX-Ser-NNN-10102-1	tRX-Ser-NNN-10102	NA	tRX-Ser-NNN-10102	tRX-Ser-NNN-10102	tRX-Ser-NNN-10102	tRX-Ser-NNN-10102	tRX-Ser-NNN-10102	tRX-Ser-NNN-10102	tRX-Ser-NNN-10102	tRX-Ser-NNN-10102	alttRNA-Ser-NNN-958	tRX-Ser-NNN-10102	tRX-Ser-NNN-10102	tRX-Ser-NNN-10102	alttRNA-Ser-NNN-958	tRX-Ser-NNN-10102	tRX-Ser-NNN-10102	NA
mm10.tRX-Und-NNN-3298-1	tRX-Und-NNN-3298	NA	tRX-Und-NNN-3298	tRX-Und-NNN-3298	tRX-Und-NNN-3298	tRX-Und-NNN-3298	tRX-Und-NNN-3298	tRX-Und-NNN-3298	tRX-Und-NNN-3298	tRX-Und-NNN-3298	tRX-Und-NNN-3298	tRX-Und-NNN-3298	tRX-Und-NNN-3298	tRX-Und-NNN-3298	tRX-Und-NNN-3298	tRX-Und-NNN-3298	tRX-Und-NNN-3298	NA
mm10.tRX-Asn-NNN-1297-6	tRX-Asn-NNN-1297	NA	tRX-Asn-NNN-1297	tRX-Asn-NNN-1297	tRX-Asn-NNN-1297	tRX-Asn-NNN-1297	tRX-Asn-NNN-1297	NA	tRX-Asn-NNN-1297	tRX-Asn-NNN-1297	NA	NA	NA	tRX-Asn-NNN-1297	NA	tRX-Asn-NNN-1297	tRX-Asn-NNN-1297	NA
mm10.tRX-Ser-NNN-12345-1	tRX-Ser-NNN-12345	tRX-Ser-NNN-12345	tRX-Ser-NNN-12345	tRX-Ser-NNN-12345	tRX-Ser-NNN-12345	tRX-Ser-NNN-12345	tRX-Ser-NNN-12345	tRX-Ser-NNN-12345	tRX-Ser-NNN-12345	NA	tRX-Ser-NNN-12345	tRX-Ser-NNN-12345	tRX-Ser-NNN-12345	tRX-Ser-NNN-12345	tRX-Ser-NNN-12345	tRX-Ser-NNN-12345	tRX-Ser-NNN-12345	NA
mm10.tRX-Ser-NNN-14481-3	tRX-Ser-NNN-14481	NA	tRX-Ser-NNN-14481	tRX-Ser-NNN-14481	tRX-Ser-NNN-14481	tRX-Ser-NNN-14481	NA	tRX-Ser-NNN-14481	tRX-Ser-NNN-14481	tRX-Ser-NNN-14481	NA	tRX-Ser-NNN-14481	tRX-Ser-NNN-14481	tRX-Ser-NNN-14481	NA	tRX-Ser-NNN-14481	NA	NA
mm10.tRX-Und-NNN-1366-16	tRX-Und-NNN-1366	tRX-Und-NNN-783	tRX-Und-NNN-1366	tRX-Und-NNN-1366	tRX-Und-NNN-657	tRX-Und-NNN-1366	tRX-Und-NNN-1366	tRX-Und-NNN-657	tRX-Und-NNN-1366	tRX-Und-NNN-1366	tRX-Und-NNN-1366	tRX-Und-NNN-657	tRX-Und-NNN-1366	tRX-Und-NNN-1366	tRX-Und-NNN-657	tRX-Und-NNN-1366	tRX-Und-NNN-1366	NA
mm10.tRX-Asn-NNN-325-1	tRX-Asn-NNN-325	alttRNA-Asn-NNN-82	tRX-Asn-NNN-325	tRX-Asn-NNN-325	tRX-Asn-NNN-325	tRX-Asn-NNN-325	tRX-Asn-NNN-325	tRX-Asn-NNN-325	tRX-Asn-NNN-325	tRX-Asn-NNN-325	tRX-Asn-NNN-325	tRX-Asn-NNN-325	tRX-Asn-NNN-325	tRX-Asn-NNN-325	tRX-Asn-NNN-325	tRX-Asn-NNN-325	tRX-Asn-NNN-325	NA
mm10.tRX-Ser-NNN-12203-5	tRX-Ser-NNN-12203	NA	tRX-Ser-NNN-12203	tRX-Ser-NNN-12203	tRX-Ser-NNN-12203	tRX-Ser-NNN-12203	tRX-Ser-NNN-12203	tRX-Ser-NNN-12203	tRX-Ser-NNN-12203	tRX-Ser-NNN-12203	NA	tRX-Ser-NNN-12203	tRX-Ser-NNN-12203	tRX-Ser-NNN-12203	NA	tRX-Ser-NNN-12203	tRX-Ser-NNN-12203	NA
mm10.tRX-Ser-NNN-13459-1	tRX-Ser-NNN-13459	NA	tRX-Ser-NNN-13459	tRX-Ser-NNN-13459	tRX-Ser-NNN-13459	tRX-Ser-NNN-13459	tRX-Ser-NNN-13459	tRX-Ser-NNN-13459	tRX-Ser-NNN-13459	tRX-Ser-NNN-13459	tRX-Ser-NNN-13459	tRX-Ser-NNN-13459	tRX-Ser-NNN-13459	tRX-Ser-NNN-13459	tRX-Ser-NNN-13459	tRX-Ser-NNN-13459	tRX-Ser-NNN-13459	NA
mm10.tRX-Asn-NNN-1487-109	tRX-Asn-NNN-1487	NA	NA	tRX-Asn-NNN-1487	NA	tRX-Asn-NNN-1487	tRX-Asn-NNN-1487	tRX-Asn-NNN-1487	tRX-Asn-NNN-1487	tRX-Asn-NNN-1487	NA	Unk	NA	tRX-Asn-NNN-1487	tRX-Asn-NNN-1487	NA	tRX-Asn-NNN-1487	NA
mm10.tRX-Ser-NNN-12582-7	tRX-Ser-NNN-12582	tRX-Ser-NNN-11199	NA	tRX-Ser-NNN-12582	tRX-Ser-NNN-12582	tRX-Ser-NNN-12582	tRX-Ser-NNN-12582	tRX-Ser-NNN-12582	tRX-Ser-NNN-12582	tRX-Ser-NNN-12582	tRX-Ser-NNN-12582	tRX-Ser-NNN-12582	tRX-Ser-NNN-12582	tRX-Ser-NNN-12582	tRX-Ser-NNN-12582	tRX-Ser-NNN-12582	alttRNA-Ser-NNN-964	NA
mm10.tRX-Ser-NNN-10729-1	tRX-Ser-NNN-10729	NA	tRX-Ser-NNN-10729	tRX-Ser-NNN-10729	tRX-Ser-NNN-10729	tRX-Ser-NNN-10729	tRX-Ser-NNN-10729	tRX-Ser-NNN-10729	tRX-Ser-NNN-10729	tRX-Ser-NNN-10729	NA	tRX-Ser-NNN-10729	tRX-Ser-NNN-10729	tRX-Ser-NNN-10729	NA	tRX-Ser-NNN-10729	tRX-Ser-NNN-10729	alttRNA-Ser-NNN-966
mm10.tRX-Ser-NNN-775-1	tRX-Ser-NNN-775	alttRNA-Ser-NNN-969	tRX-Ser-NNN-775	tRX-Ser-NNN-775	tRX-Ser-NNN-775	tRX-Ser-NNN-775	tRX-Ser-NNN-775	tRX-Ser-NNN-775	tRX-Ser-NNN-775	tRX-Ser-NNN-775	tRX-Ser-NNN-775	tRX-Ser-NNN-775	tRX-Ser-NNN-775	tRX-Ser-NNN-775	tRX-Ser-NNN-775	tRX-Ser-NNN-775	tRX-Ser-NNN-775	alttRNA-Ser-NNN-970
mm10.tRX-Ser-NNN-8960-1	tRX-Ser-NNN-8960	NA	NA	tRX-Ser-NNN-8960	tRX-Ser-NNN-8960	tRX-Ser-NNN-8960	tRX-Ser-NNN-8960	tRX-Ser-NNN-8960	tRX-Ser-NNN-8960	tRX-Ser-NNN-8960	alttRNA-Ser-NNN-973	tRX-Ser-NNN-8960	tRX-Ser-NNN-8960	tRX-Ser-NNN-8960	NA	NA	tRX-Ser-NNN-8960	NA
mm10.tRX-Ala-NNN-524-1	tRX-Ala-NNN-524	NA	NA	NA	NA	NA	NA	NA	NA	NA	NA	NA	NA	NA	NA	NA	tRX-Ala-NNN-524	NA
mm10.tRX-Ser-NNN-10818-1	tRX-Ser-NNN-10818	tRX-Ser-NNN-10818	tRX-Ser-NNN-10818	tRX-Ser-NNN-10818	tRX-Ser-NNN-10818	tRX-Ser-NNN-10818	tRX-Ser-NNN-10818	tRX-Ser-NNN-10818	tRX-Ser-NNN-10818	tRX-Ser-NNN-10818	tRX-Ser-NNN-10818	tRX-Ser-NNN-10818	tRX-Ser-NNN-10818	tRX-Ser-NNN-10818	tRX-Ser-NNN-10818	tRX-Ser-NNN-10818	tRX-Ser-NNN-10818	NA
mm10.tRX-Ser-NNN-4185-179	tRX-Ser-NNN-4185	tRX-Ser-NNN-2893	tRX-Ser-NNN-4185	tRX-Ser-NNN-4185	tRX-Ser-NNN-4185	tRX-Ser-NNN-4185	tRX-Ser-NNN-4185	tRX-Ser-NNN-4185	Unk	NA	tRX-Ser-NNN-4185	tRX-Ser-NNN-4185	NA	tRX-Ser-NNN-4185	tRX-Ser-NNN-4185	tRX-Ser-NNN-4185	NA	NA
mm10.tRX-Ser-NNN-8179-47	tRX-Ser-NNN-8179	tRX-Ser-NNN-4190	tRX-Ser-NNN-4190	tRX-Ser-NNN-8179	tRX-Ser-NNN-8179	tRX-Ser-NNN-8179	tRX-Ser-NNN-4190	tRX-Ser-NNN-8179	tRX-Ser-NNN-4190	tRX-Ser-NNN-8179	tRX-Ser-NNN-4185	tRX-Ser-NNN-4190	NA	NA	tRX-Ser-NNN-11375	tRX-Ser-NNN-4190	tRX-Ser-NNN-8179	NA
mm10.tRX-Arg-NNN-513-1	tRX-Arg-NNN-513	alttRNA-Arg-NNN-51	tRX-Arg-NNN-513	tRX-Arg-NNN-513	tRX-Arg-NNN-513	tRX-Arg-NNN-513	tRX-Arg-NNN-513	tRX-Arg-NNN-513	tRX-Arg-NNN-513	tRX-Arg-NNN-513	alttRNA-Arg-NNN-52	tRX-Arg-NNN-513	tRX-Arg-NNN-513	tRX-Arg-NNN-513	alttRNA-Arg-NNN-52	tRX-Arg-NNN-513	tRX-Arg-NNN-513	NA
mm10.tRX-Und-NNN-2571-1	tRX-Und-NNN-2571	alttRNA-Und-NNN-315	tRX-Und-NNN-2571	tRX-Und-NNN-2571	tRX-Und-NNN-2571	tRX-Und-NNN-2571	tRX-Und-NNN-2571	tRX-Und-NNN-2571	tRX-Und-NNN-2571	tRX-Und-NNN-2571	alttRNA-Und-NNN-316	tRX-Und-NNN-2571	tRX-Und-NNN-2571	tRX-Und-NNN-2571	tRX-Und-NNN-2571	tRX-Und-NNN-2571	tRX-Und-NNN-2571	alttRNA-Und-NNN-317
mm10.tRX-Ser-NNN-3568-1	tRX-Ser-NNN-3568	alttRNA-Ser-NNN-977	tRX-Ser-NNN-3568	tRX-Ser-NNN-3568	tRX-Ser-NNN-3568	tRX-Ser-NNN-3568	tRX-Ser-NNN-3568	tRX-Ser-NNN-3568	tRX-Ser-NNN-3568	tRX-Ser-NNN-3568	tRX-Ser-NNN-3568	tRX-Ser-NNN-3568	tRX-Ser-NNN-3568	tRX-Ser-NNN-3568	tRX-Ser-NNN-3568	tRX-Ser-NNN-3568	tRX-Ser-NNN-3568	Unk
mm10.tRX-Ser-NNN-14389-1	tRX-Ser-NNN-14389	tRX-Ser-NNN-13668	tRX-Ser-NNN-14389	tRX-Ser-NNN-14389	tRX-Ser-NNN-14389	tRX-Ser-NNN-14389	tRX-Ser-NNN-14389	tRX-Ser-NNN-14389	tRX-Ser-NNN-14389	tRX-Ser-NNN-14389	NA	tRX-Ser-NNN-14389	tRX-Ser-NNN-14389	tRX-Ser-NNN-14389	tRX-Ser-NNN-14389	tRX-Ser-NNN-14389	tRX-Ser-NNN-14389	NA
mm10.tRX-Ser-NNN-4859-2	tRX-Ser-NNN-4859	alttRNA-Ser-NNN-981	tRX-Ser-NNN-4859	tRX-Ser-NNN-4859	tRX-Ser-NNN-4859	tRX-Ser-NNN-4859	tRX-Ser-NNN-4859	tRX-Ser-NNN-4859	tRX-Ser-NNN-4859	tRX-Ser-NNN-4859	alttRNA-Ser-NNN-982	tRX-Ser-NNN-4859	tRX-Ser-NNN-4859	tRX-Ser-NNN-4859	alttRNA-Ser-NNN-983	tRX-Ser-NNN-4859	tRX-Ser-NNN-4859	NA
mm10.tRX-Ser-NNN-1067-6	tRX-Ser-NNN-1067	NA	alttRNA-Ser-NNN-985	tRX-Ser-NNN-1067	alttRNA-Ser-NNN-985	alttRNA-Ser-NNN-985	tRX-Ser-NNN-1067	tRX-Ser-NNN-1067	tRX-Ser-NNN-1067	tRX-Ser-NNN-1067	tRX-Ser-NNN-1067	tRX-Ser-NNN-1067	tRX-Ser-NNN-1067	tRX-Ser-NNN-1067	NA	tRX-Ser-NNN-1067	tRX-Ser-NNN-1067	NA
mm10.tRX-Und-NNN-1986-1	tRX-Und-NNN-1986	NA	tRX-Und-NNN-1986	tRX-Und-NNN-1986	tRX-Und-NNN-1986	tRX-Und-NNN-1986	tRX-Und-NNN-1986	tRX-Und-NNN-1986	tRX-Und-NNN-1986	tRX-Und-NNN-1986	alttRNA-Und-NNN-320	tRX-Und-NNN-1986	tRX-Und-NNN-1986	tRX-Und-NNN-1986	tRX-Und-NNN-1986	tRX-Und-NNN-1986	tRX-Und-NNN-1986	NA
mm10.tRX-Und-NNN-1359-1	tRX-Und-NNN-1359	alttRNA-Und-NNN-322	tRX-Und-NNN-1359	tRX-Und-NNN-1359	tRX-Und-NNN-1359	tRX-Und-NNN-1359	tRX-Und-NNN-1359	tRX-Und-NNN-1359	tRX-Und-NNN-1359	tRX-Und-NNN-1359	tRX-Und-NNN-1359	tRX-Und-NNN-1359	tRX-Und-NNN-1359	tRX-Und-NNN-1359	tRX-Und-NNN-1359	tRX-Und-NNN-1359	tRX-Und-NNN-1359	Unk
mm10.tRX-Ser-NNN-11556-3	tRX-Ser-NNN-11556	NA	tRX-Ser-NNN-11556	NA	tRX-Ser-NNN-11556	tRX-Ser-NNN-11556	tRX-Ser-NNN-11556	tRX-Ser-NNN-11556	tRX-Ser-NNN-11556	tRX-Ser-NNN-11556	NA	tRX-Ser-NNN-11556	tRX-Ser-NNN-11556	NA	NA	tRX-Ser-NNN-11556	tRX-Ser-NNN-11556	NA
mm10.tRX-Arg-NNN-219-1	tRX-Arg-NNN-219	NA	tRX-Arg-NNN-219	tRX-Arg-NNN-219	tRX-Arg-NNN-219	tRX-Arg-NNN-219	tRX-Arg-NNN-219	tRX-Arg-NNN-219	NA	tRX-Arg-NNN-219	NA	tRX-Arg-NNN-219	tRX-Arg-NNN-219	tRX-Arg-NNN-219	alttRNA-Arg-NNN-54	tRX-Arg-NNN-219	tRX-Arg-NNN-219	NA
mm10.tRX-Ser-NNN-2879-15	tRX-Ser-NNN-2879	NA	tRX-Ser-NNN-2879	NA	tRX-Ser-NNN-2879	tRX-Ser-NNN-2879	tRX-Ser-NNN-2879	tRX-Ser-NNN-2879	tRX-Ser-NNN-2879	tRX-Ser-NNN-2879	NA	tRX-Ser-NNN-2879	tRX-Ser-NNN-2879	tRX-Ser-NNN-2879	tRX-Ser-NNN-2879	tRX-Ser-NNN-2879	tRX-Ser-NNN-2879	NA
mm10.tRX-Ser-NNN-9763-22	tRX-Ser-NNN-9763	NA	NA	tRX-Ser-NNN-9763	tRX-Ser-NNN-9763	tRX-Ser-NNN-9763	tRX-Ser-NNN-9763	tRX-Ser-NNN-9763	NA	tRX-Ser-NNN-9779	NA	tRX-Ser-NNN-9763	tRX-Ser-NNN-9763	tRX-Ser-NNN-9763	NA	tRX-Ser-NNN-9763	tRX-Ser-NNN-9763	NA
mm10.tRX-Asn-NNN-441-1	tRX-Asn-NNN-441	NA	NA	tRX-Asn-NNN-441	NA	tRX-Asn-NNN-441	tRX-Asn-NNN-441	tRX-Asn-NNN-441	tRX-Asn-NNN-441	tRX-Asn-NNN-441	tRX-Asn-NNN-441	tRX-Asn-NNN-441	tRX-Asn-NNN-441	NA	NA	tRX-Asn-NNN-441	tRX-Asn-NNN-441	NA
mm10.tRX-Und-NNN-1863-2	tRX-Und-NNN-1863	NA	tRX-Und-NNN-1863	tRX-Und-NNN-1863	tRX-Und-NNN-1863	tRX-Und-NNN-1863	tRX-Und-NNN-1863	NA	tRX-Und-NNN-1863	tRX-Und-NNN-1863	alttRNA-Und-NNN-324	tRX-Und-NNN-1863	tRX-Und-NNN-1863	tRX-Und-NNN-1863	NA	tRX-Und-NNN-1863	tRX-Und-NNN-1863	NA
mm10.tRX-Ser-NNN-4831-1	tRX-Ser-NNN-4831	tRX-Ser-NNN-4831	tRX-Ser-NNN-4831	tRX-Ser-NNN-4831	tRX-Ser-NNN-4831	tRX-Ser-NNN-4831	tRX-Ser-NNN-4831	tRX-Ser-NNN-4831	tRX-Ser-NNN-4831	tRX-Ser-NNN-4831	tRX-Ser-NNN-4831	tRX-Ser-NNN-4831	tRX-Ser-NNN-4831	tRX-Ser-NNN-4831	alttRNA-Ser-NNN-988	tRX-Ser-NNN-4831	tRX-Ser-NNN-4831	alttRNA-Ser-NNN-989
mm10.tRX-Ser-NNN-2692-1	tRX-Ser-NNN-2692	alttRNA-Ser-NNN-992	tRX-Ser-NNN-2692	tRX-Ser-NNN-2692	tRX-Ser-NNN-2692	tRX-Ser-NNN-2692	tRX-Ser-NNN-2692	tRX-Ser-NNN-2692	tRX-Ser-NNN-2692	tRX-Ser-NNN-2692	alttRNA-Ser-NNN-993	tRX-Ser-NNN-2692	tRX-Ser-NNN-2692	tRX-Ser-NNN-2692	alttRNA-Ser-NNN-992	tRX-Ser-NNN-2692	tRX-Ser-NNN-2692	NA
mm10.tRX-Ser-NNN-10545-514	tRX-Ser-NNN-10545	NA	tRX-Ser-NNN-13081	tRX-Ser-NNN-13081	tRX-Ser-NNN-10545	NA	tRX-Ser-NNN-13081	tRX-Ser-NNN-10545	tRX-Ser-NNN-13081	NA	NA	tRX-Ser-NNN-13081	tRX-Ser-NNN-13081	NA	NA	tRX-Ser-NNN-10545	tRX-Ser-NNN-10545	NA
mm10.tRX-Ser-NNN-4191-1	tRX-Ser-NNN-4191	NA	tRX-Ser-NNN-4191	tRX-Ser-NNN-4191	NA	tRX-Ser-NNN-4191	tRX-Ser-NNN-4191	tRX-Ser-NNN-4191	tRX-Ser-NNN-4191	tRX-Ser-NNN-4191	NA	tRX-Ser-NNN-4191	tRX-Ser-NNN-4191	NA	NA	NA	tRX-Ser-NNN-4191	NA
mm10.tRX-Ser-NNN-6906-11	tRX-Ser-NNN-6906	tRX-Ser-NNN-7651	tRX-Ser-NNN-6906	tRX-Ser-NNN-6906	tRX-Ser-NNN-6906	tRX-Ser-NNN-6906	tRX-Ser-NNN-6906	tRX-Ser-NNN-6906	tRX-Ser-NNN-6906	tRX-Ser-NNN-6906	alttRNA-Ser-NNN-995	tRX-Ser-NNN-6906	tRX-Ser-NNN-6906	tRX-Ser-NNN-6906	NA	tRX-Ser-NNN-6906	tRX-Ser-NNN-6906	NA
mm10.tRX-Asn-NNN-1518-1	tRX-Asn-NNN-1518	NA	NA	tRX-Asn-NNN-1518	tRX-Asn-NNN-1518	tRX-Asn-NNN-1518	tRX-Asn-NNN-1518	tRX-Asn-NNN-1518	tRX-Asn-NNN-1518	tRX-Asn-NNN-1518	NA	tRX-Asn-NNN-1518	tRX-Asn-NNN-1518	tRX-Asn-NNN-1518	tRX-Asn-NNN-1518	tRX-Asn-NNN-1518	tRX-Asn-NNN-1518	NA
mm10.tRX-Asn-NNN-470-1	tRX-Asn-NNN-470	tRX-Asn-NNN-470	tRX-Asn-NNN-470	tRX-Asn-NNN-470	tRX-Asn-NNN-470	tRX-Asn-NNN-470	tRX-Asn-NNN-470	tRX-Asn-NNN-470	tRX-Asn-NNN-470	tRX-Asn-NNN-470	alttRNA-Asn-NNN-86	tRX-Asn-NNN-470	tRX-Asn-NNN-470	tRX-Asn-NNN-470	alttRNA-Asn-NNN-87	tRX-Asn-NNN-470	tRX-Asn-NNN-470	alttRNA-Asn-NNN-88
mm10.tRX-Und-NNN-3428-1	tRX-Und-NNN-3428	tRX-Und-NNN-3428	tRX-Und-NNN-3428	tRX-Und-NNN-3428	tRX-Und-NNN-3428	tRX-Und-NNN-3428	tRX-Und-NNN-3428	tRX-Und-NNN-3428	tRX-Und-NNN-3428	tRX-Und-NNN-3428	tRX-Und-NNN-3428	tRX-Und-NNN-3428	tRX-Und-NNN-3428	tRX-Und-NNN-3428	NA	tRX-Und-NNN-3428	tRX-Und-NNN-3428	NA
mm10.tRX-Leu-NNN-55-1	tRX-Leu-NNN-55	NA	tRX-Leu-NNN-55	tRX-Leu-NNN-55	tRX-Leu-NNN-55	tRX-Leu-NNN-55	tRX-Leu-NNN-55	NA	tRX-Leu-NNN-55	tRX-Leu-NNN-55	alttRNA-Leu-NNN-174	tRX-Leu-NNN-55	tRX-Leu-NNN-55	tRX-Leu-NNN-55	NA	tRX-Leu-NNN-55	tRX-Leu-NNN-55	NA
mm10.tRX-Thr-NNN-402-1	tRX-Thr-NNN-402	alttRNA-Thr-NNN-38	alttRNA-Thr-NNN-39	alttRNA-Thr-NNN-39	tRX-Thr-NNN-402	alttRNA-Thr-NNN-39	tRX-Thr-NNN-402	tRX-Thr-NNN-402	tRX-Thr-NNN-402	alttRNA-Thr-NNN-39	tRX-Thr-NNN-402	tRX-Thr-NNN-402	tRX-Thr-NNN-402	tRX-Thr-NNN-402	tRX-Thr-NNN-402	tRX-Thr-NNN-402	tRX-Thr-NNN-402	alttRNA-Thr-NNN-40
mm10.tRX-Ser-NNN-3812-1	tRX-Ser-NNN-3812	tRX-Ser-NNN-4342	tRX-Ser-NNN-3812	tRX-Ser-NNN-3812	tRX-Ser-NNN-3812	tRX-Ser-NNN-3812	tRX-Ser-NNN-3812	tRX-Ser-NNN-3812	tRX-Ser-NNN-3812	tRX-Ser-NNN-3812	alttRNA-Ser-NNN-998	tRX-Ser-NNN-3812	tRX-Ser-NNN-3812	tRX-Ser-NNN-3812	NA	tRX-Ser-NNN-3812	NA	NA
mm10.tRX-Ser-NNN-11317-1	tRX-Ser-NNN-11317	NA	tRX-Ser-NNN-11317	tRX-Ser-NNN-11317	tRX-Ser-NNN-11317	tRX-Ser-NNN-11317	tRX-Ser-NNN-11317	tRX-Ser-NNN-11317	tRX-Ser-NNN-11317	tRX-Ser-NNN-11317	tRX-Ser-NNN-11317	tRX-Ser-NNN-11317	tRX-Ser-NNN-11317	tRX-Ser-NNN-11317	tRX-Ser-NNN-11317	tRX-Ser-NNN-11317	tRX-Ser-NNN-11317	NA
mm10.tRX-Phe-NNN-7-1	tRX-Phe-NNN-7	NA	tRX-Phe-NNN-7	tRX-Phe-NNN-7	tRX-Phe-NNN-7	tRX-Phe-NNN-7	tRX-Phe-NNN-7	tRX-Phe-NNN-7	tRX-Phe-NNN-7	tRX-Phe-NNN-7	tRX-Phe-NNN-7	tRX-Phe-NNN-7	tRX-Phe-NNN-7	tRX-Phe-NNN-7	tRX-Phe-NNN-7	tRX-Phe-NNN-7	tRX-Phe-NNN-7	alttRNA-Phe-NNN-2
mm10.tRX-Arg-NNN-354-1	tRX-Arg-NNN-354	alttRNA-Arg-NNN-56	tRX-Arg-NNN-354	tRX-Arg-NNN-354	tRX-Arg-NNN-354	tRX-Arg-NNN-354	tRX-Arg-NNN-354	tRX-Arg-NNN-354	tRX-Arg-NNN-354	tRX-Arg-NNN-354	tRX-Arg-NNN-354	tRX-Arg-NNN-354	tRX-Arg-NNN-354	tRX-Arg-NNN-354	tRX-Arg-NNN-354	tRX-Arg-NNN-354	tRX-Arg-NNN-354	Unk
mm10.tRX-Val-NNN-304-1	tRX-Val-NNN-304	alttRNA-Val-NNN-27	tRX-Val-NNN-304	tRX-Val-NNN-304	tRX-Val-NNN-304	tRX-Val-NNN-304	tRX-Val-NNN-304	tRX-Val-NNN-304	tRX-Val-NNN-304	tRX-Val-NNN-304	tRX-Val-NNN-304	tRX-Val-NNN-304	tRX-Val-NNN-304	tRX-Val-NNN-304	tRX-Val-NNN-304	tRX-Val-NNN-304	tRX-Val-NNN-304	Unk
mm10.tRX-Asn-NNN-839-1	tRX-Asn-NNN-839	tRX-Asn-NNN-839	tRX-Asn-NNN-839	tRX-Asn-NNN-839	tRX-Asn-NNN-839	tRX-Asn-NNN-839	tRX-Asn-NNN-839	tRX-Asn-NNN-839	tRX-Asn-NNN-839	tRX-Asn-NNN-839	alttRNA-Asn-NNN-91	tRX-Asn-NNN-839	tRX-Asn-NNN-839	tRX-Asn-NNN-839	alttRNA-Asn-NNN-91	tRX-Asn-NNN-839	tRX-Asn-NNN-839	tRX-Ser-NNN-2228
mm10.tRX-Ser-NNN-1957-2	tRX-Ser-NNN-1957	NA	NA	NA	NA	NA	NA	NA	NA	NA	NA	NA	NA	NA	NA	NA	tRX-Ser-NNN-1957	NA
mm10.tRX-Ser-NNN-14411-5	tRX-Ser-NNN-14411	NA	tRX-Ser-NNN-14411	tRX-Ser-NNN-14411	tRX-Ser-NNN-14411	tRX-Ser-NNN-14411	tRX-Ser-NNN-14411	tRX-Ser-NNN-14411	tRX-Ser-NNN-14411	tRX-Ser-NNN-14411	NA	tRX-Ser-NNN-14407	tRX-Ser-NNN-14411	NA	NA	NA	tRX-Ser-NNN-14411	NA
mm10.tRX-Ser-NNN-8943-1	tRX-Ser-NNN-8943	NA	tRX-Ser-NNN-8943	NA	tRX-Ser-NNN-8943	NA	tRX-Ser-NNN-8943	tRX-Ser-NNN-8943	NA	tRX-Ser-NNN-8943	NA	tRX-Ser-NNN-8943	NA	NA	alttRNA-Ser-NNN-1003	tRX-Ser-NNN-8943	NA	NA
mm10.tRX-Ser-NNN-12334-1	tRX-Ser-NNN-12334	NA	NA	alttRNA-Ser-NNN-1005	alttRNA-Ser-NNN-1005	alttRNA-Ser-NNN-1005	alttRNA-Ser-NNN-1005	tRX-Ser-NNN-12334	alttRNA-Ser-NNN-1005	alttRNA-Ser-NNN-1005	NA	NA	NA	NA	NA	NA	tRX-Ser-NNN-12334	Unk
mm10.tRX-Ser-NNN-7395-1	tRX-Ser-NNN-7395	tRX-Ser-NNN-7395	tRX-Ser-NNN-7395	tRX-Ser-NNN-7395	tRX-Ser-NNN-7395	tRX-Ser-NNN-7395	tRX-Ser-NNN-7395	tRX-Ser-NNN-7395	tRX-Ser-NNN-7395	tRX-Ser-NNN-7395	alttRNA-Ser-NNN-1007	tRX-Ser-NNN-7395	tRX-Ser-NNN-7395	tRX-Ser-NNN-7395	alttRNA-Ser-NNN-1007	tRX-Ser-NNN-7395	tRX-Ser-NNN-7395	NA
mm10.tRX-Und-NNN-1690-1	tRX-Und-NNN-1690	alttRNA-Und-NNN-327	tRX-Und-NNN-1690	tRX-Und-NNN-1690	tRX-Und-NNN-1690	tRX-Und-NNN-1690	tRX-Und-NNN-1690	tRX-Und-NNN-1690	tRX-Und-NNN-1690	tRX-Und-NNN-1690	tRX-Und-NNN-1690	tRX-Und-NNN-1690	tRX-Und-NNN-1690	tRX-Und-NNN-1690	tRX-Und-NNN-1690	tRX-Und-NNN-1690	tRX-Und-NNN-1690	NA
mm10.tRX-Ser-NNN-4103-1	tRX-Ser-NNN-4103	alttRNA-Ser-NNN-1009	tRX-Ser-NNN-4103	tRX-Ser-NNN-4103	tRX-Ser-NNN-4103	tRX-Ser-NNN-4103	tRX-Ser-NNN-4103	tRX-Ser-NNN-4103	tRX-Ser-NNN-4103	tRX-Ser-NNN-4103	tRX-Ser-NNN-4103	tRX-Ser-NNN-4103	tRX-Ser-NNN-4103	tRX-Ser-NNN-4103	tRX-Ser-NNN-4103	tRX-Ser-NNN-4103	tRX-Ser-NNN-4103	NA
mm10.tRX-Ser-NNN-5287-30	tRX-Ser-NNN-5287	tRX-Ser-NNN-5287	tRX-Ser-NNN-4685	tRX-Ser-NNN-5287	tRX-Ser-NNN-5287	tRX-Ser-NNN-5287	tRX-Ser-NNN-5287	tRX-Ser-NNN-5287	tRX-Ser-NNN-5287	tRX-Ser-NNN-5287	tRX-Ser-NNN-5287	tRX-Ser-NNN-4685	tRX-Ser-NNN-5287	tRX-Ser-NNN-5287	tRX-Ser-NNN-5287	tRX-Ser-NNN-5287	tRX-Ser-NNN-5287	NA
mm10.tRX-Ser-NNN-6722-1	tRX-Ser-NNN-6722	tRX-Ser-NNN-6722	tRX-Ser-NNN-6722	tRX-Ser-NNN-6722	tRX-Ser-NNN-6722	tRX-Ser-NNN-6722	tRX-Ser-NNN-6722	tRX-Ser-NNN-6722	tRX-Ser-NNN-6722	tRX-Ser-NNN-6722	tRX-Ser-NNN-6722	tRX-Ser-NNN-6722	tRX-Ser-NNN-6722	tRX-Ser-NNN-6722	tRX-Ser-NNN-6722	tRX-Ser-NNN-6722	tRX-Ser-NNN-6722	alttRNA-Ser-NNN-1011
mm10.tRX-Und-NNN-3482-1	tRX-Und-NNN-3482	alttRNA-Und-NNN-329	tRX-Und-NNN-3482	tRX-Und-NNN-3482	tRX-Und-NNN-3482	tRX-Und-NNN-3482	tRX-Und-NNN-3482	tRX-Und-NNN-3482	tRX-Und-NNN-3482	tRX-Und-NNN-3482	tRX-Und-NNN-3482	tRX-Und-NNN-3482	tRX-Und-NNN-3482	tRX-Und-NNN-3482	alttRNA-Und-NNN-330	tRX-Und-NNN-3482	tRX-Und-NNN-3482	NA
mm10.tRX-Leu-NNN-806-4	tRX-Leu-NNN-806	tRX-Leu-NNN-806	tRX-Leu-NNN-806	tRX-Leu-NNN-806	tRX-Leu-NNN-806	tRX-Leu-NNN-806	tRX-Leu-NNN-806	tRX-Leu-NNN-806	tRX-Leu-NNN-806	tRX-Leu-NNN-806	tRX-Leu-NNN-806	tRX-Leu-NNN-806	tRX-Leu-NNN-806	tRX-Leu-NNN-806	tRX-Leu-NNN-806	tRX-Leu-NNN-806	tRX-Leu-NNN-806	NA
mm10.tRX-Ser-NNN-9916-1	tRX-Ser-NNN-9916	NA	tRX-Ser-NNN-9916	tRX-Ser-NNN-9916	tRX-Ser-NNN-9916	tRX-Ser-NNN-9916	tRX-Ser-NNN-9916	tRX-Ser-NNN-9916	tRX-Ser-NNN-9916	tRX-Ser-NNN-9916	NA	tRX-Ser-NNN-9916	tRX-Ser-NNN-9916	tRX-Ser-NNN-9916	alttRNA-Ser-NNN-1014	tRX-Ser-NNN-9916	tRX-Ser-NNN-9916	NA
mm10.tRX-Und-NNN-3456-1	tRX-Und-NNN-3456	NA	tRX-Und-NNN-3456	alttRNA-Und-NNN-332	tRX-Und-NNN-3456	tRX-Und-NNN-3456	tRX-Und-NNN-3456	tRX-Und-NNN-3456	tRX-Und-NNN-3456	tRX-Und-NNN-3456	alttRNA-Und-NNN-333	tRX-Und-NNN-3456	tRX-Und-NNN-3456	alttRNA-Und-NNN-332	alttRNA-Und-NNN-332	tRX-Und-NNN-3456	tRX-Und-NNN-3456	NA
mm10.tRX-Thr-NNN-320-1	tRX-Thr-NNN-320	NA	tRX-Thr-NNN-320	tRX-Thr-NNN-320	tRX-Thr-NNN-320	tRX-Thr-NNN-320	tRX-Thr-NNN-320	tRX-Thr-NNN-320	tRX-Thr-NNN-320	tRX-Thr-NNN-320	tRX-Thr-NNN-320	tRX-Thr-NNN-320	tRX-Thr-NNN-320	tRX-Thr-NNN-320	tRX-Thr-NNN-320	tRX-Thr-NNN-320	tRX-Thr-NNN-320	Unk
mm10.tRX-Ala-NNN-571-1	tRX-Ala-NNN-571	alttRNA-Ala-NNN-115	tRX-Ala-NNN-571	tRX-Ala-NNN-571	tRX-Ala-NNN-571	tRX-Ala-NNN-571	tRX-Ala-NNN-571	tRX-Ala-NNN-571	tRX-Ala-NNN-571	tRX-Ala-NNN-571	tRX-Ala-NNN-571	tRX-Ala-NNN-571	tRX-Ala-NNN-571	tRX-Ala-NNN-571	tRX-Ala-NNN-571	tRX-Ala-NNN-571	tRX-Ala-NNN-571	Unk
mm10.tRX-Ser-NNN-6435-1	tRX-Ser-NNN-6435	tRX-Ser-NNN-6435	tRX-Ser-NNN-6435	alttRNA-Ser-NNN-1016	tRX-Ser-NNN-6435	tRX-Ser-NNN-6435	tRX-Ser-NNN-6435	tRX-Ser-NNN-6435	alttRNA-Ser-NNN-1016	alttRNA-Ser-NNN-1016	tRX-Ser-NNN-6435	alttRNA-Ser-NNN-1016	alttRNA-Ser-NNN-1016	tRX-Ser-NNN-6435	NA	tRX-Ser-NNN-6435	tRX-Ser-NNN-6435	NA
mm10.tRX-Ala-NNN-1080-1	tRX-Ala-NNN-1080	alttRNA-Ala-NNN-118	tRX-Ala-NNN-1080	tRX-Ala-NNN-1080	tRX-Ala-NNN-1080	tRX-Ala-NNN-1080	alttRNA-Ala-NNN-120	tRX-Ala-NNN-1080	tRX-Ala-NNN-1080	tRX-Ala-NNN-1080	tRX-Ala-NNN-1080	tRX-Ala-NNN-1080	tRX-Ala-NNN-1080	tRX-Ala-NNN-1080	alttRNA-Ala-NNN-119	tRX-Ala-NNN-1080	tRX-Ala-NNN-1080	Unk
mm10.tRX-Ser-NNN-14031-1	tRX-Ser-NNN-14031	alttRNA-Ser-NNN-1018	tRX-Ser-NNN-14031	tRX-Ser-NNN-14031	tRX-Ser-NNN-14031	tRX-Ser-NNN-14031	tRX-Ser-NNN-14031	tRX-Ser-NNN-14031	tRX-Ser-NNN-14031	tRX-Ser-NNN-14031	tRX-Ser-NNN-10832	tRX-Ser-NNN-14031	tRX-Ser-NNN-14031	tRX-Ser-NNN-14031	tRX-Ser-NNN-10832	tRX-Ser-NNN-14031	tRX-Ser-NNN-14031	NA
mm10.tRX-Ser-NNN-6213-5	tRX-Ser-NNN-6213	tRX-Ser-NNN-6213	tRX-Ser-NNN-6213	tRX-Ser-NNN-6213	tRX-Ser-NNN-6213	tRX-Ser-NNN-6213	tRX-Ser-NNN-6213	tRX-Ser-NNN-6213	tRX-Ser-NNN-6213	NA	tRX-Ser-NNN-6213	tRX-Ser-NNN-6213	tRX-Ser-NNN-6213	NA	tRX-Ser-NNN-6213	tRX-Ser-NNN-6213	tRX-Ser-NNN-6213	NA
mm10.tRX-Ser-NNN-11181-2	tRX-Ser-NNN-11181	tRX-Ser-NNN-2228	tRX-Ser-NNN-11181	tRX-Ser-NNN-11181	tRX-Ser-NNN-11181	tRX-Ser-NNN-11181	tRX-Ser-NNN-11181	tRX-Ser-NNN-11181	tRX-Ser-NNN-11181	tRX-Ser-NNN-11181	NA	tRX-Ser-NNN-11181	tRX-Ser-NNN-11181	tRX-Ser-NNN-11181	tRX-Ser-NNN-11181	tRX-Ser-NNN-11181	tRX-Ser-NNN-11181	alttRNA-Ser-NNN-1022
mm10.tRX-Ser-NNN-1895-1	tRX-Ser-NNN-1895	tRX-Ser-NNN-1895	tRX-Ser-NNN-1895	tRX-Ser-NNN-1895	tRX-Ser-NNN-1895	tRX-Ser-NNN-1895	tRX-Ser-NNN-1895	tRX-Ser-NNN-1895	tRX-Ser-NNN-1895	tRX-Ser-NNN-1895	tRX-Ser-NNN-1895	tRX-Ser-NNN-1895	tRX-Ser-NNN-1895	tRX-Ser-NNN-1895	tRX-Ser-NNN-1895	tRX-Ser-NNN-1895	tRX-Ser-NNN-1895	NA
mm10.tRX-Und-NNN-2765-2	tRX-Und-NNN-2765	alttRNA-Und-NNN-335	tRX-Und-NNN-2765	tRX-Und-NNN-2765	tRX-Und-NNN-2765	tRX-Und-NNN-2765	tRX-Und-NNN-2765	tRX-Und-NNN-2765	tRX-Und-NNN-2765	tRX-Und-NNN-2765	NA	tRX-Und-NNN-2765	tRX-Und-NNN-2765	tRX-Und-NNN-2765	alttRNA-Und-NNN-336	tRX-Und-NNN-2765	tRX-Und-NNN-2765	NA
mm10.tRX-Leu-NNN-1334-1	tRX-Leu-NNN-1334	NA	alttRNA-Leu-NNN-176	tRX-Leu-NNN-1334	tRX-Leu-NNN-1334	tRX-Leu-NNN-1334	tRX-Leu-NNN-1334	tRX-Leu-NNN-1334	tRX-Leu-NNN-1334	tRX-Leu-NNN-1334	tRX-Leu-NNN-1334	tRX-Leu-NNN-1334	tRX-Leu-NNN-1334	tRX-Leu-NNN-1334	alttRNA-Leu-NNN-176	tRX-Leu-NNN-1334	tRX-Leu-NNN-1334	NA
mm10.tRX-Und-NNN-186-1	tRX-Und-NNN-186	alttRNA-Und-NNN-338	tRX-Und-NNN-186	tRX-Und-NNN-186	tRX-Und-NNN-186	tRX-Und-NNN-186	tRX-Und-NNN-186	tRX-Und-NNN-186	tRX-Und-NNN-186	tRX-Und-NNN-186	alttRNA-Und-NNN-339	tRX-Und-NNN-186	tRX-Und-NNN-186	tRX-Und-NNN-186	tRX-Und-NNN-186	tRX-Und-NNN-186	tRX-Und-NNN-186	NA
mm10.tRX-Ser-NNN-10545-564	tRX-Ser-NNN-10545	NA	tRX-Ser-NNN-10545	tRX-Ser-NNN-10545	tRX-Ser-NNN-10545	tRX-Ser-NNN-10545	tRX-Ser-NNN-10545	Unk	tRX-Ser-NNN-10572	tRX-Ser-NNN-10545	NA	tRX-Ser-NNN-10545	NA	NA	NA	tRX-Ser-NNN-10545	Unk	NA
mm10.tRX-Ser-NNN-7156-49	tRX-Ser-NNN-7156	tRX-Ser-NNN-7156	NA	tRX-Ser-NNN-7156	tRX-Ser-NNN-7156	tRX-Ser-NNN-7156	tRX-Ser-NNN-7156	tRX-Ser-NNN-7156	tRX-Ser-NNN-7156	tRX-Ser-NNN-7156	tRX-Ser-NNN-7156	tRX-Ser-NNN-7156	tRX-Ser-NNN-7156	tRX-Ser-NNN-7156	tRX-Ser-NNN-12493	tRX-Ser-NNN-7156	tRX-Ser-NNN-7156	NA
mm10.tRX-Ser-NNN-4592-1	tRX-Ser-NNN-4592	alttRNA-Ser-NNN-1026	tRX-Ser-NNN-4592	tRX-Ser-NNN-4592	alttRNA-Ser-NNN-1025	tRX-Ser-NNN-4592	tRX-Ser-NNN-4592	alttRNA-Ser-NNN-1025	tRX-Ser-NNN-4592	tRX-Ser-NNN-4592	tRX-Ser-NNN-4592	tRX-Ser-NNN-4592	tRX-Ser-NNN-4592	tRX-Ser-NNN-4592	tRX-Ser-NNN-4592	tRX-Ser-NNN-4592	tRX-Ser-NNN-4592	NA
mm10.tRNA-Thr-CGT-4-1	tRNA-Thr-CGT-4	tRNA-Thr-CGT-4	tRNA-Thr-CGT-4	tRNA-Thr-CGT-4	tRNA-Thr-CGT-4	tRNA-Thr-CGT-4	tRNA-Thr-CGT-4	tRNA-Thr-CGT-4	tRNA-Thr-CGT-4	tRNA-Thr-CGT-4	tRNA-Thr-CGT-4	tRNA-Thr-CGT-4	tRNA-Thr-CGT-4	tRNA-Thr-CGT-4	tRNA-Thr-CGT-4	tRNA-Thr-CGT-4	tRNA-Thr-CGT-4	tRNA-Thr-CGT-4
mm10.tRX-Ser-NNN-11838-1	tRX-Ser-NNN-11838	tRX-Ser-NNN-11838	tRX-Ser-NNN-11838	tRX-Ser-NNN-11838	tRX-Ser-NNN-11838	tRX-Ser-NNN-11838	tRX-Ser-NNN-11838	tRX-Ser-NNN-11838	tRX-Ser-NNN-11838	NA	NA	tRX-Ser-NNN-11838	tRX-Ser-NNN-11838	tRX-Ser-NNN-11838	tRX-Ser-NNN-11838	tRX-Ser-NNN-11838	tRX-Ser-NNN-11838	NA
mm10.tRX-Ser-NNN-3438-1	tRX-Ser-NNN-3438	NA	tRX-Ser-NNN-3438	tRX-Ser-NNN-3438	tRX-Ser-NNN-3438	tRX-Ser-NNN-3438	tRX-Ser-NNN-3438	tRX-Ser-NNN-3438	tRX-Ser-NNN-3438	tRX-Ser-NNN-3438	alttRNA-Ser-NNN-1029	tRX-Ser-NNN-3438	tRX-Ser-NNN-3438	tRX-Ser-NNN-3438	tRX-Ser-NNN-2148	tRX-Ser-NNN-3438	tRX-Ser-NNN-3438	NA
mm10.tRX-Ser-NNN-8005-196	tRX-Ser-NNN-8005	NA	Unk	tRX-Ser-NNN-8005	NA	NA	tRX-Ser-NNN-8005	NA	tRX-Ser-NNN-8005	NA	NA	tRX-Ser-NNN-8005	NA	tRX-Ser-NNN-8005	NA	Unk	tRX-Ser-NNN-8005	NA
mm10.tRX-Ser-NNN-12361-16	tRX-Ser-NNN-12361	NA	alttRNA-Ser-NNN-1031	NA	tRX-Ser-NNN-12361	tRX-Ser-NNN-12361	tRX-Ser-NNN-12361	tRX-Ser-NNN-12361	tRX-Ser-NNN-12361	tRX-Ser-NNN-12361	NA	Unk	tRX-Ser-NNN-12361	tRX-Ser-NNN-12361	NA	tRX-Ser-NNN-12361	tRX-Ser-NNN-12361	NA
mm10.tRX-Und-NNN-1527-1	tRX-Und-NNN-1527	alttRNA-Und-NNN-341	tRX-Und-NNN-1527	tRX-Und-NNN-1527	NA	tRX-Und-NNN-1527	tRX-Und-NNN-1527	tRX-Und-NNN-1527	tRX-Und-NNN-1527	tRX-Und-NNN-1527	tRX-Und-NNN-1527	tRX-Und-NNN-1527	tRX-Und-NNN-1527	tRX-Und-NNN-1527	tRX-Und-NNN-1527	tRX-Und-NNN-1527	tRX-Und-NNN-1527	NA
mm10.tRX-Ser-NNN-12451-1	tRX-Ser-NNN-12451	NA	alttRNA-Ser-NNN-1033	NA	alttRNA-Ser-NNN-1033	NA	NA	NA	NA	alttRNA-Ser-NNN-1033	alttRNA-Ser-NNN-1033	tRX-Ser-NNN-12451	NA	NA	NA	alttRNA-Ser-NNN-1033	NA	NA
mm10.tRX-Ser-NNN-10572-42	tRX-Ser-NNN-10572	NA	Unk	tRX-Ser-NNN-10572	tRX-Ser-NNN-10572	tRX-Ser-NNN-10572	tRX-Ser-NNN-10572	tRX-Ser-NNN-10572	tRX-Ser-NNN-10572	Unk	tRX-Ser-NNN-10572	tRX-Ser-NNN-6510	Unk	tRX-Ser-NNN-10572	tRX-Ser-NNN-10545	tRX-Ser-NNN-10572	tRX-Ser-NNN-10572	NA
mm10.tRX-Ser-NNN-4601-1	tRX-Ser-NNN-4601	tRX-Ser-NNN-4601	tRX-Ser-NNN-4601	tRX-Ser-NNN-4601	tRX-Ser-NNN-4601	tRX-Ser-NNN-4601	tRX-Ser-NNN-4601	tRX-Ser-NNN-4601	tRX-Ser-NNN-4601	tRX-Ser-NNN-4601	tRX-Ser-NNN-4601	tRX-Ser-NNN-4601	tRX-Ser-NNN-4601	tRX-Ser-NNN-4601	tRX-Ser-NNN-4601	tRX-Ser-NNN-4601	tRX-Ser-NNN-4601	alttRNA-Ser-NNN-1036
mm10.tRX-Ser-NNN-10966-259	tRX-Ser-NNN-10966	NA	tRX-Ser-NNN-10966	NA	tRX-Ser-NNN-10966	tRX-Ser-NNN-10966	tRX-Ser-NNN-10966	NA	tRX-Ser-NNN-10966	tRX-Ser-NNN-10966	NA	tRX-Ser-NNN-10966	tRX-Ser-NNN-10966	tRX-Ser-NNN-10966	tRX-Ser-NNN-10966	tRX-Ser-NNN-10966	NA	NA
mm10.tRX-Ser-NNN-12347-1	tRX-Ser-NNN-12347	NA	tRX-Ser-NNN-12347	tRX-Ser-NNN-12347	tRX-Ser-NNN-12347	tRX-Ser-NNN-12347	tRX-Ser-NNN-12347	NA	tRX-Ser-NNN-12347	NA	NA	tRX-Ser-NNN-12347	tRX-Ser-NNN-12347	tRX-Ser-NNN-12347	NA	NA	tRX-Ser-NNN-12347	NA
mm10.tRX-Ser-NNN-13081-19	tRX-Ser-NNN-13081	NA	NA	NA	NA	tRX-Ser-NNN-13081	tRX-Ser-NNN-13081	tRX-Ser-NNN-13081	tRX-Ser-NNN-13081	NA	NA	tRX-Ser-NNN-13081	NA	tRX-Ser-NNN-13081	NA	NA	tRX-Ser-NNN-13081	NA
mm10.tRX-Ser-NNN-4498-9	tRX-Ser-NNN-4498	alttRNA-Ser-NNN-1039	tRX-Ser-NNN-4498	tRX-Ser-NNN-4498	tRX-Ser-NNN-4498	tRX-Ser-NNN-4498	tRX-Ser-NNN-4498	tRX-Ser-NNN-4498	tRX-Ser-NNN-4498	tRX-Ser-NNN-4498	alttRNA-Ser-NNN-1040	tRX-Ser-NNN-4498	tRX-Ser-NNN-4498	tRX-Ser-NNN-4498	alttRNA-Ser-NNN-1041	tRX-Ser-NNN-4498	tRX-Ser-NNN-4498	NA
mm10.tRX-Ser-NNN-14380-7	tRX-Ser-NNN-14380	NA	tRX-Ser-NNN-14380	tRX-Ser-NNN-14380	tRX-Ser-NNN-14380	NA	tRX-Ser-NNN-14380	tRX-Ser-NNN-14380	tRX-Ser-NNN-14380	tRX-Ser-NNN-14380	alttRNA-Ser-NNN-1042	NA	tRX-Ser-NNN-14380	tRX-Ser-NNN-14380	tRX-Ser-NNN-14380	tRX-Ser-NNN-14380	tRX-Ser-NNN-14380	NA
mm10.tRX-Ser-NNN-5681-1	tRX-Ser-NNN-5681	tRX-Ser-NNN-5681	NA	NA	NA	NA	NA	NA	NA	NA	NA	NA	NA	NA	tRX-Ser-NNN-5681	NA	tRX-Ser-NNN-5681	NA
mm10.tRX-Ser-NNN-9769-11	tRX-Ser-NNN-9769	NA	tRX-Ser-NNN-9769	tRX-Ser-NNN-9769	tRX-Ser-NNN-9769	tRX-Ser-NNN-9769	tRX-Ser-NNN-9769	tRX-Ser-NNN-9769	tRX-Ser-NNN-9769	NA	NA	NA	tRX-Ser-NNN-9769	tRX-Ser-NNN-9769	NA	tRX-Ser-NNN-9769	NA	NA
mm10.tRX-Ser-NNN-7953-1	tRX-Ser-NNN-7953	alttRNA-Asn-NNN-3458	tRX-Ser-NNN-7953	alttRNA-Ser-NNN-1045	tRX-Ser-NNN-7953	alttRNA-Ser-NNN-1045	alttRNA-Ser-NNN-1045	tRX-Ser-NNN-7953	tRX-Ser-NNN-7953	tRX-Ser-NNN-7953	alttRNA-Asn-NNN-3458	alttRNA-Ser-NNN-1046	tRX-Ser-NNN-7953	alttRNA-Ser-NNN-1045	alttRNA-Ser-NNN-1045	tRX-Ser-NNN-7953	tRX-Ser-NNN-7953	NA
mm10.tRX-Arg-NNN-241-1	tRX-Arg-NNN-241	NA	NA	NA	NA	NA	NA	NA	NA	NA	NA	NA	NA	NA	NA	NA	tRX-Arg-NNN-241	NA
mm10.tRX-Asn-NNN-1275-1	tRX-Asn-NNN-1275	NA	tRX-Asn-NNN-1275	tRX-Asn-NNN-1275	tRX-Asn-NNN-1275	tRX-Asn-NNN-1275	tRX-Asn-NNN-1275	tRX-Asn-NNN-1275	tRX-Asn-NNN-1275	tRX-Asn-NNN-1275	tRX-Asn-NNN-1275	tRX-Asn-NNN-1275	tRX-Asn-NNN-1275	tRX-Asn-NNN-1275	tRX-Asn-NNN-1275	tRX-Asn-NNN-1275	tRX-Asn-NNN-1275	NA
mm10.tRX-Thr-NNN-491-1	tRX-Thr-NNN-491	NA	tRX-Thr-NNN-491	tRX-Thr-NNN-491	tRX-Thr-NNN-491	tRX-Thr-NNN-491	tRX-Thr-NNN-491	tRX-Thr-NNN-491	tRX-Thr-NNN-491	tRX-Thr-NNN-491	tRX-Thr-NNN-491	tRX-Thr-NNN-491	tRX-Thr-NNN-491	tRX-Thr-NNN-491	tRX-Thr-NNN-491	tRX-Thr-NNN-491	tRX-Thr-NNN-491	alttRNA-Thr-NNN-45
mm10.tRX-Leu-NNN-1338-1	tRX-Leu-NNN-1338	alttRNA-Leu-NNN-178	tRX-Leu-NNN-1338	tRX-Leu-NNN-1338	tRX-Leu-NNN-1338	alttRNA-Leu-NNN-179	alttRNA-Leu-NNN-179	tRX-Leu-NNN-1338	tRX-Leu-NNN-1338	alttRNA-Leu-NNN-179	alttRNA-Leu-NNN-180	tRX-Leu-NNN-1338	alttRNA-Leu-NNN-179	tRX-Leu-NNN-1338	NA	tRX-Leu-NNN-1338	tRX-Leu-NNN-1338	NA
mm10.tRX-Ser-NNN-5554-4	tRX-Ser-NNN-5554	tRX-Ser-NNN-2228	tRX-Ser-NNN-5554	tRX-Ser-NNN-5554	tRX-Ser-NNN-5554	tRX-Ser-NNN-5554	tRX-Ser-NNN-5554	tRX-Ser-NNN-5554	tRX-Ser-NNN-5554	NA	tRX-Ser-NNN-5554	tRX-Ser-NNN-5554	tRX-Ser-NNN-5554	tRX-Ser-NNN-5554	tRX-Ser-NNN-5554	tRX-Ser-NNN-5554	tRX-Ser-NNN-5554	NA
mm10.tRX-Ser-NNN-10545-488	tRX-Ser-NNN-10545	NA	NA	tRX-Ser-NNN-10545	NA	NA	NA	tRX-Ser-NNN-10545	NA	NA	NA	NA	NA	tRX-Ser-NNN-10545	NA	NA	NA	NA
mm10.tRX-Ser-NNN-4242-1	tRX-Ser-NNN-4242	alttRNA-Ser-NNN-1048	alttRNA-Und-NNN-22	tRX-Ser-NNN-4242	alttRNA-Und-NNN-22	alttRNA-Und-NNN-22	alttRNA-Und-NNN-22	alttRNA-Und-NNN-22	alttRNA-Und-NNN-22	alttRNA-Und-NNN-22	tRX-Ser-NNN-4242	alttRNA-Und-NNN-22	alttRNA-Und-NNN-22	alttRNA-Und-NNN-22	tRX-Ser-NNN-4242	alttRNA-Und-NNN-22	tRX-Ser-NNN-4242	NA
mm10.tRX-Ser-NNN-7170-1	tRX-Ser-NNN-7170	NA	tRX-Ser-NNN-7170	tRX-Ser-NNN-7170	tRX-Ser-NNN-7170	tRX-Ser-NNN-7170	tRX-Ser-NNN-7170	tRX-Ser-NNN-7170	tRX-Ser-NNN-7170	tRX-Ser-NNN-7170	NA	tRX-Ser-NNN-7170	tRX-Ser-NNN-7170	tRX-Ser-NNN-7170	NA	tRX-Ser-NNN-7170	tRX-Ser-NNN-7170	Unk
mm10.tRX-Und-NNN-1877-1	tRX-Und-NNN-1877	NA	tRX-Und-NNN-1877	tRX-Und-NNN-1877	tRX-Und-NNN-1877	tRX-Und-NNN-1877	tRX-Und-NNN-1877	tRX-Und-NNN-1877	tRX-Und-NNN-1877	tRX-Und-NNN-1877	NA	tRX-Und-NNN-1877	tRX-Und-NNN-1877	tRX-Und-NNN-1877	NA	tRX-Und-NNN-1877	tRX-Und-NNN-1877	NA
mm10.tRX-Ser-NNN-2193-1	tRX-Ser-NNN-2193	NA	tRX-Ser-NNN-2193	tRX-Ser-NNN-2193	tRX-Ser-NNN-2193	tRX-Ser-NNN-2193	tRX-Ser-NNN-2193	tRX-Ser-NNN-2193	tRX-Ser-NNN-2193	tRX-Ser-NNN-2193	tRX-Ser-NNN-2193	tRX-Ser-NNN-2193	tRX-Ser-NNN-2193	tRX-Ser-NNN-2193	tRX-Ser-NNN-2193	tRX-Ser-NNN-2193	tRX-Ser-NNN-2193	NA
mm10.tRX-Ser-NNN-4312-1	tRX-Ser-NNN-4312	tRX-Ser-NNN-6922	alttRNA-Ser-NNN-1053	tRX-Ser-NNN-4312	tRX-Ser-NNN-4312	tRX-Ser-NNN-4312	tRX-Ser-NNN-4312	tRX-Ser-NNN-4312	tRX-Ser-NNN-4312	tRX-Ser-NNN-4312	tRX-Ser-NNN-6906	NA	tRX-Ser-NNN-4312	tRX-Ser-NNN-4312	NA	tRX-Ser-NNN-4312	tRX-Ser-NNN-4312	NA
mm10.tRX-Asn-NNN-1561-1	tRX-Asn-NNN-1561	tRX-Asn-NNN-1561	NA	tRX-Asn-NNN-1561	tRX-Asn-NNN-1561	tRX-Asn-NNN-1561	tRX-Asn-NNN-1561	tRX-Asn-NNN-1561	tRX-Asn-NNN-1561	tRX-Asn-NNN-1561	tRX-Asn-NNN-1561	tRX-Asn-NNN-1561	tRX-Asn-NNN-1561	tRX-Asn-NNN-1561	tRX-Asn-NNN-1561	tRX-Asn-NNN-1561	tRX-Asn-NNN-1561	alttRNA-Ser-NNN-3
mm10.tRX-Ser-NNN-5871-1	tRX-Ser-NNN-5871	NA	NA	NA	tRX-Ser-NNN-5871	tRX-Ser-NNN-5871	tRX-Ser-NNN-5871	NA	tRX-Ser-NNN-5871	tRX-Ser-NNN-5871	NA	NA	NA	NA	NA	NA	NA	NA
mm10.tRX-Asn-NNN-896-1	tRX-Asn-NNN-896	tRX-Asn-NNN-896	NA	NA	tRX-Asn-NNN-896	NA	NA	tRX-Asn-NNN-896	NA	NA	tRX-Asn-NNN-896	NA	NA	tRX-Asn-NNN-896	tRX-Asn-NNN-896	NA	tRX-Asn-NNN-896	NA
mm10.tRX-Ser-NNN-4401-7	tRX-Ser-NNN-4401	alttRNA-Ser-NNN-1056	alttRNA-Ser-NNN-1057	tRX-Ser-NNN-4401	tRX-Ser-NNN-4401	tRX-Ser-NNN-4401	tRX-Ser-NNN-4401	NA	tRX-Ser-NNN-4401	NA	tRX-Ser-NNN-4401	alttRNA-Ser-NNN-1057	tRX-Ser-NNN-4401	tRX-Ser-NNN-4401	NA	alttRNA-Ser-NNN-1057	tRX-Ser-NNN-4401	NA
mm10.tRX-Arg-NNN-12-1	tRX-Arg-NNN-12	tRX-Ser-NNN-235	alttRNA-Arg-NNN-59	tRX-Arg-NNN-12	tRX-Arg-NNN-12	tRX-Arg-NNN-12	tRX-Arg-NNN-12	tRX-Arg-NNN-12	tRX-Arg-NNN-12	tRX-Arg-NNN-12	alttRNA-Arg-NNN-59	tRX-Arg-NNN-12	tRX-Arg-NNN-12	tRX-Arg-NNN-12	alttRNA-Arg-NNN-59	tRX-Arg-NNN-12	tRX-Arg-NNN-12	NA
mm10.tRX-Asn-NNN-657-1	tRX-Asn-NNN-657	NA	tRX-Asn-NNN-657	alttRNA-Asn-NNN-97	NA	tRX-Asn-NNN-657	NA	NA	tRX-Asn-NNN-657	tRX-Asn-NNN-657	NA	NA	tRX-Asn-NNN-657	alttRNA-Asn-NNN-97	NA	tRX-Asn-NNN-657	tRX-Asn-NNN-657	NA
mm10.tRX-Ser-NNN-9820-1	tRX-Ser-NNN-9820	NA	tRX-Ser-NNN-9820	tRX-Ser-NNN-9820	tRX-Ser-NNN-9820	tRX-Ser-NNN-9820	tRX-Ser-NNN-9820	tRX-Ser-NNN-9820	tRX-Ser-NNN-9820	tRX-Ser-NNN-9820	NA	tRX-Ser-NNN-9820	tRX-Ser-NNN-9820	tRX-Ser-NNN-9820	tRX-Ser-NNN-9820	tRX-Ser-NNN-9820	tRX-Ser-NNN-9820	NA
mm10.tRX-Und-NNN-1267-1	tRX-Und-NNN-1267	tRX-Und-NNN-1267	alttRNA-Und-NNN-344	tRX-Und-NNN-1267	tRX-Und-NNN-1267	tRX-Und-NNN-1267	tRX-Und-NNN-1267	tRX-Und-NNN-1267	tRX-Und-NNN-1267	tRX-Und-NNN-1267	alttRNA-Und-NNN-344	tRX-Und-NNN-1267	tRX-Und-NNN-1267	tRX-Und-NNN-1267	tRX-Und-NNN-1267	tRX-Und-NNN-1267	tRX-Und-NNN-1267	Unk
mm10.tRX-Ser-NNN-8656-1	tRX-Ser-NNN-8656	NA	tRX-Ser-NNN-13286	tRX-Ser-NNN-13286	NA	tRX-Ser-NNN-13286	tRX-Ser-NNN-13286	NA	tRX-Ser-NNN-13286	NA	NA	NA	NA	tRX-Ser-NNN-13286	tRX-Ser-NNN-13286	tRX-Ser-NNN-13286	tRX-Ser-NNN-13286	NA
mm10.tRX-Und-NNN-2163-1	tRX-Und-NNN-2163	tRX-Und-NNN-2163	tRX-Und-NNN-2163	tRX-Und-NNN-2163	tRX-Und-NNN-2163	tRX-Und-NNN-2163	tRX-Und-NNN-2163	tRX-Und-NNN-2163	tRX-Und-NNN-2163	tRX-Und-NNN-2163	tRX-Und-NNN-2163	tRX-Und-NNN-2163	tRX-Und-NNN-2163	tRX-Und-NNN-2163	tRX-Und-NNN-2163	tRX-Und-NNN-2163	tRX-Und-NNN-2163	NA
mm10.tRX-Thr-NNN-271-1	tRX-Thr-NNN-271	alttRNA-Thr-NNN-48	tRX-Thr-NNN-271	tRX-Thr-NNN-271	tRX-Thr-NNN-271	tRX-Thr-NNN-271	tRX-Thr-NNN-271	tRX-Thr-NNN-271	tRX-Thr-NNN-271	tRX-Thr-NNN-271	tRX-Thr-NNN-271	tRX-Thr-NNN-271	tRX-Thr-NNN-271	tRX-Thr-NNN-271	NA	tRX-Thr-NNN-271	tRX-Thr-NNN-271	NA
mm10.tRX-Ala-NNN-1949-1	tRX-Ala-NNN-1949	NA	NA	tRX-Ala-NNN-1949	tRX-Ala-NNN-1949	tRX-Ala-NNN-1949	tRX-Ala-NNN-1949	tRX-Ala-NNN-1949	tRX-Ala-NNN-1949	tRX-Ala-NNN-1949	NA	tRX-Ala-NNN-1949	tRX-Ala-NNN-1949	tRX-Ala-NNN-1949	tRX-Ala-NNN-1949	tRX-Ala-NNN-1949	tRX-Ala-NNN-1949	Unk
mm10.tRX-Ser-NNN-3206-1	tRX-Ser-NNN-3206	tRX-Ser-NNN-3206	tRX-Ser-NNN-3206	tRX-Ser-NNN-3206	tRX-Ser-NNN-3206	tRX-Ser-NNN-3206	tRX-Ser-NNN-3206	tRX-Ser-NNN-3206	tRX-Ser-NNN-3206	tRX-Ser-NNN-3206	tRX-Ser-NNN-3206	tRX-Ser-NNN-3206	tRX-Ser-NNN-3206	tRX-Ser-NNN-3206	tRX-Ser-NNN-3206	tRX-Ser-NNN-3206	tRX-Ser-NNN-3206	Unk
mm10.tRX-Und-NNN-3293-1	tRX-Und-NNN-3293	tRX-Und-NNN-3293	tRX-Und-NNN-3293	tRX-Und-NNN-3293	tRX-Und-NNN-3293	tRX-Und-NNN-3293	tRX-Und-NNN-3293	tRX-Und-NNN-3293	tRX-Und-NNN-3293	tRX-Und-NNN-3293	tRX-Und-NNN-3293	tRX-Und-NNN-3293	tRX-Und-NNN-3293	tRX-Und-NNN-3293	tRX-Und-NNN-3293	tRX-Und-NNN-3293	tRX-Und-NNN-3293	NA
mm10.tRX-Asn-NNN-378-1	tRX-Asn-NNN-378	NA	tRX-Asn-NNN-378	tRX-Asn-NNN-378	tRX-Asn-NNN-378	tRX-Asn-NNN-378	tRX-Asn-NNN-378	tRX-Asn-NNN-378	tRX-Asn-NNN-378	tRX-Asn-NNN-378	alttRNA-Asn-NNN-99	tRX-Asn-NNN-378	tRX-Asn-NNN-378	tRX-Asn-NNN-378	alttRNA-Asn-NNN-99	tRX-Asn-NNN-378	tRX-Asn-NNN-378	NA
mm10.tRX-Ser-NNN-14511-1	tRX-Ser-NNN-14511	tRX-Ser-NNN-14511	tRX-Ser-NNN-14511	tRX-Ser-NNN-14511	tRX-Ser-NNN-14511	tRX-Ser-NNN-14511	tRX-Ser-NNN-14511	tRX-Ser-NNN-14511	tRX-Ser-NNN-14511	tRX-Ser-NNN-14511	tRX-Ser-NNN-14511	tRX-Ser-NNN-14511	tRX-Ser-NNN-14511	tRX-Ser-NNN-14511	tRX-Ser-NNN-14511	tRX-Ser-NNN-14511	tRX-Ser-NNN-14511	Unk
mm10.tRX-Gly-NNN-266-1	tRX-Gly-NNN-266	tRX-Gly-NNN-266	tRX-Gly-NNN-266	tRX-Gly-NNN-266	tRX-Gly-NNN-266	tRX-Gly-NNN-266	tRX-Gly-NNN-266	tRX-Gly-NNN-266	tRX-Gly-NNN-266	tRX-Gly-NNN-266	tRX-Gly-NNN-266	tRX-Gly-NNN-266	tRX-Gly-NNN-266	tRX-Gly-NNN-266	tRX-Gly-NNN-266	tRX-Gly-NNN-266	tRX-Gly-NNN-266	NA
mm10.tRX-Ala-NNN-988-1	tRX-Ala-NNN-988	NA	tRX-Ala-NNN-988	tRX-Ala-NNN-988	tRX-Ala-NNN-988	tRX-Ala-NNN-988	tRX-Ala-NNN-988	tRX-Ala-NNN-988	tRX-Ala-NNN-988	tRX-Ala-NNN-988	alttRNA-Ala-NNN-124	tRX-Ala-NNN-988	tRX-Ala-NNN-988	tRX-Ala-NNN-988	alttRNA-Ala-NNN-125	tRX-Ala-NNN-988	tRX-Ala-NNN-988	alttRNA-Ala-NNN-126
mm10.tRX-Leu-NNN-774-1	tRX-Leu-NNN-774	alttRNA-Leu-NNN-182	tRX-Leu-NNN-774	tRX-Leu-NNN-774	tRX-Leu-NNN-774	tRX-Leu-NNN-774	tRX-Leu-NNN-774	tRX-Leu-NNN-774	tRX-Leu-NNN-774	tRX-Leu-NNN-774	alttRNA-Leu-NNN-183	tRX-Leu-NNN-774	tRX-Leu-NNN-774	tRX-Leu-NNN-774	alttRNA-Leu-NNN-184	tRX-Leu-NNN-774	tRX-Leu-NNN-774	NA
mm10.tRX-Ser-NNN-8005-96	tRX-Ser-NNN-8005	NA	NA	tRX-Ser-NNN-8005	tRX-Ser-NNN-8005	NA	tRX-Ser-NNN-8005	NA	tRX-Ser-NNN-8005	tRX-Ser-NNN-8005	NA	NA	tRX-Ser-NNN-8005	NA	NA	tRX-Ser-NNN-8005	NA	NA
mm10.tRX-Ser-NNN-13319-15	tRX-Ser-NNN-13319	NA	tRX-Ser-NNN-13319	tRX-Ser-NNN-13319	tRX-Ser-NNN-13319	tRX-Ser-NNN-13319	tRX-Ser-NNN-13319	tRX-Ser-NNN-13319	tRX-Ser-NNN-13319	tRX-Ser-NNN-13319	tRX-Ser-NNN-13319	tRX-Ser-NNN-13745	tRX-Ser-NNN-13319	tRX-Ser-NNN-13319	tRX-Ser-NNN-13745	tRX-Ser-NNN-13319	tRX-Ser-NNN-13319	NA
mm10.tRX-Ser-NNN-9091-1	tRX-Ser-NNN-9091	NA	tRX-Ser-NNN-9091	tRX-Ser-NNN-9091	tRX-Ser-NNN-9091	tRX-Ser-NNN-9091	tRX-Ser-NNN-9091	tRX-Ser-NNN-9091	tRX-Ser-NNN-9091	tRX-Ser-NNN-9091	alttRNA-Ser-NNN-1065	tRX-Ser-NNN-9091	tRX-Ser-NNN-9091	tRX-Ser-NNN-9091	NA	tRX-Ser-NNN-9091	tRX-Ser-NNN-9091	NA
mm10.tRX-Asn-NNN-831-1	tRX-Asn-NNN-831	tRX-Asn-NNN-831	tRX-Asn-NNN-831	tRX-Asn-NNN-831	tRX-Asn-NNN-831	tRX-Asn-NNN-831	tRX-Asn-NNN-831	tRX-Asn-NNN-831	tRX-Asn-NNN-831	tRX-Asn-NNN-831	alttRNA-Asn-NNN-101	tRX-Asn-NNN-831	tRX-Asn-NNN-831	tRX-Asn-NNN-831	tRX-Asn-NNN-831	tRX-Asn-NNN-831	tRX-Asn-NNN-831	NA
mm10.tRX-Ser-NNN-4789-1	tRX-Ser-NNN-4789	NA	tRX-Ser-NNN-4789	tRX-Ser-NNN-4789	tRX-Ser-NNN-4789	tRX-Ser-NNN-4789	tRX-Ser-NNN-4789	tRX-Ser-NNN-4789	tRX-Ser-NNN-4789	tRX-Ser-NNN-4789	tRX-Ser-NNN-4789	tRX-Ser-NNN-4789	tRX-Ser-NNN-4789	tRX-Ser-NNN-4789	tRX-Ser-NNN-4789	tRX-Ser-NNN-4789	tRX-Ser-NNN-4789	NA
mm10.tRX-Ser-NNN-11206-5	tRX-Ser-NNN-11206	NA	NA	tRX-Ser-NNN-11184	tRX-Ser-NNN-11184	tRX-Ser-NNN-11184	tRX-Ser-NNN-11184	tRX-Ser-NNN-11184	tRX-Ser-NNN-11184	tRX-Ser-NNN-11184	tRX-Ser-NNN-11184	alttRNA-Ser-NNN-1069	NA	tRX-Ser-NNN-11206	alttRNA-Ser-NNN-1069	alttRNA-Ser-NNN-1069	tRX-Ser-NNN-11206	NA
mm10.tRX-Ser-NNN-14411-95	tRX-Ser-NNN-14411	NA	NA	NA	tRX-Ser-NNN-14411	tRX-Ser-NNN-14411	NA	tRX-Ser-NNN-14411	tRX-Asn-NNN-1487	tRX-Ser-NNN-14411	NA	tRX-Ser-NNN-14411	tRX-Ser-NNN-14411	tRX-Ser-NNN-14411	NA	tRX-Ser-NNN-14407	tRX-Ser-NNN-14411	NA
mm10.tRX-Asn-NNN-1106-1	tRX-Asn-NNN-1106	NA	NA	NA	alttRNA-Asn-NNN-103	NA	NA	NA	NA	alttRNA-Asn-NNN-103	NA	NA	tRX-Asn-NNN-1106	NA	NA	NA	tRX-Asn-NNN-1106	NA
mm10.tRX-Und-NNN-228-3	tRX-Und-NNN-228	alttRNA-Und-NNN-347	tRX-Und-NNN-228	tRX-Und-NNN-228	tRX-Und-NNN-228	tRX-Und-NNN-228	tRX-Und-NNN-228	tRX-Und-NNN-228	tRX-Und-NNN-228	tRX-Und-NNN-228	tRX-Und-NNN-597	tRX-Und-NNN-228	tRX-Und-NNN-228	tRX-Und-NNN-228	tRX-Und-NNN-228	tRX-Und-NNN-228	tRX-Und-NNN-228	NA
mm10.tRX-Und-NNN-416-1	tRX-Und-NNN-416	alttRNA-Und-NNN-350	tRX-Und-NNN-416	tRX-Und-NNN-416	tRX-Und-NNN-416	tRX-Und-NNN-416	tRX-Und-NNN-416	tRX-Und-NNN-416	tRX-Und-NNN-416	tRX-Und-NNN-416	alttRNA-Und-NNN-351	tRX-Und-NNN-416	tRX-Und-NNN-416	tRX-Und-NNN-416	alttRNA-Und-NNN-351	tRX-Und-NNN-416	tRX-Und-NNN-416	NA
mm10.tRX-Ser-NNN-2304-4	tRX-Ser-NNN-2304	tRX-Ser-NNN-2228	tRX-Ser-NNN-2304	tRX-Ser-NNN-2304	tRX-Ser-NNN-2304	tRX-Ser-NNN-2304	tRX-Ser-NNN-2304	tRX-Ser-NNN-2304	tRX-Ser-NNN-2304	tRX-Ser-NNN-2304	tRX-Ser-NNN-2228	tRX-Ser-NNN-2304	tRX-Ser-NNN-2304	tRX-Ser-NNN-2304	tRX-Ser-NNN-2228	tRX-Ser-NNN-2304	tRX-Ser-NNN-2304	Unk
mm10.tRX-Gly-NNN-20-1	tRX-Gly-NNN-20	tRX-Gly-NNN-20	tRX-Gly-NNN-20	tRX-Gly-NNN-20	tRX-Gly-NNN-20	tRX-Gly-NNN-20	tRX-Gly-NNN-20	tRX-Gly-NNN-20	tRX-Gly-NNN-20	tRX-Gly-NNN-20	tRX-Gly-NNN-20	tRX-Gly-NNN-20	alttRNA-Gly-NNN-40	tRX-Gly-NNN-20	alttRNA-Gly-NNN-39	NA	tRX-Gly-NNN-20	NA
mm10.tRNA-Leu-CAG-4-1	tRNA-Leu-CAG-4	NA	tRNA-Leu-CAG-4	tRNA-Leu-CAG-4	tRNA-Leu-CAG-4	tRNA-Leu-CAG-4	tRNA-Leu-CAG-4	tRNA-Leu-CAG-4	tRNA-Leu-CAG-4	tRNA-Leu-CAG-4	tRNA-Leu-CAG-4	tRNA-Leu-CAG-4_G18A	tRNA-Leu-CAG-4	tRNA-Leu-CAG-4	alttRNA-Leu-CAG-3	tRNA-Leu-CAG-4	tRNA-Leu-CAG-4	NA
mm10.tRX-Ser-NNN-443-1	tRX-Ser-NNN-443	tRX-Ser-NNN-3239	tRX-Ser-NNN-443	tRX-Ser-NNN-443	tRX-Ser-NNN-443	tRX-Ser-NNN-443	tRX-Ser-NNN-443	tRX-Ser-NNN-443	NA	tRX-Ser-NNN-443	NA	tRX-Ser-NNN-443	tRX-Ser-NNN-443	tRX-Ser-NNN-443	NA	tRX-Ser-NNN-443	tRX-Ser-NNN-443	NA
mm10.tRX-Ser-NNN-2128-1	tRX-Ser-NNN-2128	tRX-Ser-NNN-2128	tRX-Ser-NNN-2128	tRX-Ser-NNN-2128	tRX-Ser-NNN-2128	tRX-Ser-NNN-2128	tRX-Ser-NNN-2128	tRX-Ser-NNN-2128	tRX-Ser-NNN-2128	tRX-Ser-NNN-2128	alttRNA-Ser-NNN-1075	tRX-Ser-NNN-2128	tRX-Ser-NNN-2128	tRX-Ser-NNN-2128	tRX-Ser-NNN-2128	tRX-Ser-NNN-2128	tRX-Ser-NNN-2128	alttRNA-Ser-NNN-1076
mm10.tRX-Ser-NNN-10545-566	tRX-Ser-NNN-10545	NA	NA	tRX-Ser-NNN-10545	NA	tRX-Ser-NNN-10545	tRX-Ser-NNN-10545	tRX-Ser-NNN-10545	tRX-Ser-NNN-10545	tRX-Ser-NNN-10545	NA	tRX-Ser-NNN-10545	NA	tRX-Ser-NNN-10545	NA	tRX-Ser-NNN-10545	tRX-Ser-NNN-10545	NA
mm10.tRX-Gly-NNN-217-1	tRX-Gly-NNN-217	tRX-Gly-NNN-217	tRX-Gly-NNN-217	tRX-Gly-NNN-217	tRX-Gly-NNN-217	tRX-Gly-NNN-217	tRX-Gly-NNN-217	tRX-Gly-NNN-217	tRX-Gly-NNN-217	tRX-Gly-NNN-217	tRX-Gly-NNN-217	tRX-Gly-NNN-217	tRX-Gly-NNN-217	tRX-Gly-NNN-217	alttRNA-Gly-NNN-42	tRX-Gly-NNN-217	tRX-Gly-NNN-217	alttRNA-Gly-NNN-43
mm10.tRX-Ser-NNN-11778-1	tRX-Ser-NNN-11778	NA	tRX-Ser-NNN-11778	alttRNA-Ser-NNN-1079	tRX-Ser-NNN-11778	alttRNA-Ser-NNN-1079	alttRNA-Ser-NNN-1079	alttRNA-Ser-NNN-1079	alttRNA-Ser-NNN-1079	alttRNA-Ser-NNN-1079	tRX-Ser-NNN-11778	alttRNA-Ser-NNN-1079	alttRNA-Ser-NNN-1079	alttRNA-Ser-NNN-1079	alttRNA-Ser-NNN-1079	alttRNA-Ser-NNN-1079	tRX-Ser-NNN-11778	NA
mm10.tRX-Ser-NNN-9300-1	tRX-Ser-NNN-9300	alttRNA-Ser-NNN-1081	tRX-Ser-NNN-9300	tRX-Ser-NNN-9300	NA	tRX-Ser-NNN-9300	tRX-Ser-NNN-9300	tRX-Ser-NNN-9300	tRX-Ser-NNN-9300	NA	tRX-Ser-NNN-9300	tRX-Ser-NNN-9300	tRX-Ser-NNN-9300	NA	NA	tRX-Ser-NNN-9300	tRX-Ser-NNN-9300	NA
mm10.tRX-Asn-NNN-250-1	tRX-Asn-NNN-250	alttRNA-Asn-NNN-105	tRX-Asn-NNN-250	tRX-Asn-NNN-250	tRX-Asn-NNN-250	tRX-Asn-NNN-250	tRX-Asn-NNN-250	tRX-Asn-NNN-250	tRX-Asn-NNN-250	tRX-Asn-NNN-250	tRX-Asn-NNN-250	tRX-Asn-NNN-250	tRX-Asn-NNN-250	tRX-Asn-NNN-250	NA	tRX-Asn-NNN-250	tRX-Asn-NNN-250	NA
mm10.tRX-Ser-NNN-12200-4	tRX-Ser-NNN-12200	alttRNA-Ser-NNN-1083	tRX-Ser-NNN-12200	tRX-Ser-NNN-12200	tRX-Ser-NNN-12200	tRX-Ser-NNN-12200	tRX-Ser-NNN-12200	tRX-Ser-NNN-12200	tRX-Ser-NNN-12200	tRX-Ser-NNN-12200	NA	tRX-Ser-NNN-12200	tRX-Ser-NNN-12200	tRX-Ser-NNN-12200	alttRNA-Ser-NNN-1084	tRX-Ser-NNN-12200	tRX-Ser-NNN-12200	NA
mm10.tRX-Ser-NNN-12459-1	tRX-Ser-NNN-12459	tRX-Ser-NNN-12459	tRX-Ser-NNN-12459	tRX-Ser-NNN-12459	tRX-Ser-NNN-12459	tRX-Ser-NNN-12459	tRX-Ser-NNN-12459	tRX-Ser-NNN-12459	tRX-Ser-NNN-12459	tRX-Ser-NNN-12459	tRX-Ser-NNN-12459	tRX-Ser-NNN-12459	tRX-Ser-NNN-12459	tRX-Ser-NNN-12459	NA	tRX-Ser-NNN-12459	tRX-Ser-NNN-12459	NA
mm10.tRX-Ser-NNN-5373-4	tRX-Ser-NNN-5373	tRX-Ser-NNN-5373	tRX-Ser-NNN-5373	tRX-Ser-NNN-5373	tRX-Ser-NNN-5373	tRX-Ser-NNN-5373	tRX-Ser-NNN-5373	tRX-Ser-NNN-5373	tRX-Ser-NNN-5373	tRX-Ser-NNN-5373	NA	tRX-Ser-NNN-5373	tRX-Ser-NNN-5373	tRX-Ser-NNN-5373	tRX-Ser-NNN-5373	tRX-Ser-NNN-5373	tRX-Ser-NNN-5373	Unk
mm10.tRX-Ser-NNN-9131-25	tRX-Ser-NNN-9131	NA	tRX-Ser-NNN-9131	tRX-Ser-NNN-9131	tRX-Ser-NNN-9131	tRX-Ser-NNN-9131	tRX-Ser-NNN-9131	tRX-Ser-NNN-9131	tRX-Ser-NNN-9131	tRX-Ser-NNN-9131	tRX-Ser-NNN-9131	tRX-Ser-NNN-9131	tRX-Ser-NNN-9131	tRX-Ser-NNN-9131	tRX-Ser-NNN-9131	tRX-Ser-NNN-9131	tRX-Ser-NNN-9131	NA
mm10.tRX-Und-NNN-156-1	tRX-Und-NNN-156	alttRNA-Und-NNN-353	tRX-Und-NNN-156	tRX-Und-NNN-156	tRX-Und-NNN-156	tRX-Und-NNN-156	tRX-Und-NNN-156	tRX-Und-NNN-156	tRX-Und-NNN-156	tRX-Und-NNN-156	tRX-Und-NNN-156	tRX-Und-NNN-156	tRX-Und-NNN-156	tRX-Und-NNN-156	tRX-Und-NNN-156	tRX-Und-NNN-156	tRX-Und-NNN-156	NA
mm10.tRX-Ser-NNN-10545-307	tRX-Ser-NNN-10545	NA	tRX-Ser-NNN-10545	tRX-Ser-NNN-10545	tRX-Ser-NNN-10545	tRX-Ser-NNN-10545	tRX-Ser-NNN-10545	tRX-Ser-NNN-10545	NA	NA	tRX-Ser-NNN-10545	tRX-Ser-NNN-10545	tRX-Ser-NNN-10545	NA	tRX-Ser-NNN-10545	tRX-Ser-NNN-10545	tRX-Ser-NNN-10545	NA
mm10.tRX-Asn-NNN-671-10	tRX-Asn-NNN-671	NA	tRX-Asn-NNN-671	tRX-Asn-NNN-671	alttRNA-Asn-NNN-107	tRX-Asn-NNN-671	NA	tRX-Asn-NNN-671	tRX-Asn-NNN-671	tRX-Asn-NNN-671	tRX-Asn-NNN-671	tRX-Asn-NNN-671	tRX-Asn-NNN-671	tRX-Asn-NNN-671	NA	tRX-Asn-NNN-671	NA	NA
mm10.tRX-Und-NNN-1833-1	tRX-Und-NNN-1833	alttRNA-Und-NNN-356	tRX-Und-NNN-3120	tRX-Und-NNN-1833	NA	NA	NA	alttRNA-Ser-NNN-36224	NA	tRX-Und-NNN-3120	tRX-Und-NNN-928	alttRNA-Ser-NNN-36224	tRX-Und-NNN-3120	tRX-Und-NNN-3120	tRX-Und-NNN-1833	NA	NA	NA
mm10.tRX-Ile-NNN-73-1	tRX-Ile-NNN-73	alttRNA-Ile-NNN-31	tRX-Ile-NNN-73	tRX-Ile-NNN-73	tRX-Ile-NNN-73	tRX-Ile-NNN-73	tRX-Ile-NNN-73	tRX-Ile-NNN-73	tRX-Ile-NNN-73	tRX-Ile-NNN-73	NA	tRX-Ile-NNN-73	tRX-Ile-NNN-73	tRX-Ile-NNN-73	NA	tRX-Ile-NNN-73	tRX-Ile-NNN-73	NA
mm10.tRX-Ser-NNN-10545-454	tRX-Ser-NNN-10545	NA	NA	tRX-Asn-NNN-1440	tRX-Ser-NNN-10545	NA	tRX-Asn-NNN-1440	tRX-Asn-NNN-1440	tRX-Asn-NNN-1440	NA	NA	tRX-Ser-NNN-10545	tRX-Ser-NNN-10545	tRX-Asn-NNN-1440	NA	tRX-Ser-NNN-10545	tRX-Ser-NNN-10572	NA
mm10.tRX-Und-NNN-5-1	tRX-Und-NNN-5	alttRNA-Und-NNN-360	alttRNA-Und-NNN-359	alttRNA-Und-NNN-359	alttRNA-Und-NNN-361	alttRNA-Und-NNN-359	alttRNA-Und-NNN-359	tRX-Und-NNN-5	tRX-Und-NNN-5	alttRNA-Und-NNN-359	alttRNA-Und-NNN-360	tRX-Und-NNN-5	alttRNA-Und-NNN-359	alttRNA-Und-NNN-359	alttRNA-Und-NNN-361	tRX-Und-NNN-5	tRX-Und-NNN-5	NA
mm10.tRX-Ser-NNN-7736-1	tRX-Ser-NNN-7736	NA	tRX-Ser-NNN-7736	tRX-Ser-NNN-7736	tRX-Ser-NNN-7736	tRX-Ser-NNN-7736	tRX-Ser-NNN-7736	tRX-Ser-NNN-7736	tRX-Ser-NNN-7736	tRX-Ser-NNN-7736	NA	tRX-Ser-NNN-7736	tRX-Ser-NNN-7736	tRX-Ser-NNN-7736	tRX-Ser-NNN-7736	tRX-Ser-NNN-7736	tRX-Ser-NNN-7736	NA
mm10.tRX-Ser-NNN-10293-1	tRX-Ser-NNN-10293	NA	tRX-Ser-NNN-10293	tRX-Ser-NNN-10293	tRX-Ser-NNN-10293	tRX-Ser-NNN-10293	tRX-Ser-NNN-10293	tRX-Ser-NNN-10293	tRX-Ser-NNN-10293	tRX-Ser-NNN-10293	NA	tRX-Ser-NNN-10293	tRX-Ser-NNN-10293	tRX-Ser-NNN-10293	NA	tRX-Ser-NNN-10293	tRX-Ser-NNN-10293	NA
mm10.tRX-Ser-NNN-14050-2	tRX-Ser-NNN-14050	NA	NA	NA	NA	tRX-Ser-NNN-14050	NA	tRX-Ser-NNN-14050	tRX-Ser-NNN-14050	tRX-Ser-NNN-14050	NA	tRX-Ser-NNN-14050	tRX-Ser-NNN-14050	tRX-Ser-NNN-14050	NA	tRX-Ser-NNN-14050	NA	NA
mm10.tRX-Ser-NNN-7156-46	tRX-Ser-NNN-7156	NA	tRX-Ser-NNN-7156	NA	tRX-Ser-NNN-7156	tRX-Ser-NNN-7156	tRX-Ser-NNN-7156	tRX-Ser-NNN-7156	tRX-Ser-NNN-7156	tRX-Ser-NNN-7156	NA	Unk	tRX-Ser-NNN-7156	tRX-Ser-NNN-7156	NA	tRX-Ser-NNN-7156	tRX-Ser-NNN-7156	NA
mm10.tRX-Und-NNN-1230-1	tRX-Und-NNN-1230	tRX-Und-NNN-1230	tRX-Und-NNN-1230	tRX-Und-NNN-1230	tRX-Und-NNN-1230	tRX-Und-NNN-1230	tRX-Und-NNN-1230	tRX-Und-NNN-1230	tRX-Und-NNN-1230	tRX-Und-NNN-1230	tRX-Und-NNN-1230	tRX-Und-NNN-1230	tRX-Und-NNN-1230	tRX-Und-NNN-1230	tRX-Und-NNN-1230	tRX-Und-NNN-1230	tRX-Und-NNN-1230	NA
mm10.tRX-Asn-NNN-251-1	tRX-Asn-NNN-251	alttRNA-Asn-NNN-110	tRX-Asn-NNN-251	alttRNA-Asn-NNN-109	tRX-Asn-NNN-251	tRX-Asn-NNN-251	tRX-Asn-NNN-251	tRX-Asn-NNN-251	tRX-Asn-NNN-251	tRX-Asn-NNN-251	alttRNA-Asn-NNN-111	tRX-Asn-NNN-251	tRX-Asn-NNN-251	alttRNA-Asn-NNN-109	NA	tRX-Asn-NNN-251	tRX-Asn-NNN-251	NA
mm10.tRX-Ser-NNN-4066-1	tRX-Ser-NNN-4066	tRX-Ser-NNN-4498	tRX-Ser-NNN-4066	tRX-Ser-NNN-4066	tRX-Ser-NNN-4066	tRX-Ser-NNN-4066	tRX-Ser-NNN-4066	tRX-Ser-NNN-4066	tRX-Ser-NNN-4066	tRX-Ser-NNN-4066	tRX-Ser-NNN-4066	tRX-Ser-NNN-4066	tRX-Ser-NNN-4066	tRX-Ser-NNN-4066	tRX-Ser-NNN-4066	tRX-Ser-NNN-4066	tRX-Ser-NNN-4066	NA
mm10.tRX-Ser-NNN-6458-94	tRX-Ser-NNN-6458	NA	NA	Unk	tRX-Ser-NNN-6458	tRX-Ser-NNN-6458	tRX-Ser-NNN-6458	tRX-Ser-NNN-6458	tRX-Ser-NNN-6458	Unk	NA	tRX-Ser-NNN-6458	Unk	NA	NA	NA	tRX-Ser-NNN-6458	NA
mm10.tRX-Ser-NNN-10545-799	tRX-Ser-NNN-10545	NA	NA	tRX-Ser-NNN-10545	tRX-Ser-NNN-10545	NA	NA	tRX-Ser-NNN-10545	tRX-Ser-NNN-10545	NA	NA	NA	Unk	tRX-Ser-NNN-10545	NA	tRX-Ser-NNN-10545	tRX-Ser-NNN-10545	NA
mm10.tRX-Und-NNN-2558-1	tRX-Und-NNN-2558	alttRNA-Und-NNN-364	tRX-Und-NNN-2558	tRX-Und-NNN-2558	tRX-Und-NNN-2558	tRX-Und-NNN-2558	tRX-Und-NNN-2558	tRX-Und-NNN-2558	tRX-Und-NNN-2558	tRX-Und-NNN-2558	alttRNA-Und-NNN-365	tRX-Und-NNN-2558	tRX-Und-NNN-2558	tRX-Und-NNN-2558	tRX-Und-NNN-2558	tRX-Und-NNN-2558	tRX-Und-NNN-2558	Unk
mm10.tRX-Ser-NNN-4405-1	tRX-Ser-NNN-4405	alttRNA-Ser-NNN-1093	alttRNA-Ser-NNN-1094	tRX-Ser-NNN-4405	alttRNA-Ser-NNN-1094	alttRNA-Ser-NNN-1094	alttRNA-Ser-NNN-1094	tRX-Ser-NNN-4405	alttRNA-Ser-NNN-1094	alttRNA-Ser-NNN-1094	tRX-Ser-NNN-4405	tRX-Ser-NNN-4405	alttRNA-Ser-NNN-1094	tRX-Ser-NNN-4405	alttRNA-Ser-NNN-1094	alttRNA-Ser-NNN-1094	tRX-Ser-NNN-4405	NA
mm10.tRX-Und-NNN-2073-1	tRX-Und-NNN-2073	tRX-Ser-NNN-2617	tRX-Und-NNN-2073	tRX-Und-NNN-2073	tRX-Und-NNN-2073	tRX-Und-NNN-2073	tRX-Und-NNN-2073	tRX-Und-NNN-2073	tRX-Und-NNN-2073	alttRNA-Und-NNN-367	alttRNA-Und-NNN-368	alttRNA-Und-NNN-367	tRX-Und-NNN-2073	tRX-Und-NNN-2073	NA	tRX-Und-NNN-2073	tRX-Und-NNN-2073	NA
mm10.tRX-Ser-NNN-11977-1	tRX-Ser-NNN-11977	tRX-Ser-NNN-11977	tRX-Ser-NNN-11977	tRX-Ser-NNN-11977	tRX-Ser-NNN-11977	tRX-Ser-NNN-11977	tRX-Ser-NNN-11977	tRX-Ser-NNN-11977	tRX-Ser-NNN-11977	tRX-Ser-NNN-11977	tRX-Ser-NNN-11977	tRX-Ser-NNN-11977	tRX-Ser-NNN-11977	tRX-Ser-NNN-11977	tRX-Ser-NNN-11977	tRX-Ser-NNN-11977	tRX-Ser-NNN-11977	alttRNA-Ser-NNN-1096
mm10.tRX-Und-NNN-2435-1	tRX-Und-NNN-2435	tRX-Und-NNN-2435	tRX-Und-NNN-2435	tRX-Und-NNN-2435	tRX-Und-NNN-2435	tRX-Und-NNN-2435	tRX-Und-NNN-2435	tRX-Und-NNN-2435	tRX-Und-NNN-2435	NA	NA	tRX-Und-NNN-2435	tRX-Und-NNN-2435	tRX-Und-NNN-2435	tRX-Und-NNN-2435	NA	NA	NA
mm10.tRX-Und-NNN-2255-1	tRX-Und-NNN-2255	alttRNA-Und-NNN-370	tRX-Und-NNN-2255	tRX-Und-NNN-2255	tRX-Und-NNN-2255	tRX-Und-NNN-2255	tRX-Und-NNN-2255	tRX-Und-NNN-2255	tRX-Und-NNN-2255	tRX-Und-NNN-2255	tRX-Und-NNN-2255	tRX-Und-NNN-2255	tRX-Und-NNN-2255	tRX-Und-NNN-2255	tRX-Und-NNN-2255	tRX-Und-NNN-2255	tRX-Und-NNN-2255	NA
mm10.tRX-Ser-NNN-1464-1	tRX-Ser-NNN-1464	tRX-Ser-NNN-1464	tRX-Ser-NNN-1464	tRX-Ser-NNN-1464	tRX-Ser-NNN-1464	alttRNA-Ser-NNN-1099	tRX-Ser-NNN-1464	tRX-Ser-NNN-1464	tRX-Ser-NNN-1464	tRX-Ser-NNN-1464	tRX-Ser-NNN-1464	tRX-Ser-NNN-1464	tRX-Ser-NNN-1464	tRX-Ser-NNN-1464	tRX-Ser-NNN-1464	tRX-Ser-NNN-1464	tRX-Ser-NNN-1464	NA
mm10.tRX-Ser-NNN-4372-2	tRX-Ser-NNN-4372	NA	tRX-Ser-NNN-4372	tRX-Ser-NNN-4372	tRX-Ser-NNN-4372	tRX-Ser-NNN-4372	tRX-Ser-NNN-4372	tRX-Ser-NNN-4372	tRX-Ser-NNN-4372	tRX-Ser-NNN-4372	tRX-Ser-NNN-4372	tRX-Ser-NNN-4372	tRX-Ser-NNN-4372	tRX-Ser-NNN-4372	tRX-Ser-NNN-4372	tRX-Ser-NNN-4372	tRX-Ser-NNN-4372	NA
mm10.tRX-Ser-NNN-6491-1	tRX-Ser-NNN-6491	alttRNA-Ser-NNN-1102	tRX-Ser-NNN-6491	tRX-Ser-NNN-6491	tRX-Ser-NNN-6491	tRX-Ser-NNN-6491	tRX-Ser-NNN-6491	tRX-Ser-NNN-6491	tRX-Ser-NNN-6491	tRX-Ser-NNN-6491	tRX-Ser-NNN-6491	tRX-Ser-NNN-6491	tRX-Ser-NNN-6491	tRX-Ser-NNN-6491	tRX-Ser-NNN-6491	tRX-Ser-NNN-6491	tRX-Ser-NNN-6491	NA
mm10.tRX-Und-NNN-3998-1	tRX-Und-NNN-3998	tRX-Und-NNN-3998	tRX-Und-NNN-3998	tRX-Und-NNN-3998	tRX-Und-NNN-3998	tRX-Und-NNN-3998	tRX-Und-NNN-3998	tRX-Und-NNN-3998	tRX-Und-NNN-3998	tRX-Und-NNN-3998	tRX-Und-NNN-3998	tRX-Und-NNN-3998	tRX-Und-NNN-3998	tRX-Und-NNN-3998	NA	tRX-Und-NNN-3998	tRX-Und-NNN-3998	Unk
mm10.tRX-Ser-NNN-10966-334	tRX-Ser-NNN-10966	NA	NA	NA	NA	NA	NA	tRX-Ser-NNN-10966	NA	NA	NA	NA	NA	NA	NA	NA	tRX-Ser-NNN-10966	NA
mm10.tRX-Ser-NNN-2368-1	tRX-Ser-NNN-2368	alttRNA-Ser-NNN-1104	tRX-Ser-NNN-2368	tRX-Ser-NNN-2368	tRX-Ser-NNN-2368	tRX-Ser-NNN-2368	tRX-Ser-NNN-2368	tRX-Ser-NNN-2368	tRX-Ser-NNN-2368	tRX-Ser-NNN-2368	tRX-Ser-NNN-2368	tRX-Ser-NNN-2368	tRX-Ser-NNN-2368	tRX-Ser-NNN-2368	tRX-Ser-NNN-2368	tRX-Ser-NNN-2368	tRX-Ser-NNN-2368	NA
mm10.tRX-Asn-NNN-736-1	tRX-Asn-NNN-736	alttRNA-Asn-NNN-113	tRX-Asn-NNN-736	tRX-Asn-NNN-736	tRX-Asn-NNN-736	tRX-Asn-NNN-736	tRX-Asn-NNN-736	tRX-Asn-NNN-736	tRX-Asn-NNN-736	tRX-Asn-NNN-736	alttRNA-Asn-NNN-113	tRX-Asn-NNN-736	tRX-Asn-NNN-736	tRX-Asn-NNN-736	tRX-Asn-NNN-736	tRX-Asn-NNN-736	tRX-Asn-NNN-736	Unk
mm10.tRX-Thr-NNN-53-1	tRX-Thr-NNN-53	tRX-Thr-NNN-53	tRX-Thr-NNN-53	tRX-Thr-NNN-53	tRX-Thr-NNN-53	tRX-Thr-NNN-53	tRX-Thr-NNN-53	tRX-Thr-NNN-53	tRX-Thr-NNN-53	tRX-Thr-NNN-53	tRX-Thr-NNN-53	tRX-Thr-NNN-53	tRX-Thr-NNN-53	tRX-Thr-NNN-53	tRX-Thr-NNN-53	tRX-Thr-NNN-53	tRX-Thr-NNN-53	alttRNA-Thr-NNN-50
mm10.tRX-Ser-NNN-8179-110	tRX-Ser-NNN-8179	NA	tRX-Ser-NNN-8179	tRX-Ser-NNN-8179	tRX-Ser-NNN-8179	tRX-Ser-NNN-8179	tRX-Ser-NNN-8179	tRX-Ser-NNN-8179	tRX-Ser-NNN-8179	tRX-Ser-NNN-8179	tRX-Ser-NNN-8179	tRX-Ser-NNN-8179	tRX-Ser-NNN-8179	tRX-Ser-NNN-8179	NA	tRX-Ser-NNN-8179	tRX-Ser-NNN-8179	NA
mm10.tRX-Ser-NNN-9119-64	tRX-Ser-NNN-9119	NA	tRX-Ser-NNN-9119	tRX-Ser-NNN-9119	tRX-Ser-NNN-9119	tRX-Ser-NNN-9119	tRX-Ser-NNN-9119	tRX-Ser-NNN-9119	tRX-Ser-NNN-9119	tRX-Ser-NNN-9119	tRX-Ser-NNN-10490	tRX-Ser-NNN-9119	tRX-Ser-NNN-9119	tRX-Ser-NNN-9119	NA	tRX-Ser-NNN-10490	tRX-Ser-NNN-9119	NA
mm10.tRX-Ser-NNN-5752-1	tRX-Ser-NNN-5752	alttRNA-Ser-NNN-1107	tRX-Ser-NNN-5752	tRX-Ser-NNN-5752	tRX-Ser-NNN-5752	tRX-Ser-NNN-5752	tRX-Ser-NNN-5752	tRX-Ser-NNN-5752	tRX-Ser-NNN-5752	tRX-Ser-NNN-5752	NA	tRX-Ser-NNN-5752	tRX-Ser-NNN-5752	tRX-Ser-NNN-5752	NA	tRX-Ser-NNN-5752	tRX-Ser-NNN-5752	NA
mm10.tRX-Und-NNN-1883-1	tRX-Und-NNN-1883	alttRNA-Und-NNN-374	tRX-Und-NNN-1883	tRX-Und-NNN-1883	tRX-Und-NNN-1883	tRX-Und-NNN-1883	tRX-Und-NNN-1883	tRX-Und-NNN-1883	tRX-Und-NNN-1883	tRX-Und-NNN-1883	tRX-Und-NNN-1883	tRX-Und-NNN-1883	tRX-Und-NNN-1883	tRX-Und-NNN-1883	NA	tRX-Und-NNN-1883	NA	Unk
mm10.tRX-Ser-NNN-14506-1	tRX-Ser-NNN-14506	NA	NA	NA	NA	NA	NA	NA	NA	NA	NA	NA	NA	NA	NA	NA	tRX-Ser-NNN-14506	NA
mm10.tRX-Ser-NNN-8841-1	tRX-Ser-NNN-8841	NA	tRX-Ser-NNN-8841	tRX-Ser-NNN-8841	tRX-Ser-NNN-8841	tRX-Ser-NNN-8841	tRX-Ser-NNN-8841	tRX-Ser-NNN-8841	tRX-Ser-NNN-8841	tRX-Ser-NNN-8841	alttRNA-Ser-NNN-1110	tRX-Ser-NNN-8841	tRX-Ser-NNN-8841	tRX-Ser-NNN-8841	tRX-Ser-NNN-8841	tRX-Ser-NNN-8841	tRX-Ser-NNN-8841	NA
mm10.tRX-Glu-NNN-161-1	tRX-Glu-NNN-161	alttRNA-Glu-NNN-24	tRX-Glu-NNN-161	tRX-Glu-NNN-161	tRX-Glu-NNN-161	tRX-Glu-NNN-161	tRX-Glu-NNN-161	tRX-Glu-NNN-161	tRX-Glu-NNN-161	tRX-Glu-NNN-161	tRX-Glu-NNN-161	tRX-Glu-NNN-161	tRX-Glu-NNN-161	tRX-Glu-NNN-161	tRX-Glu-NNN-161	tRX-Glu-NNN-161	tRX-Glu-NNN-161	alttRNA-Glu-NNN-25
mm10.tRX-Ser-NNN-4729-1	tRX-Ser-NNN-4729	tRX-Ser-NNN-4729	tRX-Ser-NNN-4729	tRX-Ser-NNN-4729	tRX-Ser-NNN-4729	tRX-Ser-NNN-4729	tRX-Ser-NNN-4729	tRX-Ser-NNN-4729	tRX-Ser-NNN-4729	tRX-Ser-NNN-4729	tRX-Ser-NNN-4729	tRX-Ser-NNN-4729	tRX-Ser-NNN-4729	tRX-Ser-NNN-4729	tRX-Ser-NNN-4729	tRX-Ser-NNN-4729	tRX-Ser-NNN-4729	alttRNA-Ser-NNN-1112
mm10.tRX-Ser-NNN-548-1	tRX-Ser-NNN-548	alttRNA-Ser-NNN-1115	NA	tRX-Ser-NNN-548	tRX-Ser-NNN-548	tRX-Ser-NNN-548	tRX-Ser-NNN-548	tRX-Ser-NNN-548	tRX-Ser-NNN-548	tRX-Ser-NNN-548	alttRNA-Ser-NNN-1116	tRX-Ser-NNN-548	tRX-Ser-NNN-548	tRX-Ser-NNN-548	alttRNA-Ser-NNN-1115	tRX-Ser-NNN-548	tRX-Ser-NNN-548	NA
mm10.tRX-Ser-NNN-965-1	tRX-Ser-NNN-965	tRX-Ser-NNN-965	tRX-Ser-NNN-965	tRX-Ser-NNN-965	tRX-Ser-NNN-965	tRX-Ser-NNN-965	tRX-Ser-NNN-965	tRX-Ser-NNN-965	tRX-Ser-NNN-965	tRX-Ser-NNN-965	alttRNA-Ser-NNN-1118	tRX-Ser-NNN-965	tRX-Ser-NNN-965	tRX-Ser-NNN-965	alttRNA-Ser-NNN-1119	tRX-Ser-NNN-965	tRX-Ser-NNN-965	NA
mm10.tRX-Und-NNN-3667-1	tRX-Und-NNN-3667	alttRNA-Und-NNN-377	tRX-Und-NNN-3667	tRX-Und-NNN-3667	tRX-Und-NNN-3667	tRX-Und-NNN-3667	tRX-Und-NNN-3667	tRX-Und-NNN-3667	tRX-Und-NNN-3667	tRX-Und-NNN-3667	tRX-Und-NNN-3667	tRX-Und-NNN-3667	tRX-Und-NNN-3667	tRX-Und-NNN-3667	alttRNA-Und-NNN-377	tRX-Und-NNN-3667	tRX-Und-NNN-3667	Unk
mm10.tRX-Ser-NNN-1880-4	tRX-Ser-NNN-1880	tRX-Ser-NNN-1880	tRX-Ser-NNN-1880	tRX-Ser-NNN-1880	tRX-Ser-NNN-1880	NA	NA	tRX-Ser-NNN-1880	tRX-Ser-NNN-1880	tRX-Ser-NNN-1880	tRX-Ser-NNN-1880	tRX-Ser-NNN-1880	tRX-Ser-NNN-1880	alttRNA-Ser-NNN-1121	tRX-Ser-NNN-1880	tRX-Ser-NNN-1880	tRX-Ser-NNN-1880	NA
mm10.tRX-Ser-NNN-4157-3	tRX-Ser-NNN-4157	NA	tRX-Ser-NNN-8179	tRX-Ser-NNN-8179	tRX-Ser-NNN-4157	tRX-Ser-NNN-4157	tRX-Ser-NNN-4157	tRX-Ser-NNN-8179	tRX-Ser-NNN-8179	tRX-Ser-NNN-4157	tRX-Ser-NNN-4157	tRX-Ser-NNN-8179	tRX-Ser-NNN-4157	tRX-Ser-NNN-8179	tRX-Ser-NNN-8179	tRX-Ser-NNN-8179	tRX-Ser-NNN-4157	Unk
mm10.tRX-Ser-NNN-6213-3	tRX-Ser-NNN-6213	NA	tRX-Ser-NNN-6213	tRX-Ser-NNN-6213	tRX-Ser-NNN-6213	tRX-Ser-NNN-6213	tRX-Ser-NNN-6213	tRX-Ser-NNN-6213	tRX-Ser-NNN-6213	tRX-Ser-NNN-6213	tRX-Ser-NNN-6213	tRX-Ser-NNN-6213	tRX-Ser-NNN-6213	tRX-Ser-NNN-6213	NA	tRX-Ser-NNN-6213	tRX-Ser-NNN-6213	NA
mm10.tRX-Ala-NNN-1817-1	tRX-Ala-NNN-1817	alttRNA-Ala-NNN-129	tRX-Ala-NNN-1817	tRX-Ala-NNN-1817	tRX-Ala-NNN-1817	tRX-Ala-NNN-1817	tRX-Ala-NNN-1817	tRX-Ala-NNN-1817	tRX-Ala-NNN-1817	tRX-Ala-NNN-1817	alttRNA-Ala-NNN-130	tRX-Ala-NNN-1817	tRX-Ala-NNN-1817	tRX-Ala-NNN-1817	tRX-Ala-NNN-1817	tRX-Ala-NNN-1817	tRX-Ala-NNN-1817	Unk
mm10.tRX-Ser-NNN-4858-1	tRX-Ser-NNN-4858	alttRNA-Ser-NNN-1125	tRX-Ser-NNN-4858	tRX-Ser-NNN-4858	tRX-Ser-NNN-4858	tRX-Ser-NNN-4858	tRX-Ser-NNN-4858	alttRNA-Ser-NNN-1124	tRX-Ser-NNN-4858	alttRNA-Ser-NNN-1124	alttRNA-Ser-NNN-1124	alttRNA-Ser-NNN-1124	tRX-Ser-NNN-4858	tRX-Ser-NNN-4858	alttRNA-Ser-NNN-1124	tRX-Ser-NNN-4858	tRX-Ser-NNN-4858	alttRNA-Ser-NNN-1126
mm10.tRX-Und-NNN-656-1	tRX-Und-NNN-656	tRX-Und-NNN-656	tRX-Und-NNN-656	tRX-Und-NNN-656	tRX-Und-NNN-656	tRX-Und-NNN-656	tRX-Und-NNN-656	tRX-Und-NNN-656	tRX-Und-NNN-656	tRX-Und-NNN-656	tRX-Und-NNN-656	tRX-Und-NNN-656	NA	tRX-Und-NNN-656	tRX-Und-NNN-656	tRX-Und-NNN-656	tRX-Und-NNN-656	NA
mm10.tRX-Ser-NNN-2416-2	tRX-Ser-NNN-2416	tRX-Leu-NNN-182	NA	NA	NA	NA	NA	NA	NA	NA	tRX-Leu-NNN-182	NA	alttRNA-Ser-NNN-1130	NA	tRX-Leu-NNN-182	NA	tRX-Ser-NNN-2416	Unk
mm10.tRX-Ser-NNN-391-6	tRX-Ser-NNN-391	tRX-Ser-NNN-4277	tRX-Ser-NNN-391	tRX-Ser-NNN-391	tRX-Ser-NNN-391	tRX-Ser-NNN-391	tRX-Ser-NNN-391	tRX-Ser-NNN-391	tRX-Ser-NNN-391	tRX-Ser-NNN-391	tRX-Ser-NNN-391	tRX-Ser-NNN-391	tRX-Ser-NNN-391	tRX-Ser-NNN-391	alttRNA-Ser-NNN-1133	tRX-Ser-NNN-391	tRX-Ser-NNN-391	NA
mm10.tRX-Ser-NNN-13656-1	tRX-Ser-NNN-13656	tRX-Ser-NNN-13656	tRX-Ser-NNN-13656	tRX-Ser-NNN-13656	tRX-Ser-NNN-13656	tRX-Ser-NNN-13656	tRX-Ser-NNN-13656	tRX-Ser-NNN-13656	tRX-Ser-NNN-13656	tRX-Ser-NNN-13656	tRX-Ser-NNN-13656	tRX-Ser-NNN-13656	tRX-Ser-NNN-13656	tRX-Ser-NNN-13656	NA	tRX-Ser-NNN-13656	tRX-Ser-NNN-13656	NA
mm10.tRX-Leu-NNN-518-1	tRX-Leu-NNN-518	alttRNA-Leu-NNN-186	tRX-Leu-NNN-518	tRX-Leu-NNN-518	tRX-Leu-NNN-518	tRX-Leu-NNN-518	tRX-Leu-NNN-518	tRX-Leu-NNN-518	tRX-Leu-NNN-518	tRX-Leu-NNN-518	tRX-Leu-NNN-518	tRX-Leu-NNN-518	tRX-Leu-NNN-518	tRX-Leu-NNN-518	tRX-Leu-NNN-518	tRX-Leu-NNN-518	tRX-Leu-NNN-518	Unk
mm10.tRX-Asn-NNN-1529-1	tRX-Asn-NNN-1529	alttRNA-Asn-NNN-115	alttRNA-Asn-NNN-115	tRX-Asn-NNN-1529	alttRNA-Asn-NNN-115	tRX-Asn-NNN-1529	alttRNA-Asn-NNN-115	alttRNA-Asn-NNN-115	alttRNA-Asn-NNN-115	alttRNA-Asn-NNN-115	alttRNA-Asn-NNN-115	alttRNA-Asn-NNN-115	alttRNA-Asn-NNN-115	alttRNA-Asn-NNN-115	tRX-Asn-NNN-1529	alttRNA-Asn-NNN-115	tRX-Asn-NNN-1529	NA
mm10.tRX-Leu-NNN-399-8	tRX-Leu-NNN-399	NA	NA	tRX-Ser-NNN-10545	NA	NA	tRX-Leu-NNN-399	NA	NA	NA	NA	NA	NA	tRX-Ser-NNN-10545	NA	tRX-Ser-NNN-10545	NA	NA
mm10.tRX-Gly-NNN-143-1	tRX-Gly-NNN-143	alttRNA-Gly-NNN-47	alttRNA-Gly-NNN-46	alttRNA-Gly-NNN-46	alttRNA-Gly-NNN-46	alttRNA-Gly-NNN-46	alttRNA-Gly-NNN-46	tRX-Gly-NNN-143	alttRNA-Gly-NNN-46	alttRNA-Gly-NNN-46	tRX-Gly-NNN-143	alttRNA-Gly-NNN-46	alttRNA-Gly-NNN-46	alttRNA-Gly-NNN-46	tRX-Gly-NNN-143	alttRNA-Gly-NNN-46	tRX-Gly-NNN-143	NA
mm10.tRX-Ala-NNN-1386-1	tRX-Ala-NNN-1386	alttRNA-Ala-NNN-133	tRX-Ala-NNN-1386	tRX-Ala-NNN-1386	tRX-Ala-NNN-1386	tRX-Ala-NNN-1386	tRX-Ala-NNN-1386	tRX-Ala-NNN-1386	tRX-Ala-NNN-1386	tRX-Ala-NNN-1386	alttRNA-Ala-NNN-134	tRX-Ala-NNN-1386	tRX-Ala-NNN-1386	tRX-Ala-NNN-1386	alttRNA-Ala-NNN-134	tRX-Ala-NNN-1386	tRX-Ala-NNN-1386	alttRNA-Ala-NNN-135
mm10.tRX-Ser-NNN-1136-1	tRX-Ser-NNN-1136	alttRNA-Ser-NNN-1136	NA	NA	NA	NA	NA	NA	NA	NA	tRX-Ser-NNN-1136	NA	NA	NA	tRX-Ser-NNN-1136	NA	tRX-Ser-NNN-1136	NA
mm10.tRX-Ser-NNN-13757-1	tRX-Ser-NNN-13757	alttRNA-Ser-NNN-1138	tRX-Ser-NNN-13757	tRX-Ser-NNN-13757	tRX-Ser-NNN-13757	tRX-Ser-NNN-13757	tRX-Ser-NNN-13757	tRX-Ser-NNN-13757	tRX-Ser-NNN-13757	tRX-Ser-NNN-13757	tRX-Ser-NNN-13757	tRX-Ser-NNN-13757	tRX-Ser-NNN-13757	tRX-Ser-NNN-13757	NA	tRX-Ser-NNN-13757	tRX-Ser-NNN-13757	NA
mm10.tRX-Und-NNN-1303-1	tRX-Und-NNN-1303	alttRNA-Und-NNN-381	tRX-Und-NNN-1303	tRX-Und-NNN-1303	tRX-Und-NNN-1303	tRX-Und-NNN-1303	tRX-Und-NNN-1303	tRX-Und-NNN-1303	tRX-Und-NNN-1303	tRX-Und-NNN-1303	tRX-Und-NNN-1303	tRX-Und-NNN-1303	tRX-Und-NNN-1303	tRX-Und-NNN-1303	tRX-Und-NNN-1303	tRX-Und-NNN-1303	tRX-Und-NNN-1303	alttRNA-Und-NNN-382
mm10.tRX-Ser-NNN-1330-1	tRX-Ser-NNN-1330	tRX-Ser-NNN-1330	tRX-Ser-NNN-1330	tRX-Ser-NNN-1330	tRX-Ser-NNN-1330	tRX-Ser-NNN-1330	tRX-Ser-NNN-1330	tRX-Ser-NNN-1330	tRX-Ser-NNN-1330	tRX-Ser-NNN-1330	tRX-Ser-NNN-1330	tRX-Ser-NNN-1330	tRX-Ser-NNN-1330	tRX-Ser-NNN-1330	tRX-Ser-NNN-1330	tRX-Ser-NNN-1330	tRX-Ser-NNN-1330	alttRNA-Ser-NNN-1140
mm10.tRX-Leu-NNN-1450-1	tRX-Leu-NNN-1450	NA	tRX-Leu-NNN-1450	NA	tRX-Leu-NNN-1450	tRX-Leu-NNN-1450	tRX-Leu-NNN-1450	tRX-Leu-NNN-1450	tRX-Leu-NNN-1450	NA	alttRNA-Leu-NNN-188	tRX-Leu-NNN-1450	NA	NA	NA	tRX-Leu-NNN-1450	tRX-Leu-NNN-1450	NA
mm10.tRX-Arg-NNN-356-1	tRX-Arg-NNN-356	alttRNA-Arg-NNN-61	NA	tRX-Arg-NNN-356	tRX-Arg-NNN-356	tRX-Arg-NNN-356	tRX-Arg-NNN-356	tRX-Arg-NNN-356	tRX-Arg-NNN-356	tRX-Arg-NNN-356	alttRNA-Arg-NNN-62	tRX-Arg-NNN-356	tRX-Arg-NNN-356	tRX-Arg-NNN-356	alttRNA-Arg-NNN-63	tRX-Arg-NNN-356	tRX-Arg-NNN-356	NA
mm10.tRX-Ala-NNN-88-1	tRX-Ala-NNN-88	tRX-Ala-NNN-88	tRX-Ala-NNN-88	tRX-Ala-NNN-88	tRX-Ala-NNN-88	tRX-Ala-NNN-88	tRX-Ala-NNN-88	tRX-Ala-NNN-88	tRX-Ala-NNN-88	tRX-Ala-NNN-88	tRX-Ala-NNN-88	tRX-Ala-NNN-88	tRX-Ala-NNN-88	tRX-Ala-NNN-88	tRX-Ala-NNN-88	tRX-Ala-NNN-88	tRX-Ala-NNN-88	alttRNA-Ala-NNN-138
mm10.tRX-Ser-NNN-2036-3	tRX-Ser-NNN-2036	tRX-Ser-NNN-2036	tRX-Ser-NNN-2036	tRX-Ser-NNN-2036	tRX-Ser-NNN-2036	tRX-Ser-NNN-2036	tRX-Ser-NNN-2036	tRX-Ser-NNN-2036	tRX-Ser-NNN-2036	tRX-Ser-NNN-2036	alttRNA-Ser-NNN-1143	tRX-Ser-NNN-2036	tRX-Ser-NNN-2036	tRX-Ser-NNN-2036	alttRNA-Ser-NNN-1144	tRX-Ser-NNN-2036	tRX-Ser-NNN-2036	NA
mm10.tRX-Lys-NNN-192-1	tRX-Lys-NNN-192	alttRNA-Lys-NNN-18	tRX-Lys-NNN-192	tRX-Lys-NNN-192	tRX-Lys-NNN-192	tRX-Lys-NNN-192	tRX-Lys-NNN-192	tRX-Lys-NNN-192	tRX-Lys-NNN-192	tRX-Lys-NNN-192	tRX-Lys-NNN-192	tRX-Lys-NNN-192	tRX-Lys-NNN-192	tRX-Lys-NNN-192	tRX-Lys-NNN-192	tRX-Lys-NNN-192	tRX-Lys-NNN-192	Unk
mm10.tRX-Ser-NNN-2994-1	tRX-Ser-NNN-2994	alttRNA-Ser-NNN-1146	tRX-Ser-NNN-2994	tRX-Ser-NNN-2994	tRX-Ser-NNN-2994	tRX-Ser-NNN-2994	tRX-Ser-NNN-2994	tRX-Ser-NNN-2994	tRX-Ser-NNN-2994	tRX-Ser-NNN-2994	alttRNA-Ser-NNN-1147	tRX-Ser-NNN-2994	tRX-Ser-NNN-2994	tRX-Ser-NNN-2994	NA	tRX-Ser-NNN-2994	tRX-Ser-NNN-2994	NA
mm10.tRX-Ser-NNN-3181-1	tRX-Ser-NNN-3181	NA	tRX-Ser-NNN-3181	tRX-Ser-NNN-3181	tRX-Ser-NNN-3181	tRX-Ser-NNN-3181	tRX-Ser-NNN-3181	tRX-Ser-NNN-3181	tRX-Ser-NNN-3181	tRX-Ser-NNN-3181	tRX-Ser-NNN-3181	tRX-Ser-NNN-3181	tRX-Ser-NNN-3181	tRX-Ser-NNN-3181	tRX-Ser-NNN-3181	tRX-Ser-NNN-3181	tRX-Ser-NNN-3181	NA
mm10.tRX-Und-NNN-1912-1	tRX-Und-NNN-1912	tRX-Und-NNN-1912	tRX-Und-NNN-1912	tRX-Und-NNN-1912	tRX-Und-NNN-1912	tRX-Und-NNN-1912	tRX-Und-NNN-1912	tRX-Und-NNN-1912	tRX-Und-NNN-1912	tRX-Und-NNN-1912	NA	tRX-Und-NNN-1912	tRX-Und-NNN-1912	tRX-Und-NNN-1912	tRX-Und-NNN-1912	tRX-Und-NNN-1912	tRX-Und-NNN-1912	alttRNA-Und-NNN-385
mm10.tRX-Ser-NNN-5402-1	tRX-Ser-NNN-5402	alttRNA-Ser-NNN-1150	tRX-Ser-NNN-5402	tRX-Ser-NNN-5402	tRX-Ser-NNN-5402	tRX-Ser-NNN-5402	tRX-Ser-NNN-5402	tRX-Ser-NNN-5402	tRX-Ser-NNN-5402	tRX-Ser-NNN-5402	tRX-Ser-NNN-5402	tRX-Ser-NNN-5402	tRX-Ser-NNN-5402	tRX-Ser-NNN-5402	tRX-Ser-NNN-5402	tRX-Ser-NNN-5402	tRX-Ser-NNN-5402	NA
mm10.tRX-Ser-NNN-7124-1	tRX-Ser-NNN-7124	alttRNA-Ser-NNN-1154	alttRNA-Ser-NNN-1153	tRX-Ser-NNN-7124	alttRNA-Ser-NNN-1153	alttRNA-Ser-NNN-1153	alttRNA-Ser-NNN-1153	alttRNA-Ser-NNN-1152	alttRNA-Ser-NNN-1153	alttRNA-Ser-NNN-1153	alttRNA-Ser-NNN-1153	alttRNA-Ser-NNN-1153	alttRNA-Ser-NNN-1153	alttRNA-Ser-NNN-1153	alttRNA-Ser-NNN-1152	alttRNA-Ser-NNN-1153	tRX-Ser-NNN-7124	NA
mm10.tRX-Ser-NNN-5125-2	tRX-Ser-NNN-5125	tRX-Ser-NNN-2228	tRX-Ser-NNN-5125	tRX-Ser-NNN-5125	tRX-Ser-NNN-5125	tRX-Ser-NNN-5125	tRX-Ser-NNN-5125	tRX-Ser-NNN-5125	tRX-Ser-NNN-5125	tRX-Ser-NNN-5125	tRX-Ser-NNN-5125	tRX-Ser-NNN-5125	tRX-Ser-NNN-5125	tRX-Ser-NNN-5125	tRX-Ser-NNN-5125	tRX-Ser-NNN-5125	tRX-Ser-NNN-5125	NA
mm10.tRX-Ser-NNN-7705-1	tRX-Ser-NNN-7705	tRX-Ser-NNN-7705	tRX-Ser-NNN-7705	tRX-Ser-NNN-7705	tRX-Ser-NNN-7705	tRX-Ser-NNN-7705	tRX-Ser-NNN-7705	tRX-Ser-NNN-7705	tRX-Ser-NNN-7705	tRX-Ser-NNN-7705	tRX-Ser-NNN-7705	tRX-Ser-NNN-7705	tRX-Ser-NNN-7705	tRX-Ser-NNN-7705	tRX-Ser-NNN-7705	tRX-Ser-NNN-7705	tRX-Ser-NNN-7705	Unk
mm10.tRX-Ser-NNN-13814-1	tRX-Ser-NNN-13814	NA	tRX-Ser-NNN-13814	alttRNA-Ser-NNN-1158	alttRNA-Ser-NNN-1158	alttRNA-Ser-NNN-1158	alttRNA-Ser-NNN-1158	tRX-Ser-NNN-13814	alttRNA-Ser-NNN-1158	tRX-Ser-NNN-13814	NA	alttRNA-Ser-NNN-1158	tRX-Ser-NNN-13814	alttRNA-Ser-NNN-1158	tRX-Ser-NNN-13814	alttRNA-Ser-NNN-1158	tRX-Ser-NNN-13814	NA
mm10.tRX-Ser-NNN-9379-1	tRX-Ser-NNN-9379	alttRNA-Ser-NNN-1160	tRX-Ser-NNN-9379	tRX-Ser-NNN-9379	tRX-Ser-NNN-9379	tRX-Ser-NNN-9379	tRX-Ser-NNN-9379	tRX-Ser-NNN-9379	tRX-Ser-NNN-9379	tRX-Ser-NNN-9379	tRX-Ser-NNN-9379	tRX-Ser-NNN-9379	tRX-Ser-NNN-9379	tRX-Ser-NNN-9379	NA	tRX-Ser-NNN-9379	tRX-Ser-NNN-9379	tRX-Ser-NNN-2897
mm10.tRX-Und-NNN-1161-1	tRX-Und-NNN-1161	NA	tRX-Und-NNN-1161	tRX-Und-NNN-1161	tRX-Und-NNN-1161	tRX-Und-NNN-1161	tRX-Und-NNN-1161	tRX-Und-NNN-1161	tRX-Und-NNN-1161	tRX-Und-NNN-1161	tRX-Und-NNN-1161	tRX-Und-NNN-1161	tRX-Und-NNN-1161	tRX-Und-NNN-1161	tRX-Und-NNN-1161	tRX-Und-NNN-1161	tRX-Und-NNN-1161	NA
mm10.tRX-Und-NNN-1345-1	tRX-Und-NNN-1345	NA	tRX-Und-NNN-1345	tRX-Und-NNN-1345	tRX-Und-NNN-1345	tRX-Und-NNN-1345	tRX-Und-NNN-1345	tRX-Und-NNN-1345	tRX-Und-NNN-1345	tRX-Und-NNN-1345	tRX-Und-NNN-1345	tRX-Und-NNN-1345	tRX-Und-NNN-1345	tRX-Und-NNN-1345	tRX-Und-NNN-1345	tRX-Und-NNN-1345	tRX-Und-NNN-1345	Unk
mm10.tRX-Und-NNN-898-1	tRX-Und-NNN-898	tRX-Ser-NNN-7934	tRX-Und-NNN-898	tRX-Und-NNN-898	tRX-Und-NNN-898	tRX-Und-NNN-898	tRX-Und-NNN-898	tRX-Und-NNN-898	tRX-Und-NNN-898	tRX-Und-NNN-898	tRX-Und-NNN-898	tRX-Und-NNN-898	tRX-Und-NNN-898	tRX-Und-NNN-898	tRX-Ser-NNN-3703	tRX-Und-NNN-898	tRX-Und-NNN-898	NA
mm10.tRX-Asn-NNN-1488-7	tRX-Asn-NNN-1488	NA	NA	NA	NA	NA	NA	NA	NA	NA	NA	NA	NA	NA	NA	NA	tRX-Asn-NNN-1488	NA
mm10.tRX-Ser-NNN-2888-1	tRX-Ser-NNN-2888	tRX-Ser-NNN-2888	tRX-Ser-NNN-2888	tRX-Ser-NNN-2888	tRX-Ser-NNN-2888	tRX-Ser-NNN-2888	tRX-Ser-NNN-2888	tRX-Ser-NNN-2888	tRX-Ser-NNN-2888	tRX-Ser-NNN-2888	tRX-Ser-NNN-2888	alttRNA-Ser-NNN-1163	tRX-Ser-NNN-2888	tRX-Ser-NNN-2888	NA	alttRNA-Ser-NNN-1163	tRX-Ser-NNN-2888	NA
mm10.tRX-Ser-NNN-6458-184	tRX-Ser-NNN-6458	NA	NA	tRX-Ser-NNN-6458	tRX-Ser-NNN-6458	NA	NA	tRX-Ser-NNN-6458	Unk	tRX-Ser-NNN-6458	NA	tRX-Ser-NNN-6458	NA	tRX-Ser-NNN-6458	NA	tRX-Ser-NNN-6458	tRX-Ser-NNN-6458	NA
mm10.tRX-Ser-NNN-6431-1	tRX-Ser-NNN-6431	tRX-Ser-NNN-2922	tRX-Ser-NNN-6431	tRX-Ser-NNN-6431	tRX-Ser-NNN-6431	tRX-Ser-NNN-6431	tRX-Ser-NNN-6431	tRX-Ser-NNN-6431	tRX-Ser-NNN-6431	tRX-Ser-NNN-6431	tRX-Ser-NNN-4091	tRX-Ser-NNN-6431	tRX-Ser-NNN-6431	tRX-Ser-NNN-6431	tRX-Ser-NNN-4091	tRX-Ser-NNN-6431	tRX-Ser-NNN-6431	Unk
mm10.tRX-Ser-NNN-4684-1	tRX-Ser-NNN-4684	alttRNA-Ser-NNN-1168	tRX-Ser-NNN-4684	tRX-Ser-NNN-4684	tRX-Ser-NNN-4684	tRX-Ser-NNN-4684	tRX-Ser-NNN-4684	tRX-Ser-NNN-4684	tRX-Ser-NNN-4684	tRX-Ser-NNN-4684	NA	tRX-Ser-NNN-4684	tRX-Ser-NNN-4684	tRX-Ser-NNN-4684	NA	tRX-Ser-NNN-4684	tRX-Ser-NNN-4684	NA
mm10.tRX-Ser-NNN-13844-1	tRX-Ser-NNN-13844	NA	tRX-Ser-NNN-13844	tRX-Ser-NNN-13844	tRX-Ser-NNN-13844	tRX-Ser-NNN-13844	tRX-Ser-NNN-13844	tRX-Ser-NNN-13844	tRX-Ser-NNN-13844	tRX-Ser-NNN-13844	tRX-Ser-NNN-13844	tRX-Ser-NNN-13844	tRX-Ser-NNN-13844	tRX-Ser-NNN-13844	tRX-Ser-NNN-13844	tRX-Ser-NNN-13844	tRX-Ser-NNN-13844	NA
mm10.tRX-Ser-NNN-13311-42	tRX-Ser-NNN-13331	NA	tRX-Ser-NNN-13331	tRX-Ser-NNN-13331	tRX-Ser-NNN-13331	tRX-Ser-NNN-13331	tRX-Ser-NNN-13331	tRX-Ser-NNN-13331	tRX-Ser-NNN-13331	tRX-Ser-NNN-13331	NA	tRX-Ser-NNN-13331	tRX-Ser-NNN-13331	tRX-Ser-NNN-13331	tRX-Ser-NNN-13331	NA	NA	NA
mm10.tRX-Asn-NNN-705-1	tRX-Asn-NNN-705	tRX-Asn-NNN-705	tRX-Asn-NNN-705	tRX-Asn-NNN-705	tRX-Asn-NNN-705	tRX-Asn-NNN-705	tRX-Asn-NNN-705	tRX-Asn-NNN-705	tRX-Asn-NNN-705	tRX-Asn-NNN-705	tRX-Asn-NNN-705	tRX-Asn-NNN-705	tRX-Asn-NNN-705	tRX-Asn-NNN-705	tRX-Asn-NNN-705	tRX-Asn-NNN-705	tRX-Asn-NNN-705	NA
mm10.tRX-Asn-NNN-866-1	tRX-Asn-NNN-866	tRX-Asn-NNN-866	tRX-Asn-NNN-866	tRX-Asn-NNN-866	tRX-Asn-NNN-866	tRX-Asn-NNN-866	tRX-Asn-NNN-866	tRX-Asn-NNN-866	tRX-Asn-NNN-866	tRX-Asn-NNN-866	tRX-Asn-NNN-866	tRX-Asn-NNN-866	tRX-Asn-NNN-866	tRX-Asn-NNN-866	NA	tRX-Asn-NNN-866	tRX-Asn-NNN-866	NA
mm10.tRX-Gly-NNN-59-1	tRX-Gly-NNN-59	tRX-Gly-NNN-59	tRX-Gly-NNN-59	tRX-Gly-NNN-59	tRX-Gly-NNN-59	tRX-Gly-NNN-59	tRX-Gly-NNN-59	tRX-Gly-NNN-59	tRX-Gly-NNN-59	tRX-Gly-NNN-59	alttRNA-Gly-NNN-49	tRX-Gly-NNN-59	tRX-Gly-NNN-59	tRX-Gly-NNN-59	tRX-Gly-NNN-59	tRX-Gly-NNN-59	tRX-Gly-NNN-59	Unk
mm10.tRX-Ser-NNN-9994-1	tRX-Ser-NNN-9994	NA	tRX-Ser-NNN-9994	tRX-Ser-NNN-9994	tRX-Ser-NNN-9994	tRX-Ser-NNN-9994	tRX-Ser-NNN-9994	NA	tRX-Ser-NNN-9994	tRX-Ser-NNN-9994	tRX-Ser-NNN-9994	tRX-Ser-NNN-9994	tRX-Ser-NNN-9994	tRX-Ser-NNN-9994	tRX-Ser-NNN-9994	tRX-Ser-NNN-9994	tRX-Ser-NNN-9994	NA
mm10.tRX-Ser-NNN-12287-4	tRX-Ser-NNN-12287	NA	tRX-Ser-NNN-12287	tRX-Ser-NNN-12287	tRX-Ser-NNN-12287	tRX-Ser-NNN-12287	tRX-Ser-NNN-12287	tRX-Ser-NNN-12287	tRX-Ser-NNN-12287	tRX-Ser-NNN-12287	tRX-Ser-NNN-12287	tRX-Ser-NNN-12287	tRX-Ser-NNN-12287	tRX-Ser-NNN-12287	tRX-Ser-NNN-12287	tRX-Ser-NNN-12287	tRX-Ser-NNN-12287	NA
mm10.tRX-Ser-NNN-1955-3	tRX-Ser-NNN-1955	tRX-Ser-NNN-600	tRX-Ser-NNN-1955	tRX-Ser-NNN-1955	NA	tRX-Ser-NNN-1955	tRX-Ser-NNN-1955	tRX-Ser-NNN-1955	tRX-Ser-NNN-1955	tRX-Ser-NNN-1955	alttRNA-Ser-NNN-1171	alttRNA-Ser-NNN-1171	tRX-Ser-NNN-1955	tRX-Ser-NNN-1955	alttRNA-Ser-NNN-1171	tRX-Ser-NNN-1955	tRX-Ser-NNN-1955	NA
mm10.tRX-Und-NNN-3787-1	tRX-Und-NNN-3787	alttRNA-Und-NNN-389	tRX-Und-NNN-3787	tRX-Und-NNN-3787	tRX-Und-NNN-3787	tRX-Und-NNN-3787	tRX-Und-NNN-3787	tRX-Und-NNN-3787	tRX-Und-NNN-3787	tRX-Und-NNN-3787	NA	tRX-Und-NNN-3787	tRX-Und-NNN-3787	tRX-Und-NNN-3787	tRX-Und-NNN-3787	tRX-Und-NNN-3787	tRX-Und-NNN-3787	NA
mm10.tRX-Ser-NNN-12213-1	tRX-Ser-NNN-12213	NA	tRX-Ser-NNN-12213	tRX-Ser-NNN-12213	tRX-Ser-NNN-12213	tRX-Ser-NNN-12213	tRX-Ser-NNN-12213	tRX-Ser-NNN-12213	tRX-Ser-NNN-12213	tRX-Ser-NNN-12213	NA	tRX-Ser-NNN-12213	tRX-Ser-NNN-12213	tRX-Ser-NNN-12213	NA	NA	tRX-Ser-NNN-12213	NA
mm10.tRX-Asn-NNN-90-5	tRX-Asn-NNN-90	tRX-Ser-NNN-631	tRX-Asn-NNN-90	tRX-Asn-NNN-90	tRX-Asn-NNN-90	tRX-Asn-NNN-90	tRX-Asn-NNN-90	tRX-Asn-NNN-90	tRX-Asn-NNN-90	tRX-Asn-NNN-90	tRX-Asn-NNN-90	tRX-Asn-NNN-90	tRX-Asn-NNN-90	tRX-Asn-NNN-90	alttRNA-Asn-NNN-120	tRX-Asn-NNN-90	tRX-Asn-NNN-90	Unk
mm10.tRX-Ala-NNN-467-1	tRX-Ala-NNN-467	alttRNA-Ala-NNN-141	NA	tRX-Ala-NNN-467	tRX-Ala-NNN-467	tRX-Ala-NNN-467	tRX-Ala-NNN-467	tRX-Ala-NNN-467	tRX-Ala-NNN-467	tRX-Ala-NNN-467	alttRNA-Ala-NNN-142	tRX-Ala-NNN-467	tRX-Ala-NNN-467	tRX-Ala-NNN-467	tRX-Ala-NNN-467	tRX-Ala-NNN-467	tRX-Ala-NNN-467	alttRNA-Ala-NNN-143
mm10.tRX-Ser-NNN-13311-79	tRX-Ser-NNN-13331	NA	tRX-Ser-NNN-13331	tRX-Ser-NNN-13331	NA	tRX-Ser-NNN-13331	tRX-Ser-NNN-13331	tRX-Ser-NNN-13331	tRX-Ser-NNN-13331	tRX-Ser-NNN-13193	NA	tRX-Ser-NNN-13331	tRX-Ser-NNN-13331	tRX-Ser-NNN-13331	NA	NA	tRX-Ser-NNN-13331	NA
mm10.tRX-Ser-NNN-12441-1	tRX-Ser-NNN-12441	NA	tRX-Ser-NNN-12441	tRX-Ser-NNN-12441	tRX-Ser-NNN-12441	tRX-Ser-NNN-12441	tRX-Ser-NNN-12441	tRX-Ser-NNN-12441	tRX-Ser-NNN-12441	tRX-Ser-NNN-12441	alttRNA-Ser-NNN-1174	tRX-Ser-NNN-12441	tRX-Ser-NNN-12441	tRX-Ser-NNN-12441	alttRNA-Ser-NNN-1175	tRX-Ser-NNN-12441	tRX-Ser-NNN-12441	NA
mm10.tRX-Ser-NNN-2617-12	tRX-Ser-NNN-2617	NA	tRX-Ser-NNN-2617	tRX-Ser-NNN-2617	tRX-Ser-NNN-2617	tRX-Ser-NNN-2617	tRX-Ser-NNN-2617	tRX-Ser-NNN-2617	tRX-Ser-NNN-2617	tRX-Ser-NNN-2617	tRX-Ser-NNN-2617	tRX-Ser-NNN-2617	tRX-Ser-NNN-2617	tRX-Ser-NNN-2617	tRX-Ser-NNN-2617	tRX-Ser-NNN-2617	tRX-Ser-NNN-2617	alttRNA-Ser-NNN-1176
mm10.tRX-Ala-NNN-1067-1	tRX-Ala-NNN-1067	NA	alttRNA-Ala-NNN-146	tRX-Ala-NNN-1067	tRX-Ala-NNN-1067	tRX-Ala-NNN-1067	tRX-Ala-NNN-1067	tRX-Ala-NNN-1067	tRX-Ala-NNN-1067	tRX-Ala-NNN-1067	alttRNA-Ala-NNN-147	tRX-Ala-NNN-1067	tRX-Ala-NNN-1067	tRX-Ala-NNN-1067	tRX-Ala-NNN-1067	tRX-Ala-NNN-1067	tRX-Ala-NNN-1067	NA
mm10.tRX-Ser-NNN-3178-2	tRX-Ser-NNN-3178	tRX-Ser-NNN-3178	tRX-Ser-NNN-3178	tRX-Ser-NNN-3178	alttRNA-Ser-NNN-1179	tRX-Ser-NNN-3178	tRX-Ser-NNN-3178	tRX-Ser-NNN-3178	tRX-Ser-NNN-3178	tRX-Ser-NNN-3178	tRX-Ser-NNN-3316	tRX-Ser-NNN-3178	tRX-Ser-NNN-3178	tRX-Ser-NNN-3178	tRX-Ser-NNN-3316	tRX-Ser-NNN-3178	tRX-Ser-NNN-3178	NA
mm10.tRX-Ser-NNN-5116-1	tRX-Ser-NNN-5116	tRX-Ser-NNN-5116	tRX-Ser-NNN-5116	tRX-Ser-NNN-5116	NA	NA	NA	tRX-Ser-NNN-5116	NA	tRX-Ser-NNN-5116	NA	NA	tRX-Ser-NNN-5116	tRX-Ser-NNN-5116	NA	NA	tRX-Ser-NNN-5116	alttRNA-Ser-NNN-1181
mm10.tRX-Ser-NNN-8185-1	tRX-Ser-NNN-8185	tRX-Asn-NNN-1172	tRX-Ser-NNN-8185	tRX-Ser-NNN-8185	tRX-Ser-NNN-8185	tRX-Ser-NNN-8185	tRX-Ser-NNN-8185	tRX-Ser-NNN-8185	tRX-Ser-NNN-8185	tRX-Ser-NNN-8185	tRX-Ser-NNN-8185	tRX-Ser-NNN-8185	tRX-Ser-NNN-8185	tRX-Ser-NNN-8185	NA	tRX-Ser-NNN-8185	tRX-Ser-NNN-8185	NA
mm10.tRX-Ala-NNN-1213-1	tRX-Ala-NNN-1213	NA	NA	tRX-Ala-NNN-1213	tRX-Ala-NNN-1213	tRX-Ala-NNN-1213	tRX-Ala-NNN-1213	tRX-Ala-NNN-1213	tRX-Ala-NNN-1213	alttRNA-Ala-NNN-150	NA	alttRNA-Ala-NNN-150	alttRNA-Ala-NNN-150	tRX-Ala-NNN-1213	alttRNA-Ala-NNN-150	NA	tRX-Ala-NNN-1213	NA
mm10.tRX-Und-NNN-25-1	tRX-Und-NNN-25	alttRNA-Und-NNN-391	tRX-Und-NNN-25	tRX-Und-NNN-25	tRX-Und-NNN-25	tRX-Und-NNN-25	tRX-Und-NNN-25	tRX-Und-NNN-25	tRX-Und-NNN-25	tRX-Und-NNN-25	NA	tRX-Und-NNN-25	tRX-Und-NNN-25	tRX-Und-NNN-25	alttRNA-Und-NNN-392	tRX-Und-NNN-25	tRX-Und-NNN-25	alttRNA-Und-NNN-393
mm10.tRX-Ser-NNN-10545-1216	tRX-Ser-NNN-10545	NA	tRX-Ser-NNN-10545	NA	tRX-Ser-NNN-10545	tRX-Ser-NNN-10545	NA	tRX-Ser-NNN-10545	NA	NA	NA	tRX-Ser-NNN-10545	tRX-Ser-NNN-10545	tRX-Ser-NNN-10545	NA	tRX-Ser-NNN-10545	tRX-Ser-NNN-10545	NA
mm10.tRX-Ala-NNN-1347-1	tRX-Ala-NNN-1347	alttRNA-Ala-NNN-152	alttRNA-Ala-NNN-152	tRX-Ala-NNN-1347	tRX-Ala-NNN-1347	tRX-Ala-NNN-1347	tRX-Ala-NNN-1347	tRX-Ala-NNN-1347	tRX-Ala-NNN-1347	alttRNA-Ala-NNN-152	alttRNA-Ala-NNN-153	tRX-Ala-NNN-1347	tRX-Ala-NNN-1347	tRX-Ala-NNN-1347	alttRNA-Ala-NNN-153	tRX-Ala-NNN-1347	tRX-Ala-NNN-1347	alttRNA-Ala-NNN-154
mm10.tRX-Leu-NNN-746-1	tRX-Leu-NNN-746	NA	tRX-Leu-NNN-746	tRX-Leu-NNN-746	tRX-Leu-NNN-746	tRX-Leu-NNN-746	tRX-Leu-NNN-746	tRX-Leu-NNN-746	tRX-Leu-NNN-746	tRX-Leu-NNN-746	alttRNA-Leu-NNN-190	tRX-Leu-NNN-746	tRX-Leu-NNN-746	tRX-Leu-NNN-746	NA	tRX-Leu-NNN-746	tRX-Leu-NNN-746	NA
mm10.tRX-Ser-NNN-6922-103	tRX-Ser-NNN-6922	tRX-Ser-NNN-9131	tRX-Ser-NNN-6922	tRX-Ser-NNN-6922	tRX-Ser-NNN-6922	tRX-Ser-NNN-6922	tRX-Ser-NNN-6922	tRX-Ser-NNN-6922	tRX-Ser-NNN-6922	tRX-Ser-NNN-6922	tRX-Ser-NNN-9131	tRX-Ser-NNN-6922	tRX-Ser-NNN-6922	tRX-Ser-NNN-6922	tRX-Ser-NNN-2028	tRX-Ser-NNN-6922	tRX-Ser-NNN-6922	NA
mm10.tRX-Ser-NNN-2953-1	tRX-Ser-NNN-2953	NA	tRX-Ser-NNN-2953	tRX-Ser-NNN-2953	tRX-Ser-NNN-2953	tRX-Ser-NNN-2953	tRX-Ser-NNN-2953	tRX-Ser-NNN-2953	tRX-Ser-NNN-2953	tRX-Ser-NNN-2953	NA	tRX-Ser-NNN-2953	tRX-Ser-NNN-2953	tRX-Ser-NNN-2953	NA	tRX-Ser-NNN-2953	NA	Unk
mm10.tRX-Ser-NNN-4356-1	tRX-Ser-NNN-4356	alttRNA-Ser-NNN-1186	tRX-Ser-NNN-4356	tRX-Ser-NNN-4356	tRX-Ser-NNN-4356	tRX-Ser-NNN-4356	tRX-Ser-NNN-4356	tRX-Ser-NNN-4356	tRX-Ser-NNN-4356	tRX-Ser-NNN-4356	tRX-Ser-NNN-4356	tRX-Ser-NNN-4356	tRX-Ser-NNN-4356	tRX-Ser-NNN-4356	tRX-Ser-NNN-4356	tRX-Ser-NNN-4356	tRX-Ser-NNN-4356	NA
mm10.tRX-Asn-NNN-724-1	tRX-Asn-NNN-724	NA	NA	NA	NA	NA	NA	NA	NA	NA	NA	NA	NA	NA	tRX-Asn-NNN-724	NA	tRX-Asn-NNN-724	NA
mm10.tRX-Thr-NNN-471-1	tRX-Thr-NNN-471	tRX-Thr-NNN-471	tRX-Thr-NNN-471	tRX-Thr-NNN-471	tRX-Thr-NNN-471	tRX-Thr-NNN-471	tRX-Thr-NNN-471	tRX-Thr-NNN-471	tRX-Thr-NNN-471	tRX-Thr-NNN-471	tRX-Thr-NNN-471	tRX-Thr-NNN-471	tRX-Thr-NNN-471	tRX-Thr-NNN-471	tRX-Thr-NNN-471	tRX-Thr-NNN-471	tRX-Thr-NNN-471	NA
mm10.tRX-Ser-NNN-4275-1	tRX-Ser-NNN-4275	alttRNA-Ser-NNN-1188	tRX-Ser-NNN-4275	tRX-Ser-NNN-4275	tRX-Ser-NNN-4275	tRX-Ser-NNN-4275	tRX-Ser-NNN-4275	tRX-Ser-NNN-4275	tRX-Ser-NNN-4275	tRX-Ser-NNN-4275	alttRNA-Ser-NNN-1189	tRX-Ser-NNN-4275	tRX-Ser-NNN-4275	tRX-Ser-NNN-4275	alttRNA-Ser-NNN-1189	tRX-Ser-NNN-4275	tRX-Ser-NNN-4275	NA
mm10.tRX-Und-NNN-3068-1	tRX-Und-NNN-3068	NA	tRX-Und-NNN-3068	tRX-Und-NNN-3068	tRX-Und-NNN-3068	tRX-Und-NNN-3068	tRX-Und-NNN-3068	tRX-Und-NNN-3068	tRX-Und-NNN-3068	tRX-Und-NNN-3068	tRX-Und-NNN-3068	tRX-Und-NNN-3068	tRX-Und-NNN-3068	tRX-Und-NNN-3068	tRX-Und-NNN-3068	tRX-Und-NNN-3068	tRX-Und-NNN-3068	NA
mm10.tRX-Ser-NNN-2083-1	tRX-Ser-NNN-2083	tRX-Ser-NNN-2083	tRX-Ser-NNN-2083	tRX-Ser-NNN-2083	tRX-Ser-NNN-2083	tRX-Ser-NNN-2083	tRX-Ser-NNN-2083	tRX-Ser-NNN-2083	tRX-Ser-NNN-2083	tRX-Ser-NNN-2083	tRX-Ser-NNN-2083	tRX-Ser-NNN-2083	tRX-Ser-NNN-2083	tRX-Ser-NNN-2083	tRX-Ser-NNN-2083	tRX-Ser-NNN-2083	tRX-Ser-NNN-2083	NA
mm10.tRX-Asn-NNN-425-8	tRX-Asn-NNN-425	NA	tRX-Asn-NNN-425	tRX-Asn-NNN-425	tRX-Asn-NNN-425	tRX-Asn-NNN-425	tRX-Asn-NNN-425	tRX-Asn-NNN-425	tRX-Asn-NNN-425	tRX-Asn-NNN-425	tRX-Asn-NNN-915	tRX-Asn-NNN-425	tRX-Asn-NNN-425	tRX-Asn-NNN-425	tRX-Asn-NNN-915	Unk	tRX-Asn-NNN-425	NA
mm10.tRX-Ala-NNN-1741-1	tRX-Ala-NNN-1741	NA	tRX-Ala-NNN-1741	tRX-Ala-NNN-1741	tRX-Ala-NNN-1741	tRX-Ala-NNN-1741	tRX-Ala-NNN-1741	tRX-Ala-NNN-1741	tRX-Ala-NNN-1741	tRX-Ala-NNN-1741	tRX-Ala-NNN-1741	tRX-Ala-NNN-1741	tRX-Ala-NNN-1741	tRX-Ala-NNN-1741	NA	tRX-Ala-NNN-1741	tRX-Ala-NNN-1741	Unk
mm10.tRX-Arg-NNN-245-1	tRX-Arg-NNN-245	NA	tRX-Arg-NNN-245	tRX-Arg-NNN-245	tRX-Arg-NNN-245	tRX-Arg-NNN-245	tRX-Arg-NNN-245	tRX-Arg-NNN-245	tRX-Arg-NNN-245	tRX-Arg-NNN-245	tRX-Arg-NNN-245	tRX-Arg-NNN-245	tRX-Arg-NNN-245	tRX-Arg-NNN-245	tRX-Arg-NNN-245	tRX-Arg-NNN-245	tRX-Arg-NNN-245	NA
mm10.tRX-Trp-NNN-11-1	tRX-Trp-NNN-11	alttRNA-Trp-NNN-2	tRX-Trp-NNN-11	tRX-Trp-NNN-11	tRX-Trp-NNN-11	tRX-Trp-NNN-11	tRX-Trp-NNN-11	tRX-Trp-NNN-11	tRX-Trp-NNN-11	tRX-Trp-NNN-11	NA	tRX-Trp-NNN-11	tRX-Trp-NNN-11	tRX-Trp-NNN-11	tRX-Trp-NNN-11	tRX-Trp-NNN-11	tRX-Trp-NNN-11	NA
mm10.tRX-Ser-NNN-4170-1	tRX-Ser-NNN-4170	alttRNA-Ser-NNN-1192	tRX-Ser-NNN-4170	tRX-Ser-NNN-4170	tRX-Ser-NNN-4170	tRX-Ser-NNN-4170	tRX-Ser-NNN-4170	tRX-Ser-NNN-4170	tRX-Ser-NNN-4170	tRX-Ser-NNN-4170	alttRNA-Ser-NNN-1193	tRX-Ser-NNN-4170	tRX-Ser-NNN-4170	tRX-Ser-NNN-4170	tRX-Ser-NNN-4170	tRX-Ser-NNN-4170	tRX-Ser-NNN-4170	NA
mm10.tRX-Ser-NNN-13186-1	tRX-Ser-NNN-13186	NA	tRX-Ser-NNN-13186	tRX-Ser-NNN-13186	tRX-Ser-NNN-13186	tRX-Ser-NNN-13186	tRX-Ser-NNN-13186	tRX-Ser-NNN-13186	tRX-Ser-NNN-13186	tRX-Ser-NNN-13186	tRX-Ser-NNN-12781	tRX-Ser-NNN-13186	tRX-Ser-NNN-13186	tRX-Ser-NNN-13186	tRX-Ser-NNN-13186	tRX-Ser-NNN-13186	tRX-Ser-NNN-13186	Unk
mm10.tRX-Arg-NNN-9-1	tRX-Arg-NNN-9	alttRNA-Arg-NNN-67	alttRNA-Arg-NNN-66	tRX-Arg-NNN-9	alttRNA-Arg-NNN-66	alttRNA-Arg-NNN-66	alttRNA-Arg-NNN-66	alttRNA-Arg-NNN-66	alttRNA-Arg-NNN-66	alttRNA-Arg-NNN-66	alttRNA-Arg-NNN-68	alttRNA-Arg-NNN-66	alttRNA-Arg-NNN-66	tRX-Arg-NNN-9	alttRNA-Arg-NNN-69	alttRNA-Arg-NNN-66	tRX-Arg-NNN-9	NA
mm10.tRX-Ser-NNN-9131-35	tRX-Ser-NNN-9131	tRX-Ser-NNN-10655	tRX-Ser-NNN-9131	tRX-Ser-NNN-9131	tRX-Ser-NNN-9131	tRX-Ser-NNN-9131	tRX-Ser-NNN-9131	tRX-Ser-NNN-9131	Unk	tRX-Ser-NNN-9131	tRX-Ser-NNN-9131	tRX-Ser-NNN-9131	tRX-Ser-NNN-9131	tRX-Ser-NNN-9131	NA	tRX-Ser-NNN-9131	tRX-Ser-NNN-9131	alttRNA-Ser-NNN-1197
mm10.tRX-Ser-NNN-5393-8	tRX-Ser-NNN-5393	alttRNA-Asn-NNN-1270	tRX-Ser-NNN-1585	tRX-Ser-NNN-5393	tRX-Ser-NNN-5393	tRX-Ser-NNN-5393	tRX-Ser-NNN-5393	tRX-Ser-NNN-5393	tRX-Ser-NNN-1585	tRX-Ser-NNN-1585	tRX-Ser-NNN-1585	tRX-Ser-NNN-5393	tRX-Ser-NNN-5393	NA	NA	tRX-Ser-NNN-1585	tRX-Ser-NNN-5393	NA
mm10.tRX-Ser-NNN-9119-72	tRX-Ser-NNN-9119	NA	tRX-Ser-NNN-9119	tRX-Ser-NNN-9119	tRX-Ser-NNN-9119	tRX-Ser-NNN-9119	tRX-Ser-NNN-9119	tRX-Ser-NNN-9119	tRX-Ser-NNN-9119	tRX-Ser-NNN-9119	tRX-Ser-NNN-9119	tRX-Ser-NNN-9119	tRX-Ser-NNN-9119	NA	tRX-Ser-NNN-9119	tRX-Ser-NNN-9119	tRX-Ser-NNN-9119	NA
mm10.tRX-Ala-NNN-1538-1	tRX-Ala-NNN-1538	NA	tRX-Ala-NNN-1538	tRX-Ala-NNN-1538	alttRNA-Ala-NNN-159	alttRNA-Ala-NNN-159	alttRNA-Ala-NNN-159	tRX-Ala-NNN-1538	tRX-Ala-NNN-1538	alttRNA-Ala-NNN-159	alttRNA-Ala-NNN-160	alttRNA-Ala-NNN-159	alttRNA-Ala-NNN-159	tRX-Ala-NNN-1538	NA	tRX-Ala-NNN-1538	tRX-Ala-NNN-1538	Unk
mm10.tRX-Ala-NNN-601-1	tRX-Ala-NNN-601	alttRNA-Ala-NNN-163	alttRNA-Ala-NNN-164	alttRNA-Ala-NNN-163	tRX-Ala-NNN-601	tRX-Ala-NNN-601	tRX-Ala-NNN-601	tRX-Ala-NNN-601	tRX-Ala-NNN-601	tRX-Ala-NNN-601	alttRNA-Ala-NNN-163	tRX-Ala-NNN-601	tRX-Ala-NNN-601	alttRNA-Ala-NNN-163	Unk	tRX-Ala-NNN-601	tRX-Ala-NNN-601	NA
mm10.tRX-Ser-NNN-11798-1	tRX-Ser-NNN-11798	NA	tRX-Ser-NNN-11798	tRX-Ser-NNN-11798	tRX-Ser-NNN-11798	tRX-Ser-NNN-11798	tRX-Ser-NNN-11798	tRX-Ser-NNN-11798	tRX-Ser-NNN-11798	tRX-Ser-NNN-11798	tRX-Ser-NNN-11798	tRX-Ser-NNN-11798	tRX-Ser-NNN-11798	tRX-Ser-NNN-11798	NA	tRX-Ser-NNN-11798	tRX-Ser-NNN-11798	Unk
mm10.tRX-Ser-NNN-531-1	tRX-Ser-NNN-531	alttRNA-Ser-NNN-1202	tRX-Ser-NNN-531	tRX-Ser-NNN-2304	tRX-Ser-NNN-2304	tRX-Ser-NNN-2304	tRX-Ser-NNN-531	tRX-Ser-NNN-531	tRX-Ser-NNN-2304	tRX-Ser-NNN-2304	tRX-Ser-NNN-2304	tRX-Ser-NNN-2304	tRX-Ser-NNN-531	tRX-Ser-NNN-2304	NA	tRX-Ser-NNN-2304	tRX-Ser-NNN-531	NA
mm10.tRX-Ala-NNN-461-1	tRX-Ala-NNN-461	alttRNA-Ala-NNN-166	tRX-Ala-NNN-461	tRX-Ala-NNN-461	tRX-Ala-NNN-461	tRX-Ala-NNN-461	tRX-Ala-NNN-461	tRX-Ala-NNN-461	tRX-Ala-NNN-461	tRX-Ala-NNN-461	tRX-Ala-NNN-461	tRX-Ala-NNN-461	tRX-Ala-NNN-461	tRX-Ala-NNN-461	tRX-Ala-NNN-461	tRX-Ala-NNN-461	tRX-Ala-NNN-461	alttRNA-Ala-NNN-167
mm10.tRX-Ser-NNN-1518-1	tRX-Ser-NNN-1518	tRX-Ser-NNN-4685	tRX-Ser-NNN-1518	tRX-Ser-NNN-1518	tRX-Ser-NNN-1518	tRX-Ser-NNN-1518	tRX-Ser-NNN-1518	tRX-Ser-NNN-1518	tRX-Ser-NNN-1518	tRX-Ser-NNN-1518	alttRNA-Ser-NNN-1204	tRX-Ser-NNN-1518	tRX-Ser-NNN-1518	tRX-Ser-NNN-1518	alttRNA-Ser-NNN-1205	tRX-Ser-NNN-1518	tRX-Ser-NNN-1518	NA
mm10.tRX-Ser-NNN-10545-1167	tRX-Ser-NNN-10545	NA	tRX-Ser-NNN-10545	NA	Unk	tRX-Ser-NNN-10545	NA	Unk	NA	NA	NA	NA	tRX-Ser-NNN-10545	NA	NA	NA	tRX-Ser-NNN-10545	NA
mm10.tRX-Ser-NNN-6773-1	tRX-Ser-NNN-6773	NA	NA	NA	NA	NA	NA	NA	NA	NA	NA	NA	NA	NA	NA	NA	tRX-Ser-NNN-6773	NA
mm10.tRX-Glu-NNN-30-1	tRX-Glu-NNN-30	tRX-Glu-NNN-30	tRX-Glu-NNN-30	tRX-Glu-NNN-30	tRX-Glu-NNN-30	tRX-Glu-NNN-30	tRX-Glu-NNN-30	tRX-Glu-NNN-30	tRX-Glu-NNN-30	tRX-Glu-NNN-30	tRX-Glu-NNN-30	tRX-Glu-NNN-30	tRX-Glu-NNN-30	tRX-Glu-NNN-30	tRX-Glu-NNN-30	tRX-Glu-NNN-30	tRX-Glu-NNN-30	Unk
mm10.tRX-Ser-NNN-4185-4	tRX-Ser-NNN-4185	tRX-Ser-NNN-4185	tRX-Ser-NNN-4185	tRX-Ser-NNN-4185	tRX-Ser-NNN-4185	NA	NA	tRX-Ser-NNN-4185	NA	tRX-Ser-NNN-4185	tRX-Ser-NNN-8179	tRX-Ser-NNN-4185	tRX-Ser-NNN-4185	tRX-Ser-NNN-4185	tRX-Ser-NNN-8179	NA	NA	NA
mm10.tRX-Ser-NNN-4685-17	tRX-Ser-NNN-4685	NA	tRX-Ser-NNN-4685	tRX-Ser-NNN-4685	tRX-Ser-NNN-4685	tRX-Ser-NNN-4685	tRX-Ser-NNN-4685	tRX-Ser-NNN-4685	tRX-Ser-NNN-4685	tRX-Ser-NNN-4685	tRX-Ser-NNN-4685	tRX-Ser-NNN-4685	tRX-Ser-NNN-4685	tRX-Ser-NNN-4685	NA	tRX-Ser-NNN-4685	tRX-Ser-NNN-4685	NA
mm10.tRX-Ser-NNN-3003-1	tRX-Ser-NNN-3003	alttRNA-Ser-NNN-1208	tRX-Ser-NNN-3003	tRX-Ser-NNN-3003	tRX-Ser-NNN-3003	tRX-Ser-NNN-3003	tRX-Ser-NNN-3003	tRX-Ser-NNN-3003	tRX-Ser-NNN-3003	tRX-Ser-NNN-3003	tRX-Ser-NNN-7653	tRX-Ser-NNN-3003	tRX-Ser-NNN-3003	tRX-Ser-NNN-3003	tRX-Ser-NNN-6870	tRX-Ser-NNN-3003	tRX-Ser-NNN-3003	NA
mm10.tRX-Ser-NNN-6763-1	tRX-Ser-NNN-6763	alttRNA-Ser-NNN-1212	tRX-Ser-NNN-6763	tRX-Ser-NNN-6763	tRX-Ser-NNN-6763	tRX-Ser-NNN-6763	tRX-Ser-NNN-6763	tRX-Ser-NNN-6763	tRX-Ser-NNN-6763	tRX-Ser-NNN-6763	alttRNA-Ser-NNN-1212	tRX-Ser-NNN-6763	tRX-Ser-NNN-6763	alttRNA-Ser-NNN-1212	tRX-Ser-NNN-6763	tRX-Ser-NNN-6763	tRX-Ser-NNN-6763	Unk
mm10.tRX-Ser-NNN-6030-1	tRX-Ser-NNN-6030	NA	tRX-Ser-NNN-6030	tRX-Ser-NNN-6030	tRX-Ser-NNN-6030	NA	tRX-Ser-NNN-6030	tRX-Ser-NNN-6030	tRX-Ser-NNN-6030	tRX-Ser-NNN-6030	tRX-Ser-NNN-9533	tRX-Ser-NNN-6030	tRX-Ser-NNN-6030	tRX-Ser-NNN-6030	NA	tRX-Ser-NNN-6030	tRX-Ser-NNN-6030	NA
mm10.tRX-Asn-NNN-687-1	tRX-Asn-NNN-687	alttRNA-Asn-NNN-124	tRX-Asn-NNN-687	tRX-Asn-NNN-687	tRX-Asn-NNN-687	tRX-Asn-NNN-687	tRX-Asn-NNN-687	tRX-Asn-NNN-687	tRX-Asn-NNN-687	tRX-Asn-NNN-687	NA	tRX-Asn-NNN-687	tRX-Asn-NNN-687	tRX-Asn-NNN-687	Unk	tRX-Asn-NNN-687	tRX-Asn-NNN-687	NA
mm10.tRX-Asn-NNN-988-1	tRX-Asn-NNN-988	NA	tRX-Asn-NNN-988	tRX-Asn-NNN-988	tRX-Asn-NNN-988	tRX-Asn-NNN-988	tRX-Asn-NNN-988	tRX-Asn-NNN-988	tRX-Asn-NNN-988	tRX-Asn-NNN-988	NA	tRX-Asn-NNN-988	tRX-Asn-NNN-988	tRX-Asn-NNN-988	NA	tRX-Asn-NNN-988	tRX-Asn-NNN-988	alttRNA-Asn-NNN-126
mm10.tRX-Asn-NNN-1487-132	tRX-Asn-NNN-1487	NA	tRX-Asn-NNN-1488	NA	NA	tRX-Asn-NNN-1487	tRX-Asn-NNN-1487	tRX-Asn-NNN-1487	tRX-Asn-NNN-1487	tRX-Asn-NNN-1487	NA	tRX-Asn-NNN-1488	tRX-Asn-NNN-1487	NA	NA	tRX-Asn-NNN-1487	tRX-Asn-NNN-1487	NA
mm10.tRX-Leu-NNN-1495-1	tRX-Leu-NNN-1495	NA	tRX-Ser-NNN-13363	tRX-Leu-NNN-1495	tRX-Leu-NNN-1495	tRX-Leu-NNN-1495	tRX-Leu-NNN-1495	tRX-Leu-NNN-1495	tRX-Leu-NNN-1495	tRX-Leu-NNN-1495	NA	tRX-Leu-NNN-1495	tRX-Leu-NNN-1495	tRX-Leu-NNN-1495	NA	tRX-Leu-NNN-1495	tRX-Leu-NNN-1495	NA
mm10.tRX-Und-NNN-362-1	tRX-Und-NNN-362	tRX-Und-NNN-362	tRX-Und-NNN-362	tRX-Und-NNN-362	tRX-Und-NNN-362	tRX-Und-NNN-362	tRX-Und-NNN-362	tRX-Und-NNN-362	tRX-Und-NNN-362	tRX-Und-NNN-362	tRX-Und-NNN-362	tRX-Und-NNN-362	tRX-Und-NNN-362	tRX-Und-NNN-362	NA	tRX-Und-NNN-362	tRX-Und-NNN-362	NA
mm10.tRX-Ser-NNN-5258-4	tRX-Ser-NNN-5258	NA	NA	tRX-Ser-NNN-5258	tRX-Ser-NNN-5258	tRX-Ser-NNN-5258	tRX-Ser-NNN-5258	Unk	tRX-Ser-NNN-5258	tRX-Ser-NNN-5258	tRX-Ser-NNN-10715	tRX-Ser-NNN-5258	tRX-Ser-NNN-5258	tRX-Ser-NNN-5258	tRX-Ser-NNN-10465	tRX-Ser-NNN-5258	tRX-Ser-NNN-5258	NA
mm10.tRX-Ser-NNN-3065-1	tRX-Ser-NNN-3065	tRX-Ser-NNN-3065	tRX-Ser-NNN-3065	tRX-Ser-NNN-3065	tRX-Ser-NNN-3065	tRX-Ser-NNN-3065	tRX-Ser-NNN-3065	tRX-Ser-NNN-3065	tRX-Ser-NNN-3065	tRX-Ser-NNN-3065	tRX-Ser-NNN-3065	tRX-Ser-NNN-3065	tRX-Ser-NNN-3065	tRX-Ser-NNN-3065	NA	tRX-Ser-NNN-3065	tRX-Ser-NNN-3065	NA
mm10.tRX-Ser-NNN-12480-1	tRX-Ser-NNN-12480	tRX-Ser-NNN-12480	NA	tRX-Ser-NNN-12480	tRX-Ser-NNN-12480	NA	tRX-Ser-NNN-12480	tRX-Ser-NNN-12480	tRX-Ser-NNN-12480	tRX-Ser-NNN-12480	tRX-Ser-NNN-12480	NA	tRX-Ser-NNN-12480	tRX-Ser-NNN-12480	NA	tRX-Ser-NNN-12480	tRX-Ser-NNN-12480	NA
mm10.tRX-Ser-NNN-2456-1	tRX-Ser-NNN-2456	alttRNA-Ser-NNN-1221	tRX-Ser-NNN-2456	tRX-Ser-NNN-2456	tRX-Ser-NNN-2456	tRX-Ser-NNN-2456	tRX-Ser-NNN-2456	tRX-Ser-NNN-2456	tRX-Ser-NNN-2456	tRX-Ser-NNN-2456	tRX-Ser-NNN-2456	tRX-Ser-NNN-2456	tRX-Ser-NNN-2456	tRX-Ser-NNN-2456	alttRNA-Ser-NNN-1222	tRX-Ser-NNN-2456	tRX-Ser-NNN-2456	alttRNA-Ser-NNN-1223
mm10.tRX-Und-NNN-2379-1	tRX-Und-NNN-2379	alttRNA-Und-NNN-398	tRX-Und-NNN-2379	tRX-Und-NNN-2379	tRX-Und-NNN-2379	tRX-Und-NNN-2379	tRX-Und-NNN-2379	tRX-Und-NNN-2379	tRX-Und-NNN-2379	tRX-Und-NNN-2379	alttRNA-Und-NNN-398	tRX-Und-NNN-2379	tRX-Und-NNN-2379	tRX-Und-NNN-2379	alttRNA-Und-NNN-399	tRX-Und-NNN-2379	tRX-Und-NNN-2379	NA
mm10.tRX-Ser-NNN-14385-1	tRX-Ser-NNN-14385	NA	tRX-Ser-NNN-14385	tRX-Ser-NNN-14385	tRX-Ser-NNN-14385	tRX-Ser-NNN-14385	tRX-Ser-NNN-14385	tRX-Ser-NNN-14385	tRX-Ser-NNN-14385	tRX-Ser-NNN-14385	alttRNA-Ser-NNN-1226	tRX-Ser-NNN-14385	tRX-Ser-NNN-14385	tRX-Ser-NNN-14385	alttRNA-Ser-NNN-1227	tRX-Ser-NNN-14385	tRX-Ser-NNN-14385	Unk
mm10.tRX-Ser-NNN-8983-1	tRX-Ser-NNN-8983	NA	tRX-Ser-NNN-8983	tRX-Ser-NNN-8983	tRX-Ser-NNN-8983	tRX-Ser-NNN-8983	tRX-Ser-NNN-8983	tRX-Ser-NNN-8983	tRX-Ser-NNN-8983	tRX-Ser-NNN-8983	tRX-Ser-NNN-8983	tRX-Ser-NNN-8983	tRX-Ser-NNN-8983	tRX-Ser-NNN-8983	tRX-Ser-NNN-8983	tRX-Ser-NNN-8983	tRX-Ser-NNN-8983	NA
mm10.tRX-Asn-NNN-310-1	tRX-Asn-NNN-310	alttRNA-Asn-NNN-129	NA	tRX-Asn-NNN-310	tRX-Asn-NNN-310	tRX-Asn-NNN-310	tRX-Asn-NNN-310	tRX-Asn-NNN-310	tRX-Asn-NNN-310	tRX-Asn-NNN-310	alttRNA-Asn-NNN-130	tRX-Asn-NNN-310	tRX-Asn-NNN-310	tRX-Asn-NNN-310	tRX-Asn-NNN-310	tRX-Asn-NNN-310	tRX-Asn-NNN-310	NA
mm10.tRX-Ser-NNN-2164-1	tRX-Ser-NNN-2164	alttRNA-Ser-NNN-1231	tRX-Ser-NNN-2164	tRX-Ser-NNN-2164	tRX-Ser-NNN-2164	tRX-Ser-NNN-2164	tRX-Ser-NNN-2164	tRX-Ser-NNN-2164	tRX-Ser-NNN-2164	tRX-Ser-NNN-2164	alttRNA-Ser-NNN-1232	tRX-Ser-NNN-2164	tRX-Ser-NNN-2164	tRX-Ser-NNN-2164	alttRNA-Ser-NNN-1232	tRX-Ser-NNN-2164	tRX-Ser-NNN-2164	NA
mm10.tRX-Ser-NNN-14053-1	tRX-Ser-NNN-14053	tRX-Ser-NNN-14053	tRX-Ser-NNN-14053	tRX-Ser-NNN-14053	tRX-Ser-NNN-14053	tRX-Ser-NNN-14053	tRX-Ser-NNN-14053	tRX-Ser-NNN-14053	tRX-Ser-NNN-14053	tRX-Ser-NNN-14053	tRX-Ser-NNN-14053	tRX-Ser-NNN-14053	tRX-Ser-NNN-14053	tRX-Ser-NNN-14053	tRX-Ser-NNN-14053	NA	tRX-Ser-NNN-14053	NA
mm10.tRX-Ser-NNN-834-1	tRX-Ser-NNN-834	tRX-Ser-NNN-5566	tRX-Ser-NNN-834	tRX-Ser-NNN-834	tRX-Ser-NNN-5566	tRX-Ser-NNN-834	alttRNA-Ser-NNN-1235	tRX-Ser-NNN-5566	tRX-Ser-NNN-5566	tRX-Ser-NNN-834	tRX-Ser-NNN-5566	tRX-Ser-NNN-834	tRX-Ser-NNN-834	tRX-Ser-NNN-834	tRX-Ser-NNN-5566	tRX-Ser-NNN-834	tRX-Ser-NNN-834	NA
mm10.tRX-Asn-NNN-687-10	tRX-Asn-NNN-687	tRX-Asn-NNN-687	tRX-Asn-NNN-687	tRX-Asn-NNN-687	NA	NA	NA	tRX-Asn-NNN-687	NA	tRX-Asn-NNN-687	tRX-Asn-NNN-687	NA	tRX-Asn-NNN-687	tRX-Asn-NNN-687	tRX-Asn-NNN-687	NA	tRX-Asn-NNN-687	NA
mm10.tRX-Ser-NNN-5066-1	tRX-Ser-NNN-5066	alttRNA-Ser-NNN-1237	alttRNA-Ser-NNN-1237	tRX-Ser-NNN-5066	tRX-Ser-NNN-5066	tRX-Ser-NNN-5066	tRX-Ser-NNN-5066	tRX-Ser-NNN-5066	tRX-Ser-NNN-5066	tRX-Ser-NNN-5066	tRX-Ser-NNN-5066	tRX-Ser-NNN-5066	tRX-Ser-NNN-5066	tRX-Ser-NNN-5066	tRX-Ser-NNN-5066	tRX-Ser-NNN-5066	tRX-Ser-NNN-5066	NA
mm10.tRX-Ser-NNN-1188-8	tRX-Ser-NNN-1188	tRX-Ser-NNN-10545	NA	NA	alttRNA-Ser-NNN-1239	tRX-Ser-NNN-1188	tRX-Ser-NNN-1188	alttRNA-Ser-NNN-1239	alttRNA-Ser-NNN-1239	alttRNA-Ser-NNN-1239	alttRNA-Ser-NNN-1239	alttRNA-Ser-NNN-1239	alttRNA-Ser-NNN-1239	alttRNA-Ser-NNN-1239	alttRNA-Ser-NNN-1240	tRX-Ser-NNN-1188	NA	NA
mm10.tRX-Ser-NNN-12526-1	tRX-Ser-NNN-12526	NA	NA	NA	NA	tRX-Ser-NNN-12526	tRX-Ser-NNN-12526	tRX-Ser-NNN-12526	tRX-Ser-NNN-12526	tRX-Ser-NNN-12526	NA	tRX-Ser-NNN-12526	tRX-Ser-NNN-12526	NA	tRX-Ser-NNN-12526	NA	tRX-Ser-NNN-12526	NA
mm10.tRX-Ser-NNN-13333-1	tRX-Ser-NNN-13333	NA	tRX-Ser-NNN-13333	tRX-Ser-NNN-13333	tRX-Ser-NNN-13333	tRX-Ser-NNN-13333	tRX-Ser-NNN-13333	tRX-Ser-NNN-13333	tRX-Ser-NNN-13333	tRX-Ser-NNN-13333	NA	tRX-Ser-NNN-13333	tRX-Ser-NNN-13333	tRX-Ser-NNN-13333	alttRNA-Ser-NNN-1243	tRX-Ser-NNN-13333	tRX-Ser-NNN-13333	NA
mm10.tRX-Ser-NNN-6750-1	tRX-Ser-NNN-6750	tRX-Ser-NNN-6750	tRX-Ser-NNN-6750	tRX-Ser-NNN-6750	tRX-Ser-NNN-6750	tRX-Ser-NNN-6750	tRX-Ser-NNN-6750	tRX-Ser-NNN-6750	tRX-Ser-NNN-6750	tRX-Ser-NNN-6750	NA	tRX-Ser-NNN-6750	tRX-Ser-NNN-6750	tRX-Ser-NNN-6750	tRX-Ser-NNN-6750	tRX-Ser-NNN-6750	tRX-Ser-NNN-6750	NA
mm10.tRX-Ser-NNN-1679-1	tRX-Ser-NNN-1679	alttRNA-Ser-NNN-1246	tRX-Ser-NNN-1679	NA	tRX-Ser-NNN-1679	tRX-Ser-NNN-1679	tRX-Ser-NNN-1679	tRX-Ser-NNN-1679	tRX-Ser-NNN-1679	tRX-Ser-NNN-1679	tRX-Ser-NNN-7283	NA	tRX-Ser-NNN-1679	tRX-Ser-NNN-1679	NA	tRX-Ser-NNN-1679	tRX-Ser-NNN-1679	NA
mm10.tRX-Ser-NNN-66-1	tRX-Ser-NNN-66	alttRNA-Ser-NNN-1250	alttRNA-Ser-NNN-1249	alttRNA-Ser-NNN-1249	tRX-Ser-NNN-66	tRX-Ser-NNN-66	tRX-Ser-NNN-66	tRX-Ser-NNN-66	tRX-Ser-NNN-66	tRX-Ser-NNN-66	alttRNA-Ser-NNN-1249	tRX-Ser-NNN-66	tRX-Ser-NNN-66	alttRNA-Ser-NNN-1249	alttRNA-Ser-NNN-1251	tRX-Ser-NNN-66	tRX-Ser-NNN-66	NA
mm10.tRX-Ala-NNN-905-1	tRX-Ala-NNN-905	alttRNA-Ala-NNN-170	tRX-Ala-NNN-905	tRX-Ala-NNN-905	tRX-Ala-NNN-905	tRX-Ala-NNN-905	tRX-Ala-NNN-905	tRX-Ala-NNN-905	tRX-Ala-NNN-905	tRX-Ala-NNN-905	NA	tRX-Ala-NNN-905	tRX-Ala-NNN-905	tRX-Ala-NNN-905	alttRNA-Ala-NNN-171	tRX-Ala-NNN-905	tRX-Ala-NNN-905	NA
mm10.tRX-Ser-NNN-7262-53	tRX-Ser-NNN-7262	alttRNA-Ser-NNN-1252	NA	NA	NA	NA	NA	NA	NA	NA	NA	NA	NA	NA	tRX-Ser-NNN-7262	NA	tRX-Ser-NNN-7262	alttRNA-Ser-NNN-1253
mm10.tRX-Ser-NNN-1288-1	tRX-Ser-NNN-1288	NA	tRX-Ser-NNN-1288	tRX-Ser-NNN-1288	tRX-Ser-NNN-1288	tRX-Ser-NNN-1288	tRX-Ser-NNN-1288	tRX-Ser-NNN-1288	tRX-Ser-NNN-1288	tRX-Ser-NNN-1288	NA	tRX-Ser-NNN-1288	tRX-Ser-NNN-1288	tRX-Ser-NNN-1288	alttRNA-Ser-NNN-1256	tRX-Ser-NNN-1288	tRX-Ser-NNN-1288	NA
mm10.tRX-Ser-NNN-9221-1	tRX-Ser-NNN-9221	tRX-Ser-NNN-9221	tRX-Ser-NNN-9221	tRX-Ser-NNN-9221	tRX-Ser-NNN-9221	tRX-Ser-NNN-9221	tRX-Ser-NNN-9221	tRX-Ser-NNN-9221	tRX-Ser-NNN-9221	tRX-Ser-NNN-9221	tRX-Ser-NNN-9221	tRX-Ser-NNN-9221	tRX-Ser-NNN-9221	tRX-Ser-NNN-9221	tRX-Ser-NNN-9221	tRX-Ser-NNN-9221	tRX-Ser-NNN-9221	Unk
mm10.tRX-Asn-NNN-1494-1	tRX-Asn-NNN-1494	NA	NA	tRX-Asn-NNN-1494	tRX-Asn-NNN-1494	tRX-Asn-NNN-1494	tRX-Asn-NNN-1494	tRX-Asn-NNN-1494	tRX-Asn-NNN-1494	tRX-Asn-NNN-1494	NA	tRX-Asn-NNN-1494	tRX-Asn-NNN-1494	tRX-Asn-NNN-1494	tRX-Asn-NNN-1494	tRX-Asn-NNN-1494	tRX-Asn-NNN-1494	NA
mm10.tRX-Ser-NNN-1548-1	tRX-Ser-NNN-1548	alttRNA-Ser-NNN-1259	tRX-Ser-NNN-1548	tRX-Ser-NNN-1548	tRX-Ser-NNN-1548	tRX-Ser-NNN-1548	tRX-Ser-NNN-1548	tRX-Ser-NNN-1548	tRX-Ser-NNN-1548	tRX-Ser-NNN-1548	alttRNA-Ser-NNN-1260	tRX-Ser-NNN-1548	tRX-Ser-NNN-1548	tRX-Ser-NNN-1548	alttRNA-Ser-NNN-1261	tRX-Ser-NNN-1548	tRX-Ser-NNN-1548	Unk
mm10.tRX-Ser-NNN-5669-1	tRX-Ser-NNN-5669	tRX-Ser-NNN-5669	tRX-Ser-NNN-5669	tRX-Ser-NNN-5669	tRX-Ser-NNN-5669	tRX-Ser-NNN-5669	tRX-Ser-NNN-5669	tRX-Ser-NNN-5669	tRX-Ser-NNN-5669	tRX-Ser-NNN-5669	alttRNA-Ser-NNN-1263	tRX-Ser-NNN-5669	tRX-Ser-NNN-5669	tRX-Ser-NNN-5669	tRX-Ser-NNN-5669	tRX-Ser-NNN-5669	tRX-Ser-NNN-5669	alttRNA-Leu-NNN-16
mm10.tRX-Ser-NNN-5496-4	tRX-Ser-NNN-5496	NA	tRX-Ser-NNN-5496	NA	tRX-Ser-NNN-5496	NA	NA	tRX-Ser-NNN-5496	tRX-Ser-NNN-5496	NA	tRX-Ser-NNN-5496	tRX-Ser-NNN-5496	NA	NA	NA	tRX-Ser-NNN-5496	tRX-Ser-NNN-5496	NA
mm10.tRX-Ser-NNN-6405-1	tRX-Ser-NNN-6405	alttRNA-Ser-NNN-1266	tRX-Ser-NNN-6405	tRX-Ser-NNN-6405	tRX-Ser-NNN-6405	tRX-Ser-NNN-6405	tRX-Ser-NNN-6405	tRX-Ser-NNN-6405	tRX-Ser-NNN-6405	alttRNA-Ser-NNN-1267	alttRNA-Ser-NNN-1267	tRX-Ser-NNN-6405	tRX-Ser-NNN-6405	tRX-Ser-NNN-6405	alttRNA-Ser-NNN-1267	tRX-Ser-NNN-6405	tRX-Ser-NNN-6405	NA
mm10.tRX-Asn-NNN-414-1	tRX-Asn-NNN-414	NA	tRX-Asn-NNN-414	tRX-Asn-NNN-414	tRX-Asn-NNN-414	tRX-Asn-NNN-414	tRX-Asn-NNN-414	tRX-Asn-NNN-414	tRX-Asn-NNN-414	tRX-Asn-NNN-414	tRX-Asn-NNN-414	tRX-Asn-NNN-414	tRX-Asn-NNN-414	tRX-Asn-NNN-414	tRX-Asn-NNN-414	tRX-Asn-NNN-414	tRX-Asn-NNN-414	NA
mm10.tRX-Und-NNN-2358-1	tRX-Und-NNN-2358	NA	tRX-Und-NNN-2358	tRX-Und-NNN-2358	tRX-Und-NNN-2358	tRX-Und-NNN-2358	tRX-Und-NNN-2358	tRX-Und-NNN-2358	tRX-Und-NNN-2358	tRX-Und-NNN-2358	NA	tRX-Und-NNN-2358	tRX-Und-NNN-2358	tRX-Und-NNN-2358	tRX-Und-NNN-2358	tRX-Und-NNN-2358	tRX-Und-NNN-2358	Unk
mm10.tRX-Ser-NNN-7098-1	tRX-Ser-NNN-7098	tRX-Ser-NNN-3637	tRX-Ser-NNN-7098	NA	tRX-Ser-NNN-7098	NA	tRX-Ser-NNN-7098	NA	NA	NA	tRX-Ser-NNN-7098	NA	NA	NA	tRX-Ser-NNN-7098	NA	tRX-Ser-NNN-7098	NA
mm10.tRX-Ser-NNN-10545-1275	tRX-Ser-NNN-10545	NA	tRX-Ser-NNN-10545	NA	NA	NA	NA	tRX-Ser-NNN-10545	NA	NA	tRX-Ser-NNN-7134	NA	NA	NA	tRX-Ser-NNN-7134	NA	NA	NA
mm10.tRX-Ser-NNN-6816-1	tRX-Ser-NNN-6816	alttRNA-Ser-NNN-1272	NA	tRX-Ser-NNN-6816	tRX-Ser-NNN-6816	tRX-Ser-NNN-6816	tRX-Ser-NNN-6816	tRX-Ser-NNN-6816	tRX-Ser-NNN-6816	tRX-Ser-NNN-6816	NA	tRX-Ser-NNN-6816	tRX-Ser-NNN-6816	tRX-Ser-NNN-6816	NA	tRX-Ser-NNN-6816	tRX-Ser-NNN-6816	NA
mm10.tRX-Asp-NNN-107-1	tRX-Asp-NNN-107	NA	tRX-Asp-NNN-107	tRX-Asp-NNN-107	tRX-Asp-NNN-107	tRX-Asp-NNN-107	tRX-Asp-NNN-107	tRX-Asp-NNN-107	tRX-Asp-NNN-107	tRX-Asp-NNN-107	tRX-Asp-NNN-107	NA	tRX-Asp-NNN-107	tRX-Asp-NNN-107	tRX-Asp-NNN-107	tRX-Asp-NNN-107	tRX-Asp-NNN-107	Unk
mm10.tRX-Asn-NNN-1101-13	tRX-Asn-NNN-1101	alttRNA-Asn-NNN-134	tRX-Asn-NNN-1101	tRX-Asn-NNN-1101	tRX-Asn-NNN-1101	tRX-Asn-NNN-1101	tRX-Asn-NNN-1101	tRX-Asn-NNN-1101	tRX-Asn-NNN-1101	tRX-Asn-NNN-1101	tRX-Asn-NNN-1101	tRX-Asn-NNN-1101	tRX-Asn-NNN-1101	tRX-Asn-NNN-1101	tRX-Asn-NNN-1101	tRX-Asn-NNN-1101	tRX-Asn-NNN-1101	NA
mm10.tRX-Ser-NNN-8280-1	tRX-Ser-NNN-8280	NA	tRX-Ser-NNN-8280	tRX-Ser-NNN-8280	tRX-Ser-NNN-8280	tRX-Ser-NNN-8280	tRX-Ser-NNN-8280	tRX-Ser-NNN-8280	tRX-Ser-NNN-8280	tRX-Ser-NNN-8280	NA	tRX-Ser-NNN-8280	tRX-Ser-NNN-8280	alttRNA-Ser-NNN-1274	NA	tRX-Ser-NNN-8280	tRX-Ser-NNN-8280	NA
mm10.tRX-Ser-NNN-8735-1	tRX-Ser-NNN-8735	alttRNA-Ser-NNN-1276	tRX-Ser-NNN-8735	tRX-Ser-NNN-8735	tRX-Ser-NNN-8735	tRX-Ser-NNN-8735	tRX-Ser-NNN-8735	tRX-Ser-NNN-8735	tRX-Ser-NNN-8735	tRX-Ser-NNN-8735	alttRNA-Ser-NNN-1277	tRX-Ser-NNN-8735	alttRNA-Ser-NNN-1278	tRX-Ser-NNN-8735	alttRNA-Ser-NNN-1277	tRX-Ser-NNN-8735	tRX-Ser-NNN-8735	NA
mm10.tRX-Und-NNN-171-1	tRX-Und-NNN-171	tRX-Und-NNN-171	tRX-Und-NNN-171	tRX-Und-NNN-171	tRX-Und-NNN-171	tRX-Und-NNN-171	tRX-Und-NNN-171	NA	tRX-Und-NNN-171	tRX-Und-NNN-171	tRX-Und-NNN-171	tRX-Und-NNN-171	tRX-Und-NNN-171	tRX-Und-NNN-171	alttRNA-Und-NNN-403	tRX-Und-NNN-171	tRX-Und-NNN-171	NA
mm10.tRX-Und-NNN-3446-1	tRX-Und-NNN-3446	alttRNA-Und-NNN-405	tRX-Und-NNN-3446	tRX-Und-NNN-3446	NA	tRX-Und-NNN-3446	tRX-Und-NNN-3446	NA	tRX-Und-NNN-3446	tRX-Und-NNN-3446	tRX-Und-NNN-3446	tRX-Und-NNN-3446	tRX-Und-NNN-3446	tRX-Und-NNN-3446	NA	tRX-Und-NNN-3446	tRX-Und-NNN-3446	alttRNA-Und-NNN-406
mm10.tRX-Ser-NNN-980-1	tRX-Ser-NNN-980	tRX-Ser-NNN-980	tRX-Ser-NNN-980	tRX-Ser-NNN-980	tRX-Ser-NNN-980	tRX-Ser-NNN-980	tRX-Ser-NNN-980	tRX-Ser-NNN-980	tRX-Ser-NNN-980	tRX-Ser-NNN-980	tRX-Ser-NNN-980	tRX-Ser-NNN-980	tRX-Ser-NNN-980	tRX-Ser-NNN-980	alttRNA-Ser-NNN-1280	tRX-Ser-NNN-980	tRX-Ser-NNN-980	NA
mm10.tRX-Ser-NNN-10545-1258	tRX-Ser-NNN-10545	NA	tRX-Ser-NNN-10545	Unk	tRX-Ser-NNN-10545	tRX-Ser-NNN-10545	tRX-Ser-NNN-10545	tRX-Ser-NNN-10545	NA	NA	tRX-Ser-NNN-10545	tRX-Ser-NNN-10545	tRX-Ser-NNN-10545	tRX-Ser-NNN-10545	tRX-Ser-NNN-10545	NA	Unk	NA
mm10.tRX-Ser-NNN-10089-1	tRX-Ser-NNN-10089	tRX-Ser-NNN-4984	tRX-Ser-NNN-10089	tRX-Ser-NNN-10089	tRX-Ser-NNN-2028	tRX-Ser-NNN-10089	tRX-Ser-NNN-2028	tRX-Ser-NNN-10089	tRX-Ser-NNN-2028	tRX-Ser-NNN-10089	tRX-Ser-NNN-10089	tRX-Ser-NNN-10089	tRX-Ser-NNN-10089	tRX-Ser-NNN-10089	tRX-Ser-NNN-10089	tRX-Ser-NNN-2028	tRX-Ser-NNN-10089	NA
mm10.tRX-Ser-NNN-13880-1	tRX-Ser-NNN-13880	NA	tRX-Ser-NNN-13880	tRX-Ser-NNN-13880	tRX-Ser-NNN-13880	tRX-Ser-NNN-13880	tRX-Ser-NNN-13880	tRX-Ser-NNN-13880	tRX-Ser-NNN-13880	tRX-Ser-NNN-13880	tRX-Ser-NNN-13880	tRX-Ser-NNN-13880	tRX-Ser-NNN-13880	tRX-Ser-NNN-13880	tRX-Ser-NNN-13880	tRX-Ser-NNN-13880	tRX-Ser-NNN-13880	NA
mm10.tRX-Ser-NNN-1601-1	tRX-Ser-NNN-1601	NA	tRX-Ser-NNN-4999	tRX-Ser-NNN-1601	tRX-Ser-NNN-1601	tRX-Ser-NNN-1601	tRX-Ser-NNN-1601	tRX-Ser-NNN-1601	tRX-Ser-NNN-4999	tRX-Ser-NNN-4999	NA	tRX-Ser-NNN-1601	tRX-Ser-NNN-4999	tRX-Ser-NNN-1601	tRX-Ser-NNN-4999	tRX-Ser-NNN-4999	tRX-Ser-NNN-1601	NA
mm10.tRX-Ser-NNN-14380-12	tRX-Ser-NNN-14380	NA	tRX-Ser-NNN-14380	tRX-Ser-NNN-14380	tRX-Ser-NNN-14380	tRX-Ser-NNN-14380	NA	tRX-Ser-NNN-14380	tRX-Ser-NNN-14380	tRX-Ser-NNN-14355	tRX-Ser-NNN-14380	tRX-Ser-NNN-14380	tRX-Ser-NNN-14380	tRX-Ser-NNN-14380	tRX-Ser-NNN-14355	NA	NA	NA
mm10.tRX-Ser-NNN-8173-1	tRX-Ser-NNN-8173	NA	tRX-Ser-NNN-8173	tRX-Ser-NNN-8173	tRX-Ser-NNN-8173	tRX-Ser-NNN-8173	tRX-Ser-NNN-8173	tRX-Ser-NNN-8173	tRX-Ser-NNN-8173	tRX-Ser-NNN-8173	tRX-Ser-NNN-8173	tRX-Ser-NNN-8173	tRX-Ser-NNN-8173	tRX-Ser-NNN-8173	tRX-Ser-NNN-8173	tRX-Ser-NNN-8173	tRX-Ser-NNN-8173	alttRNA-Ser-NNN-1287
mm10.tRX-Ser-NNN-3303-20	tRX-Ser-NNN-3303	tRX-Ser-NNN-3303	tRX-Ser-NNN-3303	NA	NA	NA	NA	NA	NA	NA	tRX-Ser-NNN-3303	tRX-Ser-NNN-3303	NA	tRX-Ser-NNN-3303	tRX-Ser-NNN-5382	tRX-Ser-NNN-3303	tRX-Ser-NNN-3303	NA
mm10.tRX-Ser-NNN-9404-1	tRX-Ser-NNN-9404	alttRNA-Ser-NNN-1290	tRX-Ser-NNN-9404	tRX-Ser-NNN-9404	tRX-Ser-NNN-9404	tRX-Ser-NNN-9404	tRX-Ser-NNN-9404	tRX-Ser-NNN-9404	tRX-Ser-NNN-9404	tRX-Ser-NNN-9404	tRX-Ser-NNN-9404	tRX-Ser-NNN-9404	tRX-Ser-NNN-9404	tRX-Ser-NNN-9404	tRX-Ser-NNN-9404	tRX-Ser-NNN-9404	tRX-Ser-NNN-9404	NA
mm10.tRX-Leu-NNN-1387-1	tRX-Leu-NNN-1387	tRX-Leu-NNN-1387	tRX-Leu-NNN-1387	tRX-Leu-NNN-1387	tRX-Leu-NNN-1387	tRX-Leu-NNN-1387	tRX-Leu-NNN-1387	tRX-Leu-NNN-1387	tRX-Leu-NNN-1387	tRX-Leu-NNN-1387	tRX-Leu-NNN-1387	tRX-Leu-NNN-1387	tRX-Leu-NNN-1387	tRX-Leu-NNN-1387	tRX-Leu-NNN-1387	tRX-Leu-NNN-1387	tRX-Leu-NNN-1387	Unk
mm10.tRX-Ser-NNN-13332-1	tRX-Ser-NNN-13332	NA	tRX-Ser-NNN-13332	tRX-Ser-NNN-13332	tRX-Ser-NNN-13332	tRX-Ser-NNN-13332	tRX-Ser-NNN-13332	tRX-Ser-NNN-13332	tRX-Ser-NNN-13332	tRX-Ser-NNN-13332	alttRNA-Ser-NNN-1292	tRX-Ser-NNN-13332	tRX-Ser-NNN-13332	tRX-Ser-NNN-13332	alttRNA-Ser-NNN-1292	tRX-Ser-NNN-13332	tRX-Ser-NNN-13332	Unk
mm10.tRX-Ser-NNN-485-1	tRX-Ser-NNN-485	NA	tRX-Ser-NNN-485	tRX-Ser-NNN-485	tRX-Ser-NNN-485	tRX-Ser-NNN-485	tRX-Ser-NNN-485	tRX-Ser-NNN-485	tRX-Ser-NNN-485	tRX-Ser-NNN-485	tRX-Ser-NNN-485	tRX-Ser-NNN-485	tRX-Ser-NNN-485	tRX-Ser-NNN-485	alttRNA-Ser-NNN-1294	tRX-Ser-NNN-485	tRX-Ser-NNN-485	NA
mm10.tRX-Ser-NNN-7433-1	tRX-Ser-NNN-7433	NA	tRX-Ser-NNN-7433	tRX-Ser-NNN-7433	NA	NA	tRX-Ser-NNN-7433	tRX-Ser-NNN-7433	NA	tRX-Ser-NNN-7433	NA	tRX-Ser-NNN-7433	tRX-Ser-NNN-7433	tRX-Ser-NNN-7433	NA	tRX-Ser-NNN-7433	tRX-Ser-NNN-7433	NA
mm10.tRX-Ser-NNN-10545-1161	tRX-Ser-NNN-10545	NA	Unk	tRX-Ser-NNN-10545	tRX-Ser-NNN-10545	NA	tRX-Ser-NNN-10545	tRX-Ser-NNN-10545	NA	NA	NA	NA	NA	NA	NA	tRX-Ser-NNN-10545	tRX-Ser-NNN-10545	NA
mm10.tRX-Ser-NNN-12811-1	tRX-Ser-NNN-12811	NA	NA	NA	NA	NA	NA	NA	NA	NA	NA	NA	NA	NA	tRX-Ser-NNN-12811	NA	tRX-Ser-NNN-12811	NA
mm10.tRX-Gly-NNN-30-1	tRX-Gly-NNN-30	alttRNA-Gly-NNN-52	tRX-Gly-NNN-30	tRX-Gly-NNN-30	tRX-Gly-NNN-30	tRX-Gly-NNN-30	tRX-Gly-NNN-30	tRX-Gly-NNN-30	tRX-Gly-NNN-30	tRX-Gly-NNN-30	tRX-Gly-NNN-30	tRX-Gly-NNN-30	tRX-Gly-NNN-30	tRX-Gly-NNN-30	tRX-Gly-NNN-30	tRX-Gly-NNN-30	tRX-Gly-NNN-30	alttRNA-Gly-NNN-53
mm10.tRX-Leu-NNN-762-1	tRX-Leu-NNN-762	tRX-Leu-NNN-1014	alttRNA-Leu-NNN-196	NA	NA	NA	NA	NA	alttRNA-Leu-NNN-196	alttRNA-Leu-NNN-196	alttRNA-Leu-NNN-196	alttRNA-Leu-NNN-196	alttRNA-Leu-NNN-196	NA	NA	alttRNA-Leu-NNN-196	tRX-Leu-NNN-762	NA
mm10.tRX-Ser-NNN-916-1	tRX-Ser-NNN-916	alttRNA-Ser-NNN-1298	NA	tRX-Ser-NNN-916	tRX-Ser-NNN-916	NA	tRX-Ser-NNN-916	tRX-Ser-NNN-916	tRX-Ser-NNN-916	tRX-Ser-NNN-916	tRX-Ser-NNN-916	tRX-Ser-NNN-916	tRX-Ser-NNN-916	tRX-Ser-NNN-916	tRX-Ser-NNN-916	tRX-Ser-NNN-916	tRX-Ser-NNN-916	NA
mm10.tRX-Ser-NNN-2660-1	tRX-Ser-NNN-2660	tRX-Ser-NNN-2228	tRX-Ser-NNN-2660	NA	tRX-Ser-NNN-2660	tRX-Ser-NNN-2660	NA	tRX-Ser-NNN-2660	tRX-Ser-NNN-2660	tRX-Ser-NNN-2660	tRX-Ser-NNN-2228	tRX-Ser-NNN-2660	NA	tRX-Ser-NNN-2660	tRX-Ser-NNN-2228	tRX-Ser-NNN-2660	tRX-Ser-NNN-2660	NA
mm10.tRX-Cys-NNN-48-1	tRX-Cys-NNN-48	alttRNA-Cys-NNN-3	tRX-Cys-NNN-48	tRX-Cys-NNN-48	tRX-Cys-NNN-48	tRX-Cys-NNN-48	tRX-Cys-NNN-48	tRX-Cys-NNN-48	tRX-Cys-NNN-48	tRX-Cys-NNN-48	tRX-Ser-NNN-787	tRX-Cys-NNN-48	tRX-Cys-NNN-48	tRX-Cys-NNN-48	alttRNA-Cys-NNN-14	tRX-Cys-NNN-48	tRX-Cys-NNN-48	NA
mm10.tRX-Ser-NNN-2806-2	tRX-Ser-NNN-2806	tRX-Ser-NNN-6605	tRX-Ser-NNN-6605	tRX-Ser-NNN-6605	tRX-Ser-NNN-2806	tRX-Ser-NNN-2806	tRX-Ser-NNN-2806	tRX-Ser-NNN-2806	tRX-Ser-NNN-2806	tRX-Ser-NNN-2806	tRX-Ser-NNN-2143	tRX-Ser-NNN-2806	tRX-Ser-NNN-2806	tRX-Ser-NNN-6605	tRX-Ser-NNN-2806	tRX-Ser-NNN-6605	tRX-Ser-NNN-2806	NA
mm10.tRX-Ser-NNN-1122-9	tRX-Ser-NNN-1122	tRX-Ser-NNN-6604	tRX-Ser-NNN-1122	tRX-Ser-NNN-1122	tRX-Ser-NNN-1122	tRX-Ser-NNN-1122	tRX-Ser-NNN-1122	tRX-Ser-NNN-1122	tRX-Ser-NNN-1122	tRX-Ser-NNN-6604	tRX-Ser-NNN-1122	tRX-Ser-NNN-1122	tRX-Ser-NNN-6604	tRX-Ser-NNN-1122	tRX-Ser-NNN-1122	tRX-Ser-NNN-1122	tRX-Ser-NNN-1122	Unk
mm10.tRX-Ser-NNN-3325-1	tRX-Ser-NNN-3325	NA	tRX-Ser-NNN-3325	tRX-Ser-NNN-3325	tRX-Ser-NNN-3325	tRX-Ser-NNN-3325	tRX-Ser-NNN-3325	tRX-Ser-NNN-3325	tRX-Ser-NNN-3325	tRX-Ser-NNN-3325	tRX-Ser-NNN-3325	tRX-Ser-NNN-3325	tRX-Ser-NNN-3325	tRX-Ser-NNN-3325	tRX-Ser-NNN-3325	tRX-Ser-NNN-3325	tRX-Ser-NNN-3325	NA
mm10.tRX-Ser-NNN-7262-1	tRX-Ser-NNN-7262	NA	NA	NA	tRX-Ser-NNN-7262	NA	tRX-Ser-NNN-7262	tRX-Ser-NNN-7262	tRX-Ser-NNN-7262	tRX-Ser-NNN-7262	alttRNA-Ser-NNN-1304	NA	tRX-Ser-NNN-7262	tRX-Ser-NNN-7262	NA	tRX-Ser-NNN-7262	tRX-Ser-NNN-7262	NA
mm10.tRX-Ala-NNN-1489-1	tRX-Ala-NNN-1489	NA	tRX-Ala-NNN-1489	tRX-Ala-NNN-1489	tRX-Ala-NNN-1489	tRX-Ala-NNN-1489	tRX-Ala-NNN-1489	tRX-Ala-NNN-1489	tRX-Ala-NNN-1489	tRX-Ala-NNN-1489	tRX-Ala-NNN-1489	tRX-Ala-NNN-1489	tRX-Ala-NNN-1489	tRX-Ala-NNN-1489	alttRNA-Ala-NNN-173	tRX-Ala-NNN-1489	tRX-Ala-NNN-1489	alttRNA-Ala-NNN-174
mm10.tRX-Ser-NNN-2547-1	tRX-Ser-NNN-2547	tRX-Ser-NNN-2547	alttRNA-Ser-NNN-1306	tRX-Ser-NNN-2547	tRX-Ser-NNN-2547	tRX-Ser-NNN-2547	tRX-Ser-NNN-2547	tRX-Ser-NNN-2547	tRX-Ser-NNN-2547	tRX-Ser-NNN-2547	tRX-Ser-NNN-2547	tRX-Ser-NNN-2547	tRX-Ser-NNN-2547	tRX-Ser-NNN-2547	tRX-Ser-NNN-2547	tRX-Ser-NNN-2547	tRX-Ser-NNN-2547	NA
mm10.tRX-Thr-NNN-23-1	tRX-Thr-NNN-23	alttRNA-Thr-NNN-54	alttRNA-Thr-NNN-55	NA	tRX-Thr-NNN-23	NA	NA	tRX-Thr-NNN-23	NA	NA	tRX-Thr-NNN-23	tRX-Thr-NNN-23	NA	tRX-Thr-NNN-23	tRX-Thr-NNN-23	tRX-Thr-NNN-23	NA	alttRNA-Thr-NNN-56
mm10.tRX-Und-NNN-1944-1	tRX-Und-NNN-1944	alttRNA-Und-NNN-409	tRX-Und-NNN-1944	tRX-Und-NNN-1944	tRX-Und-NNN-1944	tRX-Und-NNN-1944	tRX-Und-NNN-1944	tRX-Und-NNN-1944	tRX-Und-NNN-1944	tRX-Und-NNN-1944	tRX-Und-NNN-1944	tRX-Und-NNN-1944	tRX-Und-NNN-1944	tRX-Und-NNN-1944	tRX-Und-NNN-1944	tRX-Und-NNN-1944	tRX-Und-NNN-1944	alttRNA-Und-NNN-410
mm10.tRX-Ser-NNN-2173-1	tRX-Ser-NNN-2173	tRX-Ser-NNN-2408	tRX-Ser-NNN-2173	tRX-Ser-NNN-2173	tRX-Ser-NNN-2173	tRX-Ser-NNN-2173	tRX-Ser-NNN-2173	tRX-Ser-NNN-2173	tRX-Ser-NNN-2173	tRX-Ser-NNN-2173	tRX-Ser-NNN-2173	tRX-Ser-NNN-2173	tRX-Ser-NNN-2173	tRX-Ser-NNN-2173	NA	tRX-Ser-NNN-2173	tRX-Ser-NNN-2173	NA
mm10.tRX-Ser-NNN-2085-1	tRX-Ser-NNN-2085	alttRNA-Ser-NNN-1310	tRX-Ser-NNN-2085	tRX-Ser-NNN-2085	tRX-Ser-NNN-2085	tRX-Ser-NNN-2085	tRX-Ser-NNN-2085	tRX-Ser-NNN-2085	tRX-Ser-NNN-2085	tRX-Ser-NNN-2085	tRX-Ser-NNN-2085	tRX-Ser-NNN-2085	tRX-Ser-NNN-2085	tRX-Ser-NNN-2085	tRX-Ser-NNN-2085	tRX-Ser-NNN-2085	tRX-Ser-NNN-2085	NA
mm10.tRX-Arg-NNN-172-1	tRX-Arg-NNN-172	tRX-Arg-NNN-172	tRX-Arg-NNN-172	tRX-Arg-NNN-172	tRX-Arg-NNN-172	tRX-Arg-NNN-172	tRX-Arg-NNN-172	tRX-Arg-NNN-172	tRX-Arg-NNN-172	tRX-Arg-NNN-172	tRX-Arg-NNN-172	tRX-Arg-NNN-172	tRX-Arg-NNN-172	tRX-Arg-NNN-172	tRX-Arg-NNN-172	tRX-Arg-NNN-172	tRX-Arg-NNN-172	alttRNA-Arg-NNN-71
mm10.tRX-Ala-NNN-878-1	tRX-Ala-NNN-878	alttRNA-Ala-NNN-177	tRX-Ala-NNN-878	tRX-Ala-NNN-878	tRX-Ala-NNN-878	tRX-Ala-NNN-878	tRX-Ala-NNN-878	tRX-Ala-NNN-878	tRX-Ala-NNN-878	tRX-Ala-NNN-878	tRX-Ala-NNN-878	tRX-Ala-NNN-878	tRX-Ala-NNN-878	tRX-Ala-NNN-878	alttRNA-Ala-NNN-178	tRX-Ala-NNN-878	tRX-Ala-NNN-878	Unk
mm10.tRX-Und-NNN-3487-1	tRX-Und-NNN-3487	NA	tRX-Und-NNN-3487	tRX-Und-NNN-3487	tRX-Und-NNN-3487	NA	tRX-Und-NNN-3487	tRX-Und-NNN-3487	tRX-Und-NNN-3487	tRX-Und-NNN-3487	tRX-Und-NNN-3487	tRX-Und-NNN-3487	tRX-Und-NNN-3487	tRX-Und-NNN-3487	tRX-Und-NNN-3487	alttRNA-Und-NNN-413	tRX-Und-NNN-3487	alttRNA-Und-NNN-414
mm10.tRX-Ser-NNN-1301-3	tRX-Ser-NNN-1301	NA	tRX-Ser-NNN-1301	tRX-Ser-NNN-1301	tRX-Ser-NNN-1301	NA	tRX-Ser-NNN-1301	tRX-Ser-NNN-1301	tRX-Ser-NNN-1301	tRX-Ser-NNN-1301	tRX-Ser-NNN-1301	NA	tRX-Ser-NNN-1301	tRX-Ser-NNN-1301	tRX-Ser-NNN-1301	tRX-Ser-NNN-1301	tRX-Ser-NNN-1301	NA
mm10.tRX-Ser-NNN-1987-1	tRX-Ser-NNN-1987	NA	tRX-Ser-NNN-1987	tRX-Ser-NNN-1987	tRX-Ser-NNN-1987	tRX-Ser-NNN-1987	tRX-Ser-NNN-1987	tRX-Ser-NNN-1987	tRX-Ser-NNN-1987	tRX-Ser-NNN-1987	NA	tRX-Ser-NNN-1987	tRX-Ser-NNN-1987	tRX-Ser-NNN-1987	alttRNA-Ser-NNN-1313	tRX-Ser-NNN-1987	tRX-Ser-NNN-1987	NA
mm10.tRX-Ser-NNN-12495-1	tRX-Ser-NNN-12495	tRX-Ser-NNN-2228	tRX-Ser-NNN-12495	tRX-Ser-NNN-12495	tRX-Ser-NNN-12495	tRX-Ser-NNN-12495	tRX-Ser-NNN-12495	tRX-Ser-NNN-2228	tRX-Ser-NNN-12495	tRX-Ser-NNN-12495	tRX-Ser-NNN-12495	tRX-Ser-NNN-12495	tRX-Ser-NNN-12495	tRX-Ser-NNN-12495	tRX-Ser-NNN-2228	tRX-Ser-NNN-12495	tRX-Ser-NNN-12495	NA
mm10.tRX-Asn-NNN-827-1	tRX-Asn-NNN-827	NA	tRX-Asn-NNN-827	tRX-Asn-NNN-827	tRX-Asn-NNN-827	tRX-Asn-NNN-827	tRX-Asn-NNN-827	tRX-Asn-NNN-827	tRX-Asn-NNN-827	tRX-Asn-NNN-827	tRX-Asn-NNN-828	tRX-Asn-NNN-827	tRX-Asn-NNN-827	tRX-Asn-NNN-827	tRX-Asn-NNN-827	tRX-Asn-NNN-827	tRX-Asn-NNN-827	NA
mm10.tRX-Ser-NNN-5870-1	tRX-Ser-NNN-5870	NA	tRX-Ser-NNN-5870	tRX-Ser-NNN-9961	tRX-Ser-NNN-5870	tRX-Ser-NNN-5870	tRX-Ser-NNN-5870	tRX-Ser-NNN-5870	tRX-Ser-NNN-9961	tRX-Ser-NNN-5870	tRX-Ser-NNN-5870	tRX-Ser-NNN-9961	tRX-Ser-NNN-5870	tRX-Ser-NNN-9961	tRX-Ser-NNN-5870	tRX-Ser-NNN-9961	tRX-Ser-NNN-5870	Unk
mm10.tRX-Ser-NNN-7915-1	tRX-Ser-NNN-7915	NA	tRX-Ser-NNN-7915	tRX-Ser-NNN-7915	tRX-Ser-NNN-7915	tRX-Ser-NNN-7915	tRX-Ser-NNN-7915	tRX-Ser-NNN-7915	tRX-Ser-NNN-7915	tRX-Ser-NNN-7915	alttRNA-Ser-NNN-1317	tRX-Ser-NNN-7915	tRX-Ser-NNN-7915	tRX-Ser-NNN-7915	NA	tRX-Ser-NNN-7915	tRX-Ser-NNN-7915	NA
mm10.tRX-Ser-NNN-9244-2	tRX-Ser-NNN-9244	alttRNA-Ser-NNN-1320	NA	NA	NA	NA	NA	NA	tRX-Ser-NNN-7733	tRX-Ser-NNN-7733	NA	NA	NA	tRX-Ser-NNN-7733	NA	NA	NA	NA
mm10.tRX-Und-NNN-3932-1	tRX-Und-NNN-3932	NA	tRX-Und-NNN-3932	tRX-Und-NNN-3932	tRX-Und-NNN-3932	tRX-Und-NNN-3932	tRX-Und-NNN-3932	tRX-Und-NNN-3932	tRX-Und-NNN-3932	tRX-Und-NNN-3932	tRX-Und-NNN-3932	tRX-Und-NNN-3932	tRX-Und-NNN-3932	tRX-Und-NNN-3932	tRX-Und-NNN-3932	tRX-Und-NNN-3932	tRX-Und-NNN-3932	alttRNA-Und-NNN-417
mm10.tRX-Ser-NNN-8589-1	tRX-Ser-NNN-8589	alttRNA-Ser-NNN-1323	alttRNA-Ser-NNN-1322	tRX-Ser-NNN-8589	tRX-Ser-NNN-8589	tRX-Ser-NNN-8589	tRX-Ser-NNN-8589	tRX-Ser-NNN-8589	tRX-Ser-NNN-8589	tRX-Ser-NNN-8589	alttRNA-Ser-NNN-1324	tRX-Ser-NNN-8589	tRX-Ser-NNN-8589	alttRNA-Ser-NNN-1322	tRX-Ser-NNN-8589	alttRNA-Ser-NNN-1322	tRX-Ser-NNN-8589	NA
mm10.tRX-Ser-NNN-14417-1	tRX-Ser-NNN-14417	NA	NA	tRX-Ser-NNN-14417	tRX-Ser-NNN-14411	tRX-Ser-NNN-14411	tRX-Ser-NNN-14411	tRX-Ser-NNN-14417	tRX-Ser-NNN-14417	tRX-Ser-NNN-14417	NA	tRX-Ser-NNN-14417	tRX-Ser-NNN-14417	tRX-Ser-NNN-14417	tRX-Ser-NNN-14411	tRX-Ser-NNN-14417	tRX-Ser-NNN-14417	NA
mm10.tRX-Ser-NNN-2222-1	tRX-Ser-NNN-2222	tRX-Ser-NNN-1435	tRX-Ser-NNN-2222	tRX-Ser-NNN-2222	tRX-Ser-NNN-2222	tRX-Ser-NNN-2222	tRX-Ser-NNN-2222	tRX-Ser-NNN-2222	tRX-Ser-NNN-2222	tRX-Ser-NNN-2222	tRX-Ser-NNN-2222	tRX-Ser-NNN-2222	tRX-Ser-NNN-2222	tRX-Ser-NNN-2222	alttRNA-Ser-NNN-1328	tRX-Ser-NNN-2222	tRX-Ser-NNN-2222	NA
mm10.tRX-Ser-NNN-10750-1	tRX-Ser-NNN-10750	NA	tRX-Ser-NNN-10750	tRX-Ser-NNN-10750	NA	NA	NA	tRX-Ser-NNN-10750	NA	NA	NA	tRX-Ser-NNN-10750	NA	tRX-Ser-NNN-10750	tRX-Ser-NNN-10750	tRX-Ser-NNN-10750	tRX-Ser-NNN-10750	NA
mm10.tRX-Ser-NNN-11696-1	tRX-Ser-NNN-11696	NA	tRX-Ser-NNN-11696	tRX-Ser-NNN-11696	tRX-Ser-NNN-11696	tRX-Ser-NNN-11696	tRX-Ser-NNN-11696	tRX-Ser-NNN-11696	tRX-Ser-NNN-11696	tRX-Ser-NNN-11696	tRX-Ser-NNN-11696	NA	tRX-Ser-NNN-11696	tRX-Ser-NNN-11696	tRX-Ser-NNN-11696	NA	tRX-Ser-NNN-11696	NA
mm10.tRX-Ser-NNN-5287-6	tRX-Ser-NNN-5287	tRX-Ser-NNN-5393	NA	tRX-Ser-NNN-5287	tRX-Leu-NNN-389	tRX-Ser-NNN-5287	tRX-Ser-NNN-5287	tRX-Ser-NNN-5287	tRX-Ser-NNN-5287	tRX-Ser-NNN-5287	tRX-Asn-NNN-755	tRX-Ser-NNN-5287	tRX-Ser-NNN-5287	tRX-Ser-NNN-5287	tRX-Leu-NNN-389	tRX-Ser-NNN-5287	tRX-Ser-NNN-5287	alttRNA-Ser-NNN-1331
mm10.tRX-Ser-NNN-2538-1	tRX-Ser-NNN-2538	NA	tRX-Ser-NNN-2538	tRX-Ser-NNN-2538	tRX-Ser-NNN-2538	tRX-Ser-NNN-2538	tRX-Ser-NNN-2538	tRX-Ser-NNN-2538	tRX-Ser-NNN-2538	tRX-Ser-NNN-2538	tRX-Ser-NNN-2538	tRX-Ser-NNN-2538	tRX-Ser-NNN-2538	tRX-Ser-NNN-2538	tRX-Ser-NNN-2538	tRX-Ser-NNN-2538	tRX-Ser-NNN-2538	alttRNA-Ser-NNN-1334
mm10.tRX-Ser-NNN-4837-1	tRX-Ser-NNN-4837	NA	NA	alttRNA-Ser-NNN-1337	tRX-Ser-NNN-4837	alttRNA-Ser-NNN-1337	alttRNA-Ser-NNN-1337	tRX-Ser-NNN-4837	tRX-Ser-NNN-4837	tRX-Ser-NNN-4837	alttRNA-Ser-NNN-1338	alttRNA-Ser-NNN-1337	tRX-Ser-NNN-4837	alttRNA-Ser-NNN-1337	alttRNA-Ser-NNN-1338	tRX-Ser-NNN-4837	tRX-Ser-NNN-4837	NA
mm10.tRX-Ser-NNN-14426-1	tRX-Ser-NNN-14426	NA	tRX-Ser-NNN-14426	tRX-Ser-NNN-14426	tRX-Ser-NNN-14426	tRX-Ser-NNN-14426	tRX-Ser-NNN-14426	tRX-Ser-NNN-14426	tRX-Ser-NNN-14426	tRX-Ser-NNN-14426	NA	tRX-Ser-NNN-14426	tRX-Ser-NNN-14426	tRX-Ser-NNN-14426	NA	tRX-Ser-NNN-14426	NA	NA
mm10.tRX-Ser-NNN-2205-241	tRX-Ser-NNN-2228	tRX-Ser-NNN-12636	tRX-Ser-NNN-2228	tRX-Ser-NNN-2228	tRX-Ser-NNN-2228	tRX-Ser-NNN-2228	tRX-Ser-NNN-2228	tRX-Ser-NNN-2228	tRX-Ser-NNN-2228	tRX-Ser-NNN-2228	tRX-Ser-NNN-2228	tRX-Ser-NNN-2228	tRX-Ser-NNN-2228	tRX-Ser-NNN-2228	tRX-Ser-NNN-2228	tRX-Ser-NNN-2643	tRX-Ser-NNN-2228	NA
mm10.tRX-Ser-NNN-4836-1	tRX-Ser-NNN-4836	NA	tRX-Ser-NNN-4836	tRX-Ser-NNN-4836	tRX-Ser-NNN-4836	tRX-Ser-NNN-4836	tRX-Ser-NNN-4836	tRX-Ser-NNN-4836	tRX-Ser-NNN-4836	tRX-Ser-NNN-4836	tRX-Ser-NNN-4836	tRX-Ser-NNN-4836	tRX-Ser-NNN-4836	tRX-Ser-NNN-4836	tRX-Ser-NNN-4836	tRX-Ser-NNN-4836	tRX-Ser-NNN-4836	NA
mm10.tRX-Ser-NNN-1191-1	tRX-Ser-NNN-1191	alttRNA-Ser-NNN-1344	tRX-Ser-NNN-1191	tRX-Ser-NNN-1191	tRX-Ser-NNN-1191	tRX-Ser-NNN-1191	tRX-Ser-NNN-1191	alttRNA-Ser-NNN-1342	tRX-Ser-NNN-1191	tRX-Ser-NNN-1191	alttRNA-Ser-NNN-1342	alttRNA-Ser-NNN-1342	tRX-Ser-NNN-1191	tRX-Ser-NNN-978	alttRNA-Ser-NNN-1342	tRX-Ser-NNN-1191	tRX-Ser-NNN-1191	NA
mm10.tRX-Ser-NNN-3949-1	tRX-Ser-NNN-3949	alttRNA-Ser-NNN-1346	tRX-Ser-NNN-3949	tRX-Ser-NNN-3949	tRX-Ser-NNN-3949	tRX-Ser-NNN-3949	tRX-Ser-NNN-3949	tRX-Ser-NNN-3949	tRX-Ser-NNN-3949	tRX-Ser-NNN-3949	tRX-Ser-NNN-3949	tRX-Ser-NNN-3949	tRX-Ser-NNN-3949	tRX-Ser-NNN-3949	tRX-Ser-NNN-3949	tRX-Ser-NNN-3949	tRX-Ser-NNN-3949	NA
mm10.tRX-Ser-NNN-3303-22	tRX-Ser-NNN-3303	tRX-Ser-NNN-3303	tRX-Ser-NNN-3303	tRX-Ser-NNN-3303	tRX-Ser-NNN-3303	tRX-Ser-NNN-3303	tRX-Ser-NNN-3303	tRX-Ser-NNN-3303	tRX-Ser-NNN-3303	tRX-Ser-NNN-3303	tRX-Ser-NNN-3303	tRX-Ser-NNN-3303	tRX-Ser-NNN-3303	tRX-Ser-NNN-3303	NA	tRX-Ser-NNN-3303	tRX-Ser-NNN-3303	NA
mm10.tRX-Ser-NNN-924-1	tRX-Ser-NNN-924	NA	NA	tRX-Ser-NNN-924	tRX-Ser-NNN-924	tRX-Ser-NNN-924	tRX-Ser-NNN-924	tRX-Ser-NNN-924	NA	NA	NA	tRX-Ser-NNN-924	tRX-Ser-NNN-924	tRX-Ser-NNN-924	NA	tRX-Ser-NNN-924	tRX-Ser-NNN-924	NA
mm10.tRX-Asn-NNN-18-1	tRX-Asn-NNN-18	NA	alttRNA-Asn-NNN-138	tRX-Asn-NNN-18	tRX-Asn-NNN-18	tRX-Asn-NNN-18	tRX-Asn-NNN-18	tRX-Asn-NNN-18	tRX-Asn-NNN-18	tRX-Asn-NNN-18	alttRNA-Asn-NNN-139	tRX-Asn-NNN-18	tRX-Asn-NNN-18	tRX-Asn-NNN-18	alttRNA-Asn-NNN-139	tRX-Asn-NNN-18	tRX-Asn-NNN-18	NA
mm10.tRX-Ser-NNN-14411-3	tRX-Ser-NNN-14411	NA	tRX-Ser-NNN-14411	tRX-Ser-NNN-14411	NA	tRX-Ser-NNN-14411	tRX-Ser-NNN-14411	tRX-Ser-NNN-14411	tRX-Ser-NNN-14411	tRX-Ser-NNN-14411	NA	NA	tRX-Ser-NNN-14407	NA	NA	tRX-Ser-NNN-14411	tRX-Ser-NNN-14411	NA
mm10.tRX-Ser-NNN-6922-91	tRX-Ser-NNN-6922	tRX-Ser-NNN-6922	tRX-Ser-NNN-6922	tRX-Ser-NNN-6922	tRX-Ser-NNN-6922	tRX-Ser-NNN-6922	tRX-Ser-NNN-6922	tRX-Ser-NNN-6922	tRX-Ser-NNN-6922	tRX-Ser-NNN-6922	tRX-Ser-NNN-4224	NA	tRX-Ser-NNN-6922	tRX-Ser-NNN-6922	tRX-Ser-NNN-6922	tRX-Ser-NNN-6922	tRX-Ser-NNN-6922	NA
mm10.tRX-Ser-NNN-7918-1	tRX-Ser-NNN-7918	NA	tRX-Ser-NNN-7918	tRX-Ser-NNN-7918	tRX-Ser-NNN-7918	Unk	tRX-Ser-NNN-7918	tRX-Ser-NNN-7918	tRX-Ser-NNN-7918	tRX-Ser-NNN-7918	tRX-Ser-NNN-7918	tRX-Ser-NNN-7918	tRX-Ser-NNN-7918	tRX-Ser-NNN-7918	NA	tRX-Ser-NNN-7918	tRX-Ser-NNN-7918	alttRNA-Ser-NNN-1350
mm10.tRX-Ser-NNN-25-1	tRX-Ser-NNN-25	tRX-Ser-NNN-25	tRX-Ser-NNN-25	tRX-Ser-NNN-25	tRX-Ser-NNN-25	tRX-Ser-NNN-25	tRX-Ser-NNN-25	tRX-Ser-NNN-25	tRX-Ser-NNN-25	tRX-Ser-NNN-25	alttRNA-Ser-NNN-1352	tRX-Ser-NNN-25	tRX-Ser-NNN-25	tRX-Ser-NNN-25	tRX-Ser-NNN-25	tRX-Ser-NNN-25	tRX-Ser-NNN-25	alttRNA-Ser-NNN-1353
mm10.tRX-Asn-NNN-964-1	tRX-Asn-NNN-964	tRX-Asn-NNN-964	tRX-Asn-NNN-964	tRX-Asn-NNN-964	tRX-Asn-NNN-964	tRX-Asn-NNN-964	tRX-Asn-NNN-964	NA	NA	NA	tRX-Asn-NNN-964	NA	NA	NA	tRX-Asn-NNN-964	NA	tRX-Asn-NNN-964	NA
mm10.tRX-Ser-NNN-3896-1	tRX-Ser-NNN-3896	NA	alttRNA-Ser-NNN-1355	alttRNA-Ser-NNN-1355	tRX-Ser-NNN-3896	alttRNA-Ser-NNN-1355	tRX-Ser-NNN-3896	tRX-Ser-NNN-3896	alttRNA-Ser-NNN-1355	alttRNA-Ser-NNN-1355	alttRNA-Ser-NNN-1356	alttRNA-Ser-NNN-1355	alttRNA-Ser-NNN-1355	alttRNA-Ser-NNN-1355	alttRNA-Ser-NNN-1356	alttRNA-Ser-NNN-1355	tRX-Ser-NNN-3896	NA
mm10.tRX-Ser-NNN-10545-420	tRX-Ser-NNN-10545	NA	alttRNA-Ser-NNN-1358	alttRNA-Ser-NNN-1357	alttRNA-Ser-NNN-1357	NA	NA	alttRNA-Ser-NNN-1357	alttRNA-Ser-NNN-1357	NA	alttRNA-Ser-NNN-1357	NA	alttRNA-Ser-NNN-1357	alttRNA-Ser-NNN-1357	alttRNA-Ser-NNN-1357	tRX-Ser-NNN-10545	tRX-Ser-NNN-10545	NA
mm10.tRX-Ser-NNN-11487-1	tRX-Ser-NNN-11487	tRX-Ser-NNN-4778	tRX-Ser-NNN-4874	tRX-Ser-NNN-11487	tRX-Ser-NNN-11487	tRX-Ser-NNN-11487	tRX-Ser-NNN-11487	tRX-Ser-NNN-11487	tRX-Ser-NNN-11487	tRX-Ser-NNN-11487	tRX-Ser-NNN-11487	tRX-Ser-NNN-11487	tRX-Ser-NNN-11487	NA	tRX-Ser-NNN-11487	NA	tRX-Ser-NNN-11487	NA
mm10.tRX-Ser-NNN-10386-2	tRX-Ser-NNN-10386	alttRNA-Ser-NNN-1361	tRX-Ser-NNN-10386	tRX-Ser-NNN-10386	tRX-Ser-NNN-10386	tRX-Ser-NNN-10386	tRX-Ser-NNN-10386	tRX-Ser-NNN-10386	tRX-Ser-NNN-10386	tRX-Ser-NNN-10386	tRX-Ser-NNN-10386	tRX-Ser-NNN-10386	tRX-Ser-NNN-10386	tRX-Ser-NNN-10386	tRX-Ser-NNN-10386	tRX-Ser-NNN-10386	tRX-Ser-NNN-10386	NA
mm10.tRX-Asn-NNN-1408-1	tRX-Asn-NNN-1408	NA	tRX-Asn-NNN-1408	tRX-Asn-NNN-1408	tRX-Asn-NNN-1408	tRX-Asn-NNN-1408	tRX-Asn-NNN-1408	tRX-Asn-NNN-1408	tRX-Asn-NNN-1408	tRX-Asn-NNN-1408	NA	tRX-Asn-NNN-1408	tRX-Asn-NNN-1408	tRX-Asn-NNN-1408	NA	tRX-Asn-NNN-1408	tRX-Asn-NNN-1408	NA
mm10.tRX-Ser-NNN-3776-7	tRX-Ser-NNN-3776	tRX-Ser-NNN-3776	tRX-Ser-NNN-3776	tRX-Ser-NNN-3776	tRX-Ser-NNN-3776	tRX-Ser-NNN-3776	tRX-Ser-NNN-3776	tRX-Ser-NNN-3776	tRX-Ser-NNN-3776	tRX-Ser-NNN-3776	tRX-Ser-NNN-3776	tRX-Ser-NNN-3776	tRX-Ser-NNN-3776	tRX-Ser-NNN-3776	tRX-Ser-NNN-3776	tRX-Ser-NNN-3776	tRX-Ser-NNN-3776	NA
mm10.tRX-Ala-NNN-396-1	tRX-Ala-NNN-396	tRX-Ala-NNN-396	tRX-Ala-NNN-396	tRX-Ala-NNN-396	tRX-Ala-NNN-396	tRX-Ala-NNN-396	tRX-Ala-NNN-396	tRX-Ala-NNN-396	tRX-Ala-NNN-396	tRX-Ala-NNN-396	tRX-Ala-NNN-396	tRX-Ala-NNN-396	tRX-Ala-NNN-396	tRX-Ala-NNN-396	tRX-Ala-NNN-396	tRX-Ala-NNN-396	tRX-Ala-NNN-396	alttRNA-Ala-NNN-181
mm10.tRX-Leu-NNN-1511-1	tRX-Leu-NNN-1511	NA	tRX-Leu-NNN-1511	tRX-Leu-NNN-1511	tRX-Leu-NNN-1511	tRX-Leu-NNN-1511	tRX-Leu-NNN-1511	tRX-Leu-NNN-1511	tRX-Leu-NNN-1511	tRX-Leu-NNN-1511	NA	tRX-Leu-NNN-1511	tRX-Leu-NNN-1511	tRX-Leu-NNN-1511	tRX-Leu-NNN-1511	tRX-Leu-NNN-1511	tRX-Leu-NNN-1511	NA
mm10.tRX-Ser-NNN-7651-63	tRX-Ser-NNN-7651	tRX-Ser-NNN-7651	NA	NA	NA	NA	NA	NA	NA	NA	NA	NA	NA	NA	NA	NA	NA	NA
mm10.tRX-Und-NNN-2256-1	tRX-Und-NNN-2256	alttRNA-Und-NNN-420	NA	tRX-Und-NNN-2256	tRX-Und-NNN-2256	tRX-Und-NNN-2256	tRX-Und-NNN-2256	tRX-Und-NNN-2256	tRX-Und-NNN-2256	tRX-Und-NNN-2256	NA	tRX-Und-NNN-2256	tRX-Und-NNN-2256	tRX-Und-NNN-2256	NA	tRX-Und-NNN-2256	tRX-Und-NNN-2256	NA
mm10.tRX-Asn-NNN-1487-138	tRX-Asn-NNN-1487	NA	NA	tRX-Asn-NNN-1487	tRX-Asn-NNN-1487	tRX-Asn-NNN-1487	tRX-Asn-NNN-1487	tRX-Asn-NNN-1487	tRX-Asn-NNN-1487	tRX-Asn-NNN-1487	NA	NA	NA	tRX-Asn-NNN-1487	NA	tRX-Asn-NNN-1487	tRX-Asn-NNN-1487	NA
mm10.tRX-Asn-NNN-697-1	tRX-Asn-NNN-697	tRX-Asn-NNN-697	tRX-Asn-NNN-697	tRX-Asn-NNN-697	tRX-Asn-NNN-697	tRX-Asn-NNN-697	tRX-Asn-NNN-697	tRX-Asn-NNN-697	tRX-Asn-NNN-697	tRX-Asn-NNN-697	tRX-Asn-NNN-697	tRX-Asn-NNN-697	tRX-Asn-NNN-697	tRX-Asn-NNN-697	NA	tRX-Asn-NNN-697	tRX-Asn-NNN-697	NA
mm10.tRX-Ile-NNN-160-1	tRX-Ile-NNN-160	tRX-Ile-NNN-160	tRX-Ile-NNN-160	tRX-Ile-NNN-160	tRX-Ile-NNN-160	tRX-Ile-NNN-160	tRX-Ile-NNN-160	tRX-Ile-NNN-160	tRX-Ile-NNN-160	tRX-Ile-NNN-160	tRX-Ile-NNN-160	tRX-Ile-NNN-160	tRX-Ile-NNN-160	tRX-Ile-NNN-160	tRX-Ile-NNN-160	tRX-Ile-NNN-160	tRX-Ile-NNN-160	NA
mm10.tRX-Ser-NNN-5428-1	tRX-Ser-NNN-5428	alttRNA-Ser-NNN-1364	tRX-Ser-NNN-5428	tRX-Ser-NNN-5428	tRX-Ser-NNN-5428	tRX-Ser-NNN-5428	tRX-Ser-NNN-5428	tRX-Ser-NNN-5428	tRX-Ser-NNN-5428	NA	tRX-Ser-NNN-5428	tRX-Ser-NNN-5428	tRX-Ser-NNN-5428	tRX-Ser-NNN-5428	tRX-Ser-NNN-5428	tRX-Ser-NNN-5428	tRX-Ser-NNN-5428	NA
mm10.tRX-Asn-NNN-1538-26	tRX-Asn-NNN-1538	NA	tRX-Asn-NNN-1538	tRX-Asn-NNN-1538	tRX-Asn-NNN-1538	tRX-Asn-NNN-1538	tRX-Asn-NNN-1538	tRX-Asn-NNN-1538	tRX-Asn-NNN-1538	tRX-Asn-NNN-1538	tRX-Ser-NNN-10966	tRX-Asn-NNN-1538	tRX-Asn-NNN-1538	tRX-Asn-NNN-1538	tRX-Ser-NNN-10991	alttRNA-Gly-NNN-1	tRX-Asn-NNN-1538	NA
mm10.tRX-Asn-NNN-1488-6	tRX-Asn-NNN-1488	NA	NA	tRX-Asn-NNN-1488	tRX-Asn-NNN-1488	tRX-Asn-NNN-1488	tRX-Asn-NNN-1488	tRX-Asn-NNN-1488	tRX-Asn-NNN-1488	tRX-Asn-NNN-1488	tRX-Asn-NNN-1488	tRX-Asn-NNN-1488	tRX-Asn-NNN-1488	tRX-Asn-NNN-1488	tRX-Asn-NNN-1488	tRX-Asn-NNN-1488	tRX-Asn-NNN-1488	NA
mm10.tRX-Und-NNN-2934-1	tRX-Und-NNN-2934	tRX-Und-NNN-3466	NA	NA	NA	NA	NA	alttRNA-Und-NNN-422	NA	NA	NA	NA	NA	NA	NA	NA	NA	NA
mm10.tRX-Ala-NNN-446-1	tRX-Ala-NNN-446	tRX-Ala-NNN-446	tRX-Ala-NNN-446	tRX-Ala-NNN-446	tRX-Ala-NNN-446	tRX-Ala-NNN-446	tRX-Ala-NNN-446	tRX-Ala-NNN-446	tRX-Ala-NNN-446	tRX-Ala-NNN-446	tRX-Ala-NNN-446	tRX-Ala-NNN-446	tRX-Ala-NNN-446	tRX-Ala-NNN-446	tRX-Ala-NNN-446	tRX-Ala-NNN-446	tRX-Ala-NNN-446	Unk
mm10.tRX-Ser-NNN-10545-375	tRX-Ser-NNN-10545	NA	NA	NA	NA	NA	NA	NA	NA	NA	NA	NA	NA	NA	NA	NA	tRX-Ser-NNN-10572	NA
mm10.tRX-Ser-NNN-8035-4	tRX-Ser-NNN-8035	tRX-Ser-NNN-5287	tRX-Ser-NNN-8035	NA	tRX-Ser-NNN-8035	tRX-Ser-NNN-8035	tRX-Ser-NNN-8035	NA	tRX-Ser-NNN-8035	tRX-Ser-NNN-8035	NA	tRX-Ser-NNN-8035	tRX-Ser-NNN-8035	tRX-Ser-NNN-8035	NA	tRX-Ser-NNN-8035	tRX-Ser-NNN-8035	NA
mm10.tRX-Ser-NNN-6837-1	tRX-Ser-NNN-6837	tRX-Ser-NNN-3274	tRX-Ser-NNN-6837	tRX-Ser-NNN-6837	tRX-Ser-NNN-6837	tRX-Ser-NNN-6837	tRX-Ser-NNN-6837	tRX-Ser-NNN-6837	tRX-Ser-NNN-6837	tRX-Ser-NNN-6837	tRX-Ser-NNN-3274	tRX-Ser-NNN-6837	tRX-Ser-NNN-6837	tRX-Ser-NNN-6837	NA	tRX-Ser-NNN-6837	tRX-Ser-NNN-6837	NA
mm10.tRX-Ser-NNN-2922-8	tRX-Ser-NNN-2922	alttRNA-Ser-NNN-1368	tRX-Ser-NNN-2922	alttRNA-Ser-NNN-1367	tRX-Ser-NNN-2922	tRX-Ser-NNN-2922	tRX-Ser-NNN-2922	tRX-Ser-NNN-2922	tRX-Ser-NNN-2922	tRX-Ser-NNN-2922	tRX-Ser-NNN-2922	tRX-Ser-NNN-2922	tRX-Ser-NNN-2922	alttRNA-Ser-NNN-1367	NA	tRX-Ser-NNN-2922	tRX-Ser-NNN-2922	NA
mm10.tRX-Ala-NNN-1337-1	tRX-Ala-NNN-1337	alttRNA-Ala-NNN-185	tRX-Ala-NNN-1337	tRX-Ala-NNN-1337	tRX-Ala-NNN-1337	tRX-Ala-NNN-1337	tRX-Ala-NNN-1337	tRX-Ala-NNN-1337	tRX-Ala-NNN-1337	tRX-Ala-NNN-1337	tRX-Ala-NNN-1337	tRX-Ala-NNN-1337	tRX-Ala-NNN-1337	tRX-Ala-NNN-1337	tRX-Ala-NNN-1337	tRX-Ala-NNN-1337	tRX-Ala-NNN-1337	alttRNA-Ala-NNN-186
mm10.tRX-Ser-NNN-6579-1	tRX-Ser-NNN-6579	NA	tRX-Ser-NNN-6579	tRX-Ser-NNN-6579	tRX-Ser-NNN-6579	tRX-Ser-NNN-6579	tRX-Ser-NNN-6579	tRX-Ser-NNN-6579	tRX-Ser-NNN-6579	tRX-Ser-NNN-6579	tRX-Ser-NNN-6579	tRX-Ser-NNN-6579	tRX-Ser-NNN-6579	tRX-Ser-NNN-6579	tRX-Ser-NNN-6560	tRX-Ser-NNN-6579	tRX-Ser-NNN-6579	NA
mm10.tRX-Ser-NNN-2205-147	tRX-Ser-NNN-2228	NA	NA	NA	tRX-Ser-NNN-2228	tRX-Ser-NNN-2228	NA	NA	tRX-Ser-NNN-2228	tRX-Ser-NNN-2228	NA	NA	NA	NA	NA	NA	tRX-Ser-NNN-2228	NA
mm10.tRX-Ala-NNN-1137-3	tRX-Ala-NNN-1137	NA	tRX-Ala-NNN-1137	tRX-Ala-NNN-1137	tRX-Ala-NNN-1137	tRX-Ala-NNN-1137	alttRNA-Ala-NNN-189	alttRNA-Ala-NNN-189	Unk	alttRNA-Ala-NNN-189	NA	Unk	NA	tRX-Ala-NNN-1137	NA	alttRNA-Ala-NNN-189	tRX-Ala-NNN-1137	NA
mm10.tRX-Asn-NNN-1249-1	tRX-Asn-NNN-1249	alttRNA-Asn-NNN-144	tRX-Asn-NNN-1249	tRX-Asn-NNN-1249	tRX-Asn-NNN-1249	tRX-Asn-NNN-1249	tRX-Asn-NNN-1249	tRX-Asn-NNN-1249	tRX-Asn-NNN-1249	tRX-Asn-NNN-1249	alttRNA-Asn-NNN-144	tRX-Asn-NNN-1249	tRX-Asn-NNN-1249	tRX-Asn-NNN-1249	alttRNA-Asn-NNN-144	tRX-Asn-NNN-1249	tRX-Asn-NNN-1249	NA
mm10.tRX-Ser-NNN-6459-17	tRX-Ser-NNN-6459	NA	tRX-Ser-NNN-6459	tRX-Ser-NNN-6459	tRX-Ser-NNN-6459	tRX-Ser-NNN-6459	tRX-Ser-NNN-6459	tRX-Ser-NNN-6459	tRX-Ser-NNN-6459	tRX-Ser-NNN-6459	NA	tRX-Ser-NNN-6459	NA	tRX-Ser-NNN-6459	NA	tRX-Ser-NNN-6459	NA	NA
mm10.tRX-Lys-NNN-107-1	tRX-Lys-NNN-107	tRX-Lys-NNN-107	tRX-Lys-NNN-107	tRX-Lys-NNN-107	tRX-Lys-NNN-107	tRX-Lys-NNN-107	tRX-Lys-NNN-107	tRX-Lys-NNN-107	tRX-Lys-NNN-107	tRX-Lys-NNN-107	Unk	tRX-Lys-NNN-107	tRX-Lys-NNN-107	tRX-Lys-NNN-107	tRX-Lys-NNN-107	tRX-Lys-NNN-107	tRX-Lys-NNN-107	NA
mm10.tRX-Ser-NNN-38-1	tRX-Ser-NNN-38	alttRNA-Ser-NNN-1371	tRX-Ser-NNN-38	tRX-Ser-NNN-38	tRX-Ser-NNN-38	tRX-Ser-NNN-38	tRX-Ser-NNN-38	tRX-Ser-NNN-38	tRX-Ser-NNN-38	tRX-Ser-NNN-38	alttRNA-Ser-NNN-1371	tRX-Ser-NNN-38	tRX-Ser-NNN-38	tRX-Ser-NNN-38	alttRNA-Ser-NNN-1371	tRX-Ser-NNN-38	tRX-Ser-NNN-38	alttRNA-Ser-NNN-3
mm10.tRX-Ser-NNN-13941-1	tRX-Ser-NNN-13941	NA	NA	tRX-Ser-NNN-13941	NA	tRX-Ser-NNN-13941	NA	tRX-Ser-NNN-13941	tRX-Ser-NNN-13941	tRX-Ser-NNN-13941	NA	tRX-Ser-NNN-13941	tRX-Ser-NNN-13941	NA	NA	NA	NA	NA
mm10.tRX-Ser-NNN-7862-11	tRX-Ser-NNN-7862	NA	NA	tRX-Ser-NNN-7862	tRX-Ser-NNN-7862	tRX-Ser-NNN-7862	tRX-Ser-NNN-7862	tRX-Ser-NNN-7862	tRX-Ser-NNN-7862	NA	NA	tRX-Ser-NNN-7862	NA	tRX-Ser-NNN-7862	NA	tRX-Ser-NNN-7862	NA	NA
mm10.tRX-Ala-NNN-500-1	tRX-Ala-NNN-500	tRX-Ala-NNN-500	tRX-Ala-NNN-500	tRX-Ala-NNN-500	tRX-Ala-NNN-500	tRX-Ala-NNN-500	tRX-Ala-NNN-500	tRX-Ala-NNN-500	tRX-Ala-NNN-500	tRX-Ala-NNN-500	tRX-Ala-NNN-500	tRX-Ala-NNN-500	tRX-Ala-NNN-500	tRX-Ala-NNN-500	tRX-Ala-NNN-500	tRX-Ala-NNN-500	tRX-Ala-NNN-500	alttRNA-Ala-NNN-191
mm10.tRX-Ser-NNN-12761-1	tRX-Ser-NNN-12761	tRX-Ser-NNN-12761	tRX-Ser-NNN-12761	tRX-Ser-NNN-12761	tRX-Ser-NNN-12761	tRX-Ser-NNN-12761	tRX-Ser-NNN-12761	tRX-Ser-NNN-12761	alttRNA-Ser-NNN-1376	tRX-Ser-NNN-12761	tRX-Ser-NNN-12761	alttRNA-Ser-NNN-1376	tRX-Ser-NNN-12761	tRX-Ser-NNN-12761	tRX-Ser-NNN-12761	tRX-Ser-NNN-12761	tRX-Ser-NNN-12761	NA
mm10.tRX-Und-NNN-1015-3	tRX-Und-NNN-1015	tRX-Und-NNN-1015	tRX-Und-NNN-1015	tRX-Und-NNN-1015	tRX-Und-NNN-1015	tRX-Und-NNN-1015	tRX-Und-NNN-1015	tRX-Und-NNN-1015	tRX-Und-NNN-1015	tRX-Und-NNN-1015	tRX-Und-NNN-1015	tRX-Und-NNN-1015	tRX-Und-NNN-1015	tRX-Und-NNN-1015	tRX-Und-NNN-1015	tRX-Und-NNN-1015	tRX-Und-NNN-1015	NA
mm10.tRX-Asn-NNN-1960-1	tRX-Asn-NNN-1960	tRX-Asn-NNN-1960	tRX-Asn-NNN-1960	tRX-Asn-NNN-1960	tRX-Asn-NNN-1960	tRX-Asn-NNN-1960	tRX-Asn-NNN-1960	tRX-Asn-NNN-1960	tRX-Asn-NNN-1960	tRX-Asn-NNN-1960	alttRNA-Asn-NNN-146	tRX-Asn-NNN-1960	tRX-Asn-NNN-1960	tRX-Asn-NNN-1960	NA	tRX-Asn-NNN-1960	tRX-Asn-NNN-1960	NA
mm10.tRX-Arg-NNN-476-1	tRX-Arg-NNN-476	NA	NA	tRX-Arg-NNN-476	NA	NA	NA	NA	NA	tRX-Arg-NNN-476	NA	NA	tRX-Arg-NNN-476	NA	NA	NA	tRX-Arg-NNN-476	alttRNA-Arg-NNN-73
mm10.tRX-Ile-NNN-256-1	tRX-Ile-NNN-256	tRX-Ile-NNN-256	tRX-Ile-NNN-256	tRX-Ile-NNN-256	tRX-Ile-NNN-256	tRX-Ile-NNN-256	tRX-Ile-NNN-256	tRX-Ile-NNN-256	tRX-Ile-NNN-256	tRX-Ile-NNN-256	alttRNA-Ile-NNN-34	tRX-Ile-NNN-256	tRX-Ile-NNN-256	tRX-Ile-NNN-256	tRX-Ile-NNN-256	tRX-Ile-NNN-256	tRX-Ile-NNN-256	alttRNA-Ile-NNN-35
mm10.tRX-Ser-NNN-13548-1	tRX-Ser-NNN-13548	tRX-Ser-NNN-13548	NA	tRX-Ser-NNN-13548	NA	NA	NA	tRX-Ser-NNN-13548	NA	tRX-Ser-NNN-13548	alttRNA-Ser-NNN-1378	NA	tRX-Ser-NNN-13548	tRX-Ser-NNN-13548	NA	tRX-Ser-NNN-13548	tRX-Ser-NNN-13548	NA
mm10.tRX-Und-NNN-614-1	tRX-Und-NNN-614	alttRNA-Und-NNN-424	tRX-Und-NNN-614	tRX-Und-NNN-614	tRX-Und-NNN-614	tRX-Und-NNN-614	tRX-Und-NNN-614	tRX-Und-NNN-614	tRX-Und-NNN-614	tRX-Und-NNN-614	tRX-Und-NNN-614	tRX-Und-NNN-614	tRX-Und-NNN-614	tRX-Und-NNN-614	tRX-Und-NNN-614	tRX-Und-NNN-614	tRX-Und-NNN-614	NA
mm10.tRX-Ser-NNN-8455-4	tRX-Ser-NNN-8455	tRX-Ser-NNN-8455	tRX-Ser-NNN-8455	tRX-Ser-NNN-8455	tRX-Ser-NNN-8455	tRX-Ser-NNN-8455	tRX-Ser-NNN-8455	tRX-Ser-NNN-8455	tRX-Ser-NNN-8455	tRX-Ser-NNN-8455	alttRNA-Ser-NNN-1380	tRX-Ser-NNN-8455	tRX-Ser-NNN-8455	tRX-Ser-NNN-8455	NA	NA	tRX-Ser-NNN-8455	NA
mm10.tRX-Ser-NNN-3886-1	tRX-Ser-NNN-3886	tRX-Ser-NNN-3886	tRX-Ser-NNN-3886	alttRNA-Ser-NNN-1382	tRX-Ser-NNN-3886	tRX-Ser-NNN-3886	tRX-Ser-NNN-3886	tRX-Ser-NNN-3886	tRX-Ser-NNN-3886	tRX-Ser-NNN-3886	alttRNA-Ser-NNN-1383	tRX-Ser-NNN-3886	tRX-Ser-NNN-3886	alttRNA-Ser-NNN-1382	tRX-Ser-NNN-3886	tRX-Ser-NNN-3886	tRX-Ser-NNN-3886	NA
mm10.tRX-Und-NNN-2162-1	tRX-Und-NNN-2162	alttRNA-Und-NNN-426	alttRNA-Und-NNN-427	tRX-Und-NNN-2162	tRX-Und-NNN-2162	tRX-Und-NNN-2162	tRX-Und-NNN-2162	tRX-Und-NNN-2162	tRX-Und-NNN-2162	tRX-Und-NNN-2162	alttRNA-Und-NNN-428	tRX-Und-NNN-2162	tRX-Und-NNN-2162	tRX-Und-NNN-2162	tRX-Und-NNN-2162	tRX-Und-NNN-2162	tRX-Und-NNN-2162	alttRNA-Und-NNN-429
mm10.tRX-Asn-NNN-84-1	tRX-Asn-NNN-84	alttRNA-Asn-NNN-148	tRX-Asn-NNN-84	tRX-Asn-NNN-84	tRX-Asn-NNN-84	tRX-Asn-NNN-84	tRX-Asn-NNN-84	tRX-Asn-NNN-84	tRX-Asn-NNN-84	tRX-Asn-NNN-84	NA	tRX-Asn-NNN-84	tRX-Asn-NNN-84	tRX-Asn-NNN-84	alttRNA-Asn-NNN-148	tRX-Asn-NNN-84	tRX-Asn-NNN-84	NA
mm10.tRX-Ser-NNN-13140-2	tRX-Ser-NNN-13140	NA	NA	NA	NA	tRX-Ser-NNN-13140	tRX-Ser-NNN-13140	tRX-Ser-NNN-13140	tRX-Ser-NNN-13140	tRX-Ser-NNN-13140	NA	NA	NA	NA	tRX-Ser-NNN-13140	tRX-Ser-NNN-13140	NA	NA
mm10.tRX-Val-NNN-191-1	tRX-Val-NNN-191	alttRNA-Val-NNN-30	alttRNA-Val-NNN-30	alttRNA-Val-NNN-31	alttRNA-Val-NNN-31	alttRNA-Val-NNN-31	alttRNA-Val-NNN-31	alttRNA-Val-NNN-30	alttRNA-Val-NNN-31	alttRNA-Val-NNN-31	tRX-Val-NNN-191	alttRNA-Val-NNN-31	alttRNA-Val-NNN-31	alttRNA-Val-NNN-31	tRX-Val-NNN-191	alttRNA-Val-NNN-30	tRX-Val-NNN-191	alttRNA-Val-NNN-32
mm10.tRX-Ser-NNN-6458-193	tRX-Ser-NNN-6458	NA	tRX-Ser-NNN-6458	tRX-Ser-NNN-6458	tRX-Ser-NNN-6458	tRX-Ser-NNN-6458	tRX-Ser-NNN-6458	tRX-Ser-NNN-6458	tRX-Ser-NNN-6628	tRX-Ser-NNN-6458	tRX-Ser-NNN-6458	NA	tRX-Ser-NNN-6458	tRX-Ser-NNN-6458	NA	tRX-Ser-NNN-6458	NA	NA
mm10.tRX-Ala-NNN-1765-1	tRX-Ala-NNN-1765	NA	tRX-Ala-NNN-1765	tRX-Ala-NNN-1765	tRX-Ala-NNN-1765	tRX-Ala-NNN-1765	tRX-Ala-NNN-1765	tRX-Ala-NNN-1765	tRX-Ala-NNN-1765	tRX-Ala-NNN-1765	tRX-Ala-NNN-1765	tRX-Ala-NNN-1765	tRX-Ala-NNN-1765	tRX-Ala-NNN-1765	tRX-Ala-NNN-1765	tRX-Ala-NNN-1765	tRX-Ala-NNN-1765	Unk
mm10.tRX-Und-NNN-1451-1	tRX-Und-NNN-1451	NA	tRX-Und-NNN-1451	tRX-Und-NNN-1451	tRX-Und-NNN-1451	tRX-Und-NNN-1451	tRX-Und-NNN-1451	tRX-Und-NNN-1451	tRX-Und-NNN-1451	tRX-Und-NNN-1451	NA	tRX-Und-NNN-1451	tRX-Und-NNN-1451	tRX-Und-NNN-1451	tRX-Und-NNN-1451	tRX-Und-NNN-1451	tRX-Und-NNN-1451	Unk
mm10.tRX-Ser-NNN-1727-1	tRX-Ser-NNN-1727	tRX-Ser-NNN-8179	alttRNA-Ser-NNN-1385	tRX-Ser-NNN-1727	tRX-Ser-NNN-1727	tRX-Ser-NNN-1727	tRX-Ser-NNN-1727	tRX-Ser-NNN-1727	tRX-Ser-NNN-1727	tRX-Ser-NNN-1727	tRX-Ser-NNN-8209	tRX-Ser-NNN-1727	tRX-Ser-NNN-1727	tRX-Ser-NNN-1727	tRX-Ser-NNN-8179	tRX-Ser-NNN-1727	tRX-Ser-NNN-1727	NA
mm10.tRX-Ser-NNN-1761-1	tRX-Ser-NNN-1761	NA	NA	NA	NA	NA	NA	NA	NA	NA	tRX-Ser-NNN-1761	NA	NA	NA	NA	NA	NA	NA
mm10.tRX-Ser-NNN-9544-4	tRX-Ser-NNN-9544	NA	tRX-Ser-NNN-9544	tRX-Ser-NNN-9544	tRX-Ser-NNN-9544	tRX-Ser-NNN-9544	tRX-Ser-NNN-9544	NA	tRX-Ser-NNN-9544	tRX-Ser-NNN-9544	tRX-Ser-NNN-9544	NA	tRX-Ser-NNN-9544	tRX-Ser-NNN-9544	NA	tRX-Ser-NNN-5164	tRX-Ser-NNN-9544	NA
mm10.tRX-Und-NNN-2656-1	tRX-Und-NNN-2656	alttRNA-Und-NNN-433	tRX-Und-NNN-2656	tRX-Und-NNN-2656	tRX-Und-NNN-2656	tRX-Und-NNN-2656	tRX-Und-NNN-2656	tRX-Und-NNN-2656	tRX-Und-NNN-2656	tRX-Und-NNN-2656	tRX-Und-NNN-2656	tRX-Und-NNN-2656	tRX-Und-NNN-2656	tRX-Und-NNN-2656	alttRNA-Und-NNN-434	tRX-Und-NNN-2656	tRX-Und-NNN-2656	alttRNA-Und-NNN-435
mm10.tRX-Leu-NNN-1584-1	tRX-Leu-NNN-1584	NA	tRX-Leu-NNN-1584	tRX-Leu-NNN-1584	tRX-Leu-NNN-1584	tRX-Leu-NNN-1584	tRX-Leu-NNN-1584	tRX-Leu-NNN-1584	tRX-Leu-NNN-1584	tRX-Leu-NNN-1584	alttRNA-Leu-NNN-199	tRX-Leu-NNN-1584	tRX-Leu-NNN-1584	tRX-Leu-NNN-1584	alttRNA-Leu-NNN-199	tRX-Leu-NNN-1584	tRX-Leu-NNN-1584	NA
mm10.tRX-Ser-NNN-9232-1	tRX-Ser-NNN-9232	NA	NA	tRX-Ser-NNN-9232	NA	NA	NA	tRX-Ser-NNN-9232	tRX-Ser-NNN-9232	tRX-Ser-NNN-9232	NA	tRX-Ser-NNN-9232	tRX-Ser-NNN-9232	tRX-Ser-NNN-9232	NA	tRX-Ser-NNN-9232	tRX-Ser-NNN-9232	NA
mm10.tRX-Leu-NNN-27-1	tRX-Leu-NNN-27	alttRNA-Leu-NNN-201	tRX-Leu-NNN-27	tRX-Leu-NNN-27	tRX-Leu-NNN-27	tRX-Leu-NNN-27	tRX-Leu-NNN-27	tRX-Leu-NNN-27	tRX-Leu-NNN-27	tRX-Leu-NNN-27	alttRNA-Leu-NNN-202	alttRNA-Leu-NNN-203	tRX-Leu-NNN-27	tRX-Leu-NNN-27	alttRNA-Leu-NNN-202	tRX-Leu-NNN-27	tRX-Leu-NNN-27	NA
mm10.tRX-Ser-NNN-3594-1	tRX-Ser-NNN-3594	alttRNA-Ser-NNN-1392	tRX-Ser-NNN-3594	alttRNA-Ser-NNN-1391	alttRNA-Ser-NNN-1391	alttRNA-Ser-NNN-1391	alttRNA-Ser-NNN-1391	alttRNA-Ser-NNN-1391	alttRNA-Ser-NNN-1391	alttRNA-Ser-NNN-1391	alttRNA-Ser-NNN-1391	tRX-Ser-NNN-3594	alttRNA-Ser-NNN-1391	alttRNA-Ser-NNN-1391	alttRNA-Ser-NNN-1393	tRX-Ser-NNN-3594	tRX-Ser-NNN-3594	NA
mm10.tRX-Ser-NNN-7760-82	tRX-Ser-NNN-7760	NA	tRX-Ser-NNN-7760	tRX-Ser-NNN-7760	NA	NA	NA	tRX-Ser-NNN-7760	NA	NA	NA	NA	NA	NA	NA	NA	NA	NA
mm10.tRX-Ser-NNN-471-2	tRX-Ser-NNN-471	NA	NA	alttRNA-Ser-NNN-1395	alttRNA-Ser-NNN-1395	NA	alttRNA-Ser-NNN-1395	alttRNA-Ser-NNN-1395	alttRNA-Ser-NNN-1395	tRX-Ser-NNN-471	NA	tRX-Ser-NNN-471	alttRNA-Ser-NNN-1395	alttRNA-Ser-NNN-1395	NA	alttRNA-Ser-NNN-1395	tRX-Ser-NNN-471	Unk
mm10.tRX-Ala-NNN-827-1	tRX-Ala-NNN-827	NA	NA	tRX-Ala-NNN-827	NA	NA	NA	tRX-Ala-NNN-827	NA	NA	NA	tRX-Ala-NNN-827	NA	tRX-Ala-NNN-827	NA	NA	tRX-Ala-NNN-827	alttRNA-Ala-NNN-196
mm10.tRX-Ser-NNN-6446-1	tRX-Ser-NNN-6446	alttRNA-Ser-NNN-1397	tRX-Ser-NNN-6446	tRX-Ser-NNN-6446	tRX-Ser-NNN-6446	tRX-Ser-NNN-6446	tRX-Ser-NNN-6446	tRX-Ser-NNN-6446	tRX-Ser-NNN-6446	tRX-Ser-NNN-6446	tRX-Ser-NNN-6446	tRX-Ser-NNN-6446	tRX-Ser-NNN-6446	tRX-Ser-NNN-6446	tRX-Ser-NNN-6446	tRX-Ser-NNN-6446	tRX-Ser-NNN-6446	NA
mm10.tRX-Und-NNN-1838-2	tRX-Und-NNN-1838	alttRNA-Und-NNN-437	tRX-Und-NNN-1838	tRX-Und-NNN-1838	tRX-Und-NNN-1838	tRX-Und-NNN-1838	tRX-Und-NNN-1838	tRX-Und-NNN-1838	tRX-Und-NNN-1838	tRX-Und-NNN-1838	tRX-Ser-NNN-2228	tRX-Ser-NNN-2228	tRX-Und-NNN-1838	tRX-Und-NNN-1838	tRX-Ser-NNN-2228	tRX-Und-NNN-1838	tRX-Und-NNN-1838	NA
mm10.tRX-Ala-NNN-265-1	tRX-Ala-NNN-265	NA	alttRNA-Ala-NNN-200	alttRNA-Ala-NNN-199	NA	alttRNA-Ala-NNN-199	alttRNA-Ala-NNN-201	alttRNA-Ala-NNN-199	alttRNA-Ala-NNN-199	alttRNA-Ala-NNN-199	NA	NA	alttRNA-Ala-NNN-199	alttRNA-Ala-NNN-199	NA	alttRNA-Ala-NNN-200	NA	NA
mm10.tRX-Ser-NNN-10177-3	tRX-Ser-NNN-10177	tRX-Ser-NNN-3561	tRX-Ser-NNN-10177	tRX-Ser-NNN-10177	tRX-Ser-NNN-10177	tRX-Ser-NNN-10177	tRX-Ser-NNN-10177	tRX-Ser-NNN-10177	tRX-Ser-NNN-10177	tRX-Ser-NNN-10177	tRX-Ser-NNN-10177	tRX-Ser-NNN-10177	tRX-Ser-NNN-10177	tRX-Ser-NNN-10177	tRX-Ser-NNN-10177	tRX-Ser-NNN-10177	tRX-Ser-NNN-10177	NA
mm10.tRX-Ser-NNN-4559-1	tRX-Ser-NNN-4559	NA	tRX-Ser-NNN-4559	tRX-Ser-NNN-4559	tRX-Ser-NNN-4559	tRX-Ser-NNN-4559	tRX-Ser-NNN-4559	tRX-Ser-NNN-4559	tRX-Ser-NNN-4559	tRX-Ser-NNN-4559	tRX-Ser-NNN-4559	tRX-Ser-NNN-4559	tRX-Ser-NNN-4559	tRX-Ser-NNN-4559	tRX-Ser-NNN-4559	tRX-Ser-NNN-4559	tRX-Ser-NNN-4559	NA
mm10.tRX-Leu-NNN-1192-1	tRX-Leu-NNN-1192	NA	tRX-Leu-NNN-1192	tRX-Leu-NNN-1192	tRX-Leu-NNN-1192	NA	NA	tRX-Leu-NNN-1192	tRX-Leu-NNN-1192	tRX-Leu-NNN-1192	NA	tRX-Leu-NNN-1192	tRX-Leu-NNN-1192	tRX-Leu-NNN-1192	NA	tRX-Leu-NNN-1192	tRX-Leu-NNN-1192	NA
mm10.tRX-Ser-NNN-6650-1	tRX-Ser-NNN-6650	alttRNA-Ser-NNN-1403	tRX-Ser-NNN-6650	tRX-Ser-NNN-6650	tRX-Ser-NNN-6650	tRX-Ser-NNN-6650	tRX-Ser-NNN-6650	tRX-Ser-NNN-6650	tRX-Ser-NNN-6650	tRX-Ser-NNN-6650	alttRNA-Ser-NNN-1404	tRX-Ser-NNN-6650	tRX-Ser-NNN-6650	tRX-Ser-NNN-6650	tRX-Ser-NNN-6650	tRX-Ser-NNN-6650	tRX-Ser-NNN-6650	alttRNA-Ser-NNN-1405
mm10.tRX-Ala-NNN-152-1	tRX-Ala-NNN-152	alttRNA-Ala-NNN-203	alttRNA-Ala-NNN-204	tRX-Ala-NNN-152	tRX-Ala-NNN-152	tRX-Ala-NNN-152	tRX-Ala-NNN-152	tRX-Ala-NNN-152	tRX-Ala-NNN-152	tRX-Ala-NNN-152	tRX-Ala-NNN-152	tRX-Ala-NNN-152	tRX-Ala-NNN-152	tRX-Ala-NNN-152	tRX-Ala-NNN-152	tRX-Ala-NNN-152	tRX-Ala-NNN-152	alttRNA-Ala-NNN-205
mm10.tRX-Ser-NNN-6719-1	tRX-Ser-NNN-6719	NA	tRX-Ser-NNN-6719	NA	tRX-Ser-NNN-6719	tRX-Ser-NNN-6719	tRX-Ser-NNN-6719	tRX-Ser-NNN-6719	tRX-Ser-NNN-6719	tRX-Ser-NNN-6719	NA	tRX-Ser-NNN-6719	tRX-Ser-NNN-6719	tRX-Ser-NNN-6719	tRX-Ser-NNN-9763	tRX-Ser-NNN-6719	tRX-Ser-NNN-6719	NA
mm10.tRX-Ser-NNN-8005-273	tRX-Ser-NNN-8005	NA	NA	NA	NA	NA	NA	tRX-Ser-NNN-8005	NA	NA	NA	NA	NA	NA	NA	NA	NA	NA
mm10.tRX-Ser-NNN-14157-1	tRX-Ser-NNN-14157	alttRNA-Ser-NNN-1408	tRX-Ser-NNN-14157	tRX-Ser-NNN-14157	tRX-Ser-NNN-14157	tRX-Ser-NNN-14157	tRX-Ser-NNN-14157	tRX-Ser-NNN-14157	tRX-Ser-NNN-14157	tRX-Ser-NNN-14157	tRX-Ser-NNN-14157	tRX-Ser-NNN-14157	tRX-Ser-NNN-14157	tRX-Ser-NNN-14157	tRX-Ser-NNN-14157	tRX-Ser-NNN-14157	tRX-Ser-NNN-14157	NA
mm10.tRX-Ser-NNN-6365-3	tRX-Ser-NNN-6365	alttRNA-Ser-NNN-1409	tRX-Ser-NNN-6365	tRX-Ser-NNN-6365	tRX-Ser-NNN-6365	tRX-Ser-NNN-6365	tRX-Ser-NNN-6365	tRX-Ser-NNN-6365	tRX-Ser-NNN-6365	tRX-Ser-NNN-6365	tRX-Ser-NNN-6365	tRX-Ser-NNN-6365	tRX-Ser-NNN-6365	tRX-Ser-NNN-6365	tRX-Ser-NNN-6365	NA	tRX-Ser-NNN-6365	NA
mm10.tRX-Ser-NNN-13745-115	tRX-Ser-NNN-13745	NA	NA	NA	NA	NA	NA	tRX-Ser-NNN-13745	NA	NA	NA	NA	NA	NA	NA	NA	NA	NA
mm10.tRX-Ser-NNN-4086-1	tRX-Ser-NNN-4086	tRX-Ser-NNN-4086	tRX-Ser-NNN-4086	tRX-Ser-NNN-4086	tRX-Ser-NNN-4086	tRX-Ser-NNN-4086	tRX-Ser-NNN-4086	tRX-Ser-NNN-4086	tRX-Ser-NNN-4086	tRX-Ser-NNN-4086	tRX-Ser-NNN-4086	tRX-Ser-NNN-4086	tRX-Ser-NNN-4086	tRX-Ser-NNN-4086	tRX-Ser-NNN-4086	tRX-Ser-NNN-4086	tRX-Ser-NNN-4086	NA
mm10.tRX-Ser-NNN-9375-2	tRX-Ser-NNN-9375	NA	NA	NA	NA	NA	NA	NA	NA	NA	NA	NA	NA	NA	NA	NA	tRX-Ser-NNN-9375	NA
mm10.tRX-Und-NNN-2487-1	tRX-Und-NNN-2487	alttRNA-Und-NNN-439	tRX-Und-NNN-2487	tRX-Und-NNN-2487	tRX-Und-NNN-2487	tRX-Und-NNN-2487	tRX-Und-NNN-2487	tRX-Und-NNN-2487	tRX-Und-NNN-2487	tRX-Und-NNN-2487	NA	tRX-Und-NNN-2487	tRX-Und-NNN-2487	tRX-Und-NNN-2487	tRX-Und-NNN-2487	tRX-Und-NNN-2487	tRX-Und-NNN-2487	NA
mm10.tRX-Ser-NNN-9277-1	tRX-Ser-NNN-9277	alttRNA-Ser-NNN-1411	tRX-Ser-NNN-9277	tRX-Ser-NNN-9277	tRX-Ser-NNN-9277	tRX-Ser-NNN-9277	tRX-Ser-NNN-9277	tRX-Ser-NNN-9277	tRX-Ser-NNN-9277	tRX-Ser-NNN-9277	alttRNA-Ser-NNN-1412	tRX-Ser-NNN-9277	tRX-Ser-NNN-9277	tRX-Ser-NNN-9277	tRX-Ser-NNN-9277	tRX-Ser-NNN-9277	tRX-Ser-NNN-9277	alttRNA-Ser-NNN-1413
mm10.tRX-Trp-NNN-6-1	tRX-Trp-NNN-6	alttRNA-Trp-NNN-4	tRX-Trp-NNN-6	tRX-Trp-NNN-6	tRX-Trp-NNN-6	tRX-Trp-NNN-6	tRX-Trp-NNN-6	tRX-Trp-NNN-6	tRX-Trp-NNN-6	tRX-Trp-NNN-6	alttRNA-Trp-NNN-5	tRX-Trp-NNN-6	tRX-Trp-NNN-6	tRX-Trp-NNN-6	alttRNA-Trp-NNN-5	tRX-Trp-NNN-6	tRX-Trp-NNN-6	NA
mm10.tRX-Ser-NNN-14151-1	tRX-Ser-NNN-14151	alttRNA-Ser-NNN-1416	tRX-Ser-NNN-14151	tRX-Ser-NNN-14151	tRX-Ser-NNN-14151	tRX-Ser-NNN-14151	tRX-Ser-NNN-14151	tRX-Ser-NNN-14151	tRX-Ser-NNN-14151	tRX-Ser-NNN-14151	tRX-Ser-NNN-14151	tRX-Ser-NNN-14151	tRX-Ser-NNN-14151	tRX-Ser-NNN-14151	alttRNA-Ser-NNN-1416	tRX-Ser-NNN-14151	tRX-Ser-NNN-14151	Unk
mm10.tRX-Ser-NNN-1671-16	tRX-Ser-NNN-1671	tRX-Ser-NNN-4185	tRX-Ser-NNN-1671	tRX-Ser-NNN-1671	tRX-Ser-NNN-1671	tRX-Ser-NNN-1671	tRX-Ser-NNN-1671	tRX-Ser-NNN-1671	tRX-Ser-NNN-1671	tRX-Ser-NNN-1671	alttRNA-Ser-NNN-1417	tRX-Ser-NNN-1671	tRX-Ser-NNN-1671	tRX-Ser-NNN-1671	alttRNA-Ser-NNN-1418	tRX-Ser-NNN-1671	tRX-Ser-NNN-1671	NA
mm10.tRX-Ser-NNN-5120-4	tRX-Ser-NNN-5120	NA	tRX-Ser-NNN-5120	tRX-Ser-NNN-5120	tRX-Ser-NNN-5120	tRX-Ser-NNN-5120	tRX-Ser-NNN-5120	tRX-Ser-NNN-5120	tRX-Ser-NNN-5120	tRX-Ser-NNN-5120	NA	tRX-Ser-NNN-5120	tRX-Ser-NNN-5120	tRX-Ser-NNN-5120	NA	tRX-Ser-NNN-5120	NA	NA
mm10.tRX-Ser-NNN-12590-7	tRX-Ser-NNN-12590	NA	NA	NA	NA	NA	tRX-Ser-NNN-12590	tRX-Ser-NNN-12590	tRX-Ser-NNN-12590	tRX-Ser-NNN-12590	NA	NA	tRX-Ser-NNN-12590	tRX-Ser-NNN-12590	NA	tRX-Ser-NNN-12590	tRX-Ser-NNN-12590	NA
mm10.tRX-Ser-NNN-8294-9	tRX-Ser-NNN-8294	NA	tRX-Ser-NNN-8294	NA	tRX-Ser-NNN-8294	tRX-Ser-NNN-8294	tRX-Ser-NNN-8294	tRX-Ser-NNN-8294	tRX-Ser-NNN-8294	tRX-Ser-NNN-8294	NA	tRX-Ser-NNN-8294	tRX-Ser-NNN-8294	NA	NA	tRX-Ser-NNN-8294	tRX-Ser-NNN-8294	NA
mm10.tRX-Ala-NNN-846-1	tRX-Ala-NNN-846	alttRNA-Ala-NNN-208	tRX-Ala-NNN-846	tRX-Ala-NNN-846	tRX-Ala-NNN-846	tRX-Ala-NNN-846	tRX-Ala-NNN-846	tRX-Ala-NNN-846	tRX-Ala-NNN-846	tRX-Ala-NNN-846	alttRNA-Ala-NNN-209	tRX-Ala-NNN-846	tRX-Ala-NNN-846	tRX-Ala-NNN-846	alttRNA-Ala-NNN-210	tRX-Ala-NNN-846	tRX-Ala-NNN-846	alttRNA-Ala-NNN-211
mm10.tRX-Ser-NNN-4227-1	tRX-Ser-NNN-4227	tRX-Ser-NNN-9049	tRX-Ser-NNN-4227	tRX-Ser-NNN-4227	tRX-Ser-NNN-4227	tRX-Ser-NNN-4227	tRX-Ser-NNN-4227	tRX-Ser-NNN-4227	tRX-Ser-NNN-4227	tRX-Ser-NNN-4227	tRX-Ser-NNN-4227	tRX-Ser-NNN-4227	tRX-Ser-NNN-4227	tRX-Ser-NNN-4227	tRX-Ser-NNN-4227	tRX-Ser-NNN-4227	tRX-Ser-NNN-4227	NA
mm10.tRX-Ser-NNN-5115-1	tRX-Ser-NNN-5115	tRX-Ser-NNN-5115	tRX-Ser-NNN-5115	tRX-Ser-NNN-5115	tRX-Ser-NNN-5115	tRX-Ser-NNN-5115	tRX-Ser-NNN-5115	tRX-Ser-NNN-5115	tRX-Ser-NNN-5115	tRX-Ser-NNN-5115	tRX-Ser-NNN-5115	tRX-Ser-NNN-5115	tRX-Ser-NNN-5115	tRX-Ser-NNN-5115	tRX-Ser-NNN-5115	tRX-Ser-NNN-5115	tRX-Ser-NNN-5115	alttRNA-Ser-NNN-1424
mm10.tRX-Und-NNN-3355-1	tRX-Und-NNN-3355	NA	NA	tRX-Und-NNN-3355	NA	NA	NA	NA	NA	NA	NA	NA	NA	tRX-Und-NNN-3355	NA	NA	tRX-Und-NNN-3355	Unk
mm10.tRX-Ile-NNN-107-1	tRX-Ile-NNN-107	tRX-Ile-NNN-107	tRX-Ile-NNN-107	tRX-Ile-NNN-107	tRX-Ile-NNN-107	tRX-Ile-NNN-107	tRX-Ile-NNN-107	tRX-Ile-NNN-107	tRX-Ile-NNN-107	tRX-Ile-NNN-107	tRX-Ile-NNN-107	tRX-Ile-NNN-107	tRX-Ile-NNN-107	tRX-Ile-NNN-107	tRX-Ile-NNN-107	tRX-Ile-NNN-107	tRX-Ile-NNN-107	NA
mm10.tRX-Ser-NNN-8005-286	tRX-Ser-NNN-8005	NA	NA	NA	NA	tRX-Ser-NNN-8005	tRX-Ser-NNN-8005	NA	NA	tRX-Ser-NNN-8005	NA	NA	tRX-Ser-NNN-8005	NA	NA	tRX-Ser-NNN-8005	NA	NA
mm10.tRX-Thr-NNN-192-1	tRX-Thr-NNN-192	NA	tRX-Thr-NNN-192	tRX-Thr-NNN-192	tRX-Thr-NNN-192	tRX-Thr-NNN-192	tRX-Thr-NNN-192	tRX-Thr-NNN-192	tRX-Thr-NNN-192	tRX-Thr-NNN-192	tRX-Thr-NNN-192	tRX-Thr-NNN-192	tRX-Thr-NNN-192	tRX-Thr-NNN-192	tRX-Thr-NNN-192	tRX-Thr-NNN-192	tRX-Thr-NNN-192	alttRNA-Thr-NNN-59
mm10.tRX-Und-NNN-314-1	tRX-Und-NNN-314	alttRNA-Und-NNN-443	tRX-Und-NNN-314	tRX-Und-NNN-314	tRX-Und-NNN-314	tRX-Und-NNN-314	tRX-Und-NNN-314	tRX-Und-NNN-314	tRX-Und-NNN-314	tRX-Und-NNN-314	alttRNA-Und-NNN-444	tRX-Und-NNN-314	tRX-Und-NNN-314	tRX-Und-NNN-314	tRX-Und-NNN-314	tRX-Und-NNN-314	tRX-Und-NNN-314	Unk
mm10.tRX-Lys-NNN-152-1	tRX-Lys-NNN-152	alttRNA-Lys-NNN-21	tRX-Lys-NNN-152	tRX-Lys-NNN-152	tRX-Lys-NNN-152	tRX-Lys-NNN-152	tRX-Lys-NNN-152	tRX-Lys-NNN-152	tRX-Lys-NNN-152	tRX-Lys-NNN-152	alttRNA-Lys-NNN-21	tRX-Lys-NNN-152	tRX-Lys-NNN-152	tRX-Lys-NNN-152	tRX-Lys-NNN-152	tRX-Lys-NNN-152	tRX-Lys-NNN-152	NA
mm10.tRX-Ser-NNN-824-1	tRX-Ser-NNN-824	NA	tRX-Ser-NNN-824	tRX-Ser-NNN-824	tRX-Ser-NNN-824	tRX-Ser-NNN-824	tRX-Ser-NNN-824	tRX-Ser-NNN-824	tRX-Ser-NNN-824	tRX-Ser-NNN-824	tRX-Ser-NNN-824	tRX-Ser-NNN-824	tRX-Ser-NNN-824	tRX-Ser-NNN-824	tRX-Ser-NNN-824	tRX-Ser-NNN-824	tRX-Ser-NNN-824	NA
mm10.tRX-Asp-NNN-116-1	tRX-Asp-NNN-116	alttRNA-Asp-NNN-10	alttRNA-Asp-NNN-9	alttRNA-Asp-NNN-9	NA	alttRNA-Asp-NNN-9	alttRNA-Asp-NNN-9	tRX-Asp-NNN-116	alttRNA-Asp-NNN-9	tRX-Asp-NNN-116	tRX-Asp-NNN-116	NA	alttRNA-Asp-NNN-9	alttRNA-Asp-NNN-9	NA	NA	tRX-Asp-NNN-116	Unk
mm10.tRX-Gly-NNN-291-1	tRX-Gly-NNN-291	NA	tRX-Gly-NNN-291	tRX-Gly-NNN-291	tRX-Gly-NNN-291	tRX-Gly-NNN-291	tRX-Gly-NNN-291	tRX-Gly-NNN-291	tRX-Gly-NNN-291	tRX-Gly-NNN-291	tRX-Gly-NNN-291	tRX-Gly-NNN-291	tRX-Gly-NNN-291	tRX-Gly-NNN-291	tRX-Gly-NNN-291	tRX-Gly-NNN-291	tRX-Gly-NNN-291	Unk
mm10.tRX-Ser-NNN-11432-4	tRX-Ser-NNN-11432	NA	NA	NA	NA	NA	NA	NA	NA	NA	NA	NA	NA	NA	NA	NA	tRX-Ser-NNN-11432	NA
mm10.tRX-Ala-NNN-451-1	tRX-Ala-NNN-451	NA	tRX-Ala-NNN-451	tRX-Ala-NNN-451	tRX-Ala-NNN-451	tRX-Ala-NNN-451	tRX-Ala-NNN-451	tRX-Ala-NNN-451	tRX-Ala-NNN-451	tRX-Ala-NNN-451	alttRNA-Ala-NNN-214	tRX-Ala-NNN-451	tRX-Ala-NNN-451	tRX-Ala-NNN-451	tRX-Ala-NNN-451	tRX-Ala-NNN-451	tRX-Ala-NNN-451	alttRNA-Ala-NNN-215
mm10.tRX-Ser-NNN-14411-1	tRX-Ser-NNN-14411	tRX-Ser-NNN-13331	tRX-Ser-NNN-14407	tRX-Ser-NNN-14411	tRX-Ser-NNN-14411	tRX-Ser-NNN-13331	tRX-Ser-NNN-14411	tRX-Ser-NNN-14411	tRX-Ser-NNN-14411	tRX-Ser-NNN-13331	alttRNA-Ser-NNN-697	tRX-Ser-NNN-14411	tRX-Ser-NNN-14411	tRX-Ser-NNN-14411	NA	tRX-Ser-NNN-14411	tRX-Ser-NNN-14411	NA
mm10.tRX-Ser-NNN-6624-2	tRX-Ser-NNN-6624	tRX-Leu-NNN-345	tRX-Ser-NNN-6624	tRX-Ser-NNN-6624	tRX-Ser-NNN-6635	tRX-Ser-NNN-6624	tRX-Ser-NNN-6624	tRX-Ser-NNN-6635	tRX-Ser-NNN-6624	tRX-Ser-NNN-6624	tRX-Leu-NNN-603	NA	tRX-Ser-NNN-6624	tRX-Ser-NNN-6624	NA	tRX-Ser-NNN-6624	tRX-Ser-NNN-6624	NA
mm10.tRX-Ser-NNN-12200-1	tRX-Ser-NNN-12200	tRX-Ser-NNN-12200	tRX-Ser-NNN-12200	tRX-Ser-NNN-12200	tRX-Ser-NNN-12200	tRX-Ser-NNN-12200	tRX-Ser-NNN-12200	tRX-Ser-NNN-12200	tRX-Ser-NNN-12200	tRX-Ser-NNN-12200	NA	tRX-Ser-NNN-12200	tRX-Ser-NNN-12200	tRX-Ser-NNN-12200	tRX-Ser-NNN-12200	tRX-Ser-NNN-12200	tRX-Ser-NNN-12200	NA
mm10.tRX-Ser-NNN-3718-1	tRX-Ser-NNN-3718	alttRNA-Ser-NNN-1431	tRX-Ser-NNN-3718	tRX-Ser-NNN-5342	tRX-Ser-NNN-5342	tRX-Ser-NNN-5342	tRX-Ser-NNN-5342	tRX-Ser-NNN-3718	tRX-Ser-NNN-3718	tRX-Ser-NNN-3718	tRX-Ser-NNN-3718	tRX-Ser-NNN-3718	tRX-Ser-NNN-3718	tRX-Ser-NNN-5342	NA	tRX-Ser-NNN-3718	tRX-Ser-NNN-3718	NA
mm10.tRX-Ser-NNN-10545-1116	tRX-Ser-NNN-10545	NA	tRX-Ser-NNN-10545	NA	tRX-Ser-NNN-10545	tRX-Ser-NNN-10545	tRX-Ser-NNN-10545	tRX-Ser-NNN-10545	NA	NA	tRX-Ser-NNN-7977	tRX-Ser-NNN-10545	tRX-Ser-NNN-10545	tRX-Ser-NNN-10545	tRX-Ser-NNN-10545	tRX-Ser-NNN-10545	tRX-Ser-NNN-10545	NA
mm10.tRX-Ser-NNN-4239-7	tRX-Ser-NNN-4239	alttRNA-Ser-NNN-1434	tRX-Ser-NNN-4239	tRX-Ser-NNN-4239	tRX-Ser-NNN-4239	tRX-Ser-NNN-4239	tRX-Ser-NNN-4239	tRX-Ser-NNN-4239	tRX-Ser-NNN-4239	tRX-Ser-NNN-4239	tRX-Ser-NNN-4239	tRX-Ser-NNN-4239	tRX-Ser-NNN-4239	tRX-Ser-NNN-4239	tRX-Ser-NNN-4239	tRX-Ser-NNN-4239	tRX-Ser-NNN-4239	NA
mm10.tRX-Val-NNN-234-1	tRX-Val-NNN-234	tRX-Val-NNN-234	tRX-Val-NNN-234	tRX-Val-NNN-234	tRX-Val-NNN-234	tRX-Val-NNN-234	tRX-Val-NNN-234	tRX-Val-NNN-234	tRX-Val-NNN-234	tRX-Val-NNN-234	tRX-Val-NNN-234	tRX-Val-NNN-234	tRX-Val-NNN-234	NA	NA	tRX-Val-NNN-234	tRX-Val-NNN-234	Unk
mm10.tRX-Und-NNN-450-1	tRX-Und-NNN-450	tRX-Und-NNN-450	tRX-Und-NNN-450	tRX-Und-NNN-450	tRX-Und-NNN-450	tRX-Und-NNN-450	tRX-Und-NNN-450	tRX-Und-NNN-450	tRX-Und-NNN-450	tRX-Und-NNN-450	tRX-Und-NNN-450	tRX-Und-NNN-450	tRX-Und-NNN-450	tRX-Und-NNN-450	alttRNA-Und-NNN-446	tRX-Und-NNN-450	tRX-Und-NNN-450	NA
mm10.tRX-Ser-NNN-13980-1	tRX-Ser-NNN-13980	tRX-Ser-NNN-13331	tRX-Ser-NNN-14466	tRX-Ser-NNN-14466	tRX-Ser-NNN-14466	tRX-Ser-NNN-13980	tRX-Ser-NNN-14466	tRX-Ser-NNN-13980	tRX-Ser-NNN-13980	tRX-Ser-NNN-13980	NA	tRX-Ser-NNN-13980	tRX-Ser-NNN-13980	tRX-Ser-NNN-13980	tRX-Ser-NNN-14466	tRX-Ser-NNN-13980	tRX-Ser-NNN-13980	NA
mm10.tRX-Lys-NNN-214-1	tRX-Lys-NNN-214	tRX-Lys-NNN-214	tRX-Lys-NNN-214	tRX-Lys-NNN-214	tRX-Lys-NNN-214	tRX-Lys-NNN-214	tRX-Lys-NNN-214	tRX-Lys-NNN-214	tRX-Lys-NNN-214	tRX-Lys-NNN-214	tRX-Lys-NNN-214	tRX-Lys-NNN-214	tRX-Lys-NNN-214	tRX-Lys-NNN-214	tRX-Lys-NNN-214	tRX-Lys-NNN-214	tRX-Lys-NNN-214	Unk
mm10.tRX-Ser-NNN-12861-1	tRX-Ser-NNN-12861	NA	tRX-Ser-NNN-12861	tRX-Ser-NNN-12861	tRX-Ser-NNN-12861	NA	tRX-Ser-NNN-12861	tRX-Ser-NNN-12861	NA	tRX-Ser-NNN-12861	tRX-Ser-NNN-12861	NA	tRX-Ser-NNN-12861	tRX-Ser-NNN-12861	NA	tRX-Ser-NNN-12861	tRX-Ser-NNN-12861	Unk
mm10.tRX-Ser-NNN-3124-2	tRX-Ser-NNN-3124	NA	tRX-Ser-NNN-3124	NA	NA	tRX-Ser-NNN-3124	tRX-Ser-NNN-3124	tRX-Ser-NNN-3124	tRX-Ser-NNN-3124	tRX-Ser-NNN-3124	NA	NA	NA	NA	tRX-Ser-NNN-3124	NA	tRX-Ser-NNN-3124	NA
mm10.tRX-Leu-NNN-827-1	tRX-Leu-NNN-827	tRX-Leu-NNN-859	tRX-Leu-NNN-827	alttRNA-Leu-NNN-206	alttRNA-Leu-NNN-206	tRX-Leu-NNN-827	tRX-Leu-NNN-827	alttRNA-Leu-NNN-206	tRX-Leu-NNN-827	tRX-Leu-NNN-827	tRX-Leu-NNN-827	tRX-Leu-NNN-827	tRX-Leu-NNN-827	alttRNA-Leu-NNN-206	alttRNA-Leu-NNN-206	tRX-Leu-NNN-827	tRX-Leu-NNN-827	NA
mm10.tRX-Ser-NNN-8887-1	tRX-Ser-NNN-8887	tRX-Ser-NNN-8887	tRX-Ser-NNN-8887	tRX-Ser-NNN-8887	tRX-Ser-NNN-8887	tRX-Ser-NNN-8887	tRX-Ser-NNN-8887	tRX-Ser-NNN-8887	tRX-Ser-NNN-8887	tRX-Ser-NNN-8887	NA	tRX-Ser-NNN-8887	tRX-Ser-NNN-8887	tRX-Ser-NNN-8887	tRX-Ser-NNN-8887	tRX-Ser-NNN-8887	tRX-Ser-NNN-8887	NA
mm10.tRX-Ser-NNN-7414-1	tRX-Ser-NNN-7414	alttRNA-Ser-NNN-1442	tRX-Ser-NNN-7414	tRX-Ser-NNN-7414	tRX-Ser-NNN-7414	tRX-Ser-NNN-7414	tRX-Ser-NNN-7414	tRX-Ser-NNN-7414	tRX-Ser-NNN-7414	tRX-Ser-NNN-7414	tRX-Ser-NNN-7414	NA	tRX-Ser-NNN-7414	tRX-Ser-NNN-7414	tRX-Ser-NNN-7414	tRX-Ser-NNN-7414	tRX-Ser-NNN-7414	NA
mm10.tRX-Ser-NNN-8140-1	tRX-Ser-NNN-8140	NA	tRX-Ser-NNN-8140	NA	NA	NA	NA	tRX-Ser-NNN-8140	NA	NA	NA	NA	NA	NA	NA	NA	NA	NA
mm10.tRX-Ser-NNN-10368-1	tRX-Ser-NNN-10368	alttRNA-Ser-NNN-1445	tRX-Ser-NNN-10368	tRX-Ser-NNN-10368	tRX-Ser-NNN-10368	tRX-Ser-NNN-10368	tRX-Ser-NNN-10368	tRX-Ser-NNN-10368	tRX-Ser-NNN-10368	tRX-Ser-NNN-10368	tRX-Ser-NNN-10368	tRX-Ser-NNN-10368	tRX-Ser-NNN-10368	tRX-Ser-NNN-10368	NA	tRX-Ser-NNN-10368	tRX-Ser-NNN-10368	NA
mm10.tRX-Ser-NNN-14038-1	tRX-Ser-NNN-14038	NA	tRX-Ser-NNN-14038	tRX-Ser-NNN-14038	tRX-Ser-NNN-14038	tRX-Ser-NNN-14038	tRX-Ser-NNN-14038	tRX-Ser-NNN-14038	tRX-Ser-NNN-14038	tRX-Ser-NNN-14038	tRX-Ser-NNN-14038	tRX-Ser-NNN-14038	tRX-Ser-NNN-14038	tRX-Ser-NNN-14038	tRX-Ser-NNN-14038	tRX-Ser-NNN-14038	tRX-Ser-NNN-14038	Unk
mm10.tRX-Thr-NNN-28-1	tRX-Thr-NNN-28	NA	tRX-Thr-NNN-28	tRX-Thr-NNN-28	tRX-Thr-NNN-28	tRX-Thr-NNN-28	tRX-Thr-NNN-28	tRX-Thr-NNN-28	tRX-Thr-NNN-28	tRX-Thr-NNN-28	alttRNA-Thr-NNN-62	tRX-Thr-NNN-28	tRX-Thr-NNN-28	tRX-Thr-NNN-28	alttRNA-Thr-NNN-62	tRX-Thr-NNN-28	tRX-Thr-NNN-28	NA
mm10.tRX-Und-NNN-1797-1	tRX-Und-NNN-1797	alttRNA-Und-NNN-448	tRX-Und-NNN-1797	tRX-Und-NNN-1797	tRX-Und-NNN-1797	tRX-Und-NNN-1797	tRX-Und-NNN-1797	tRX-Und-NNN-1797	tRX-Und-NNN-1797	tRX-Und-NNN-1797	tRX-Und-NNN-1797	tRX-Und-NNN-1797	tRX-Und-NNN-1797	tRX-Und-NNN-1797	tRX-Und-NNN-1797	tRX-Und-NNN-1797	tRX-Und-NNN-1797	alttRNA-Und-NNN-449
mm10.tRX-Und-NNN-1387-1	tRX-Und-NNN-1387	NA	tRX-Und-NNN-1387	tRX-Und-NNN-1387	tRX-Und-NNN-1387	tRX-Und-NNN-1387	tRX-Und-NNN-1387	tRX-Und-NNN-1387	tRX-Und-NNN-1387	tRX-Und-NNN-1387	tRX-Und-NNN-1387	tRX-Und-NNN-1387	tRX-Und-NNN-1387	tRX-Und-NNN-1387	tRX-Und-NNN-1387	tRX-Und-NNN-1387	tRX-Und-NNN-1387	Unk
mm10.tRX-Ser-NNN-8981-1	tRX-Ser-NNN-8981	alttRNA-Ser-NNN-1449	tRX-Ser-NNN-8981	tRX-Ser-NNN-8981	tRX-Ser-NNN-8981	tRX-Ser-NNN-8981	tRX-Ser-NNN-8981	alttRNA-Ser-NNN-1448	tRX-Ser-NNN-8981	alttRNA-Ser-NNN-1448	alttRNA-Ser-NNN-1448	tRX-Ser-NNN-8981	alttRNA-Ser-NNN-1448	tRX-Ser-NNN-8981	alttRNA-Ser-NNN-1448	tRX-Ser-NNN-8981	tRX-Ser-NNN-8981	NA
mm10.tRX-Ser-NNN-13745-106	tRX-Ser-NNN-13745	NA	alttRNA-Ser-NNN-1450	tRX-Ser-NNN-13745	NA	tRX-Ser-NNN-13745	tRX-Ser-NNN-13745	tRX-Ser-NNN-13745	tRX-Ser-NNN-13745	tRX-Ser-NNN-13745	NA	Unk	NA	tRX-Ser-NNN-13745	NA	tRX-Ser-NNN-13745	tRX-Ser-NNN-13745	NA
mm10.tRX-Ser-NNN-4557-1	tRX-Ser-NNN-4557	NA	tRX-Ser-NNN-4557	tRX-Ser-NNN-4557	tRX-Ser-NNN-4557	tRX-Ser-NNN-4557	tRX-Ser-NNN-4557	tRX-Ser-NNN-4557	tRX-Ser-NNN-4557	tRX-Ser-NNN-4557	tRX-Ser-NNN-4557	tRX-Ser-NNN-4557	tRX-Ser-NNN-4557	tRX-Ser-NNN-4557	tRX-Ser-NNN-4557	tRX-Ser-NNN-4557	tRX-Ser-NNN-4557	Unk
mm10.tRX-Leu-NNN-958-6	tRX-Leu-NNN-958	NA	tRX-Leu-NNN-958	tRX-Leu-NNN-958	tRX-Leu-NNN-573	tRX-Leu-NNN-958	tRX-Leu-NNN-958	tRX-Leu-NNN-958	tRX-Leu-NNN-573	tRX-Leu-NNN-958	tRX-Ser-NNN-8145	tRX-Leu-NNN-958	tRX-Leu-NNN-573	tRX-Leu-NNN-958	NA	tRX-Leu-NNN-958	NA	NA
mm10.tRX-Asn-NNN-972-3	tRX-Asn-NNN-972	NA	tRX-Asn-NNN-972	tRX-Asn-NNN-972	tRX-Asn-NNN-972	tRX-Asn-NNN-972	tRX-Asn-NNN-972	tRX-Asn-NNN-972	tRX-Asn-NNN-972	tRX-Asn-NNN-972	NA	tRX-Asn-NNN-972	tRX-Asn-NNN-972	tRX-Asn-NNN-972	tRX-Asn-NNN-972	tRX-Asn-NNN-972	tRX-Asn-NNN-972	NA
mm10.tRX-Leu-NNN-868-2	tRX-Leu-NNN-868	NA	tRX-Leu-NNN-868	tRX-Leu-NNN-868	alttRNA-Leu-NNN-207	alttRNA-Leu-NNN-207	alttRNA-Leu-NNN-207	alttRNA-Leu-NNN-207	tRX-Leu-NNN-868	alttRNA-Leu-NNN-207	NA	alttRNA-Leu-NNN-207	alttRNA-Leu-NNN-207	tRX-Leu-NNN-868	tRX-Leu-NNN-868	tRX-Leu-NNN-868	tRX-Leu-NNN-868	NA
mm10.tRX-Und-NNN-3763-1	tRX-Und-NNN-3763	tRX-Und-NNN-1570	alttRNA-Und-NNN-454	alttRNA-Und-NNN-454	alttRNA-Und-NNN-454	tRX-Und-NNN-3763	alttRNA-Und-NNN-454	alttRNA-Und-NNN-454	alttRNA-Und-NNN-454	tRX-Und-NNN-3763	NA	alttRNA-Und-NNN-454	alttRNA-Und-NNN-454	alttRNA-Und-NNN-454	tRX-Und-NNN-3763	alttRNA-Und-NNN-454	tRX-Und-NNN-3763	alttRNA-Und-NNN-456
mm10.tRX-Ser-NNN-12661-1	tRX-Ser-NNN-12661	alttRNA-Ser-NNN-1453	tRX-Ser-NNN-12661	tRX-Ser-NNN-12661	alttRNA-Ser-NNN-1453	tRX-Ser-NNN-12661	tRX-Ser-NNN-12661	tRX-Ser-NNN-12661	tRX-Ser-NNN-12661	tRX-Ser-NNN-12661	alttRNA-Ser-NNN-1454	tRX-Ser-NNN-12661	tRX-Ser-NNN-12661	tRX-Ser-NNN-12661	alttRNA-Ser-NNN-1455	tRX-Ser-NNN-12661	tRX-Ser-NNN-12661	Unk
mm10.tRX-Ala-NNN-1158-1	tRX-Ala-NNN-1158	tRX-Ala-NNN-1158	tRX-Ala-NNN-1158	tRX-Ala-NNN-1158	tRX-Ala-NNN-1158	tRX-Ala-NNN-1158	tRX-Ala-NNN-1158	tRX-Ala-NNN-1158	tRX-Ala-NNN-1158	tRX-Ala-NNN-1158	tRX-Ala-NNN-1158	tRX-Ala-NNN-1158	tRX-Ala-NNN-1158	tRX-Ala-NNN-1158	alttRNA-Ala-NNN-218	tRX-Ala-NNN-1158	tRX-Ala-NNN-1158	Unk
mm10.tRX-Und-NNN-3237-1	tRX-Und-NNN-3237	NA	tRX-Und-NNN-3237	alttRNA-Und-NNN-459	tRX-Und-NNN-3237	alttRNA-Und-NNN-459	alttRNA-Und-NNN-459	tRX-Und-NNN-3237	tRX-Und-NNN-3237	tRX-Und-NNN-3237	alttRNA-Und-NNN-460	alttRNA-Und-NNN-459	tRX-Und-NNN-3237	alttRNA-Und-NNN-459	tRX-Und-NNN-3237	tRX-Und-NNN-3237	tRX-Und-NNN-3237	NA
mm10.tRX-Und-NNN-3930-1	tRX-Und-NNN-3930	NA	tRX-Und-NNN-3930	tRX-Und-NNN-3930	tRX-Und-NNN-3930	tRX-Und-NNN-3930	tRX-Und-NNN-3930	tRX-Und-NNN-3930	tRX-Und-NNN-3930	tRX-Und-NNN-3930	tRX-Und-NNN-3930	tRX-Und-NNN-3930	tRX-Und-NNN-3930	tRX-Und-NNN-3930	NA	tRX-Und-NNN-3930	tRX-Und-NNN-3930	NA
mm10.tRX-Ser-NNN-6560-48	tRX-Ser-NNN-6560	tRX-Ser-NNN-6560	tRX-Ser-NNN-6560	tRX-Ser-NNN-6560	tRX-Ser-NNN-6560	tRX-Ser-NNN-6560	tRX-Ser-NNN-6560	tRX-Ser-NNN-6560	tRX-Ser-NNN-6560	tRX-Ser-NNN-6560	tRX-Ser-NNN-6560	tRX-Ser-NNN-6560	tRX-Ser-NNN-6560	tRX-Ser-NNN-6560	tRX-Ser-NNN-6560	tRX-Ser-NNN-6560	tRX-Ser-NNN-6560	NA
mm10.tRX-Asn-NNN-352-3	tRX-Asn-NNN-352	tRX-Asn-NNN-352	NA	tRX-Asn-NNN-352	tRX-Asn-NNN-352	tRX-Asn-NNN-352	tRX-Asn-NNN-352	tRX-Asn-NNN-352	tRX-Asn-NNN-352	NA	alttRNA-Asn-NNN-150	tRX-Asn-NNN-352	tRX-Asn-NNN-352	tRX-Asn-NNN-352	tRX-Asn-NNN-352	tRX-Asn-NNN-352	tRX-Asn-NNN-352	NA
mm10.tRX-Asn-NNN-232-1	tRX-Asn-NNN-232	alttRNA-Asn-NNN-153	tRX-Asn-NNN-232	alttRNA-Asn-NNN-152	NA	tRX-Asn-NNN-232	tRX-Asn-NNN-232	tRX-Asn-NNN-232	tRX-Asn-NNN-232	tRX-Asn-NNN-232	tRX-Asn-NNN-232	tRX-Asn-NNN-232	tRX-Asn-NNN-232	alttRNA-Asn-NNN-152	tRX-Asn-NNN-232	tRX-Asn-NNN-232	tRX-Asn-NNN-232	alttRNA-Asn-NNN-154
mm10.tRX-Asn-NNN-1836-1	tRX-Asn-NNN-1836	alttRNA-Asn-NNN-157	tRX-Asn-NNN-1836	tRX-Asn-NNN-1836	tRX-Asn-NNN-1836	tRX-Asn-NNN-1836	tRX-Asn-NNN-1836	tRX-Asn-NNN-1836	tRX-Asn-NNN-1836	tRX-Asn-NNN-1836	NA	tRX-Asn-NNN-1836	tRX-Asn-NNN-1836	tRX-Asn-NNN-1836	alttRNA-Asn-NNN-157	tRX-Asn-NNN-1836	tRX-Asn-NNN-1836	NA
mm10.tRX-Ser-NNN-4952-1	tRX-Ser-NNN-4952	alttRNA-Ser-NNN-1457	tRX-Ser-NNN-4952	tRX-Ser-NNN-4952	tRX-Ser-NNN-4952	tRX-Ser-NNN-4952	tRX-Ser-NNN-4952	tRX-Ser-NNN-4952	tRX-Ser-NNN-4952	tRX-Ser-NNN-4952	tRX-Ser-NNN-4952	tRX-Ser-NNN-4952	tRX-Ser-NNN-4952	tRX-Ser-NNN-4952	alttRNA-Ser-NNN-1458	tRX-Ser-NNN-4952	tRX-Ser-NNN-4952	NA
mm10.tRX-Ser-NNN-1061-4	tRX-Ser-NNN-1061	tRX-Ser-NNN-1061	tRX-Ser-NNN-1061	tRX-Ser-NNN-1061	tRX-Ser-NNN-1061	tRX-Ser-NNN-1061	tRX-Ser-NNN-1061	tRX-Ser-NNN-1061	tRX-Ser-NNN-1061	tRX-Ser-NNN-1061	tRX-Ser-NNN-1061	tRX-Ser-NNN-1061	tRX-Ser-NNN-1061	tRX-Ser-NNN-1061	tRX-Ser-NNN-1061	tRX-Ser-NNN-1061	tRX-Ser-NNN-1061	Unk
mm10.tRX-Ser-NNN-7760-105	tRX-Ser-NNN-7760	NA	tRX-Ser-NNN-7760	NA	tRX-Ser-NNN-7760	tRX-Ser-NNN-7760	NA	NA	tRX-Ser-NNN-7760	tRX-Ser-NNN-7760	tRX-Ser-NNN-7760	NA	tRX-Ser-NNN-7760	tRX-Ser-NNN-7760	tRX-Ser-NNN-7760	NA	tRX-Ser-NNN-7760	NA
mm10.tRX-Ser-NNN-2829-1	tRX-Ser-NNN-2829	NA	tRX-Ser-NNN-2829	tRX-Ser-NNN-2829	tRX-Ser-NNN-2829	tRX-Ser-NNN-2829	tRX-Ser-NNN-2829	tRX-Ser-NNN-2829	tRX-Ser-NNN-2829	tRX-Ser-NNN-2829	tRX-Ser-NNN-2829	tRX-Ser-NNN-2829	tRX-Ser-NNN-2829	tRX-Ser-NNN-2829	tRX-Ser-NNN-2828	tRX-Ser-NNN-2829	tRX-Ser-NNN-2829	NA
mm10.tRX-Ser-NNN-11398-2	tRX-Ser-NNN-11398	NA	alttRNA-Ser-NNN-1462	tRX-Ser-NNN-11398	tRX-Ser-NNN-11398	tRX-Ser-NNN-11398	tRX-Ser-NNN-11398	Unk	tRX-Ser-NNN-11398	tRX-Ser-NNN-11398	tRX-Ser-NNN-11398	tRX-Ser-NNN-11398	tRX-Ser-NNN-11398	tRX-Ser-NNN-11398	NA	NA	tRX-Ser-NNN-11398	NA
mm10.tRX-Ser-NNN-2791-1	tRX-Ser-NNN-2791	alttRNA-Ser-NNN-1465	tRX-Ser-NNN-2791	alttRNA-Ser-NNN-1464	alttRNA-Ser-NNN-1464	alttRNA-Ser-NNN-1464	alttRNA-Ser-NNN-1464	alttRNA-Ser-NNN-1464	alttRNA-Ser-NNN-1464	alttRNA-Ser-NNN-1464	alttRNA-Ser-NNN-1465	alttRNA-Ser-NNN-1464	alttRNA-Ser-NNN-1464	alttRNA-Ser-NNN-1464	alttRNA-Ser-NNN-1465	alttRNA-Ser-NNN-1464	tRX-Ser-NNN-2791	NA
mm10.tRX-Ser-NNN-4086-2	tRX-Ser-NNN-4086	NA	tRX-Ser-NNN-4086	tRX-Ser-NNN-4086	NA	tRX-Ser-NNN-4086	tRX-Ser-NNN-4086	NA	NA	NA	tRX-Ser-NNN-4086	NA	NA	NA	tRX-Ser-NNN-4086	tRX-Ser-NNN-4086	tRX-Ser-NNN-4086	NA
mm10.tRX-Asn-NNN-798-1	tRX-Asn-NNN-798	alttRNA-Asn-NNN-159	tRX-Asn-NNN-798	tRX-Asn-NNN-798	tRX-Asn-NNN-798	tRX-Asn-NNN-798	tRX-Asn-NNN-798	tRX-Asn-NNN-798	tRX-Asn-NNN-798	tRX-Asn-NNN-798	tRX-Asn-NNN-798	tRX-Asn-NNN-798	tRX-Asn-NNN-798	tRX-Asn-NNN-798	tRX-Asn-NNN-798	tRX-Asn-NNN-798	tRX-Asn-NNN-798	NA
mm10.tRX-Ser-NNN-10991-11	tRX-Ser-NNN-10991	tRX-Ser-NNN-10991	NA	tRX-Ser-NNN-10991	tRX-Ser-NNN-10991	tRX-Ser-NNN-10991	tRX-Ser-NNN-10991	tRX-Ser-NNN-10991	tRX-Ser-NNN-10991	NA	alttRNA-Ser-NNN-1466	tRX-Ser-NNN-10991	tRX-Ser-NNN-10991	tRX-Ser-NNN-10991	tRX-Ser-NNN-10991	tRX-Ser-NNN-10991	NA	NA
mm10.tRX-Ser-NNN-11521-1	tRX-Ser-NNN-11521	NA	tRX-Ser-NNN-11521	tRX-Ser-NNN-11521	tRX-Ser-NNN-11521	tRX-Ser-NNN-11521	tRX-Ser-NNN-11521	tRX-Ser-NNN-11521	tRX-Ser-NNN-11521	tRX-Ser-NNN-11521	NA	tRX-Ser-NNN-11521	tRX-Ser-NNN-11521	tRX-Ser-NNN-11521	tRX-Ser-NNN-11521	tRX-Ser-NNN-11521	tRX-Ser-NNN-11521	NA
mm10.tRX-Ser-NNN-3073-1	tRX-Ser-NNN-3073	tRX-Ser-NNN-3073	tRX-Ser-NNN-3073	tRX-Ser-NNN-3073	tRX-Ser-NNN-3073	tRX-Ser-NNN-3073	tRX-Ser-NNN-3073	tRX-Ser-NNN-3073	tRX-Ser-NNN-3073	tRX-Ser-NNN-3073	tRX-Ser-NNN-3073	tRX-Ser-NNN-3073	tRX-Ser-NNN-3073	tRX-Ser-NNN-3073	alttRNA-Ser-NNN-1469	tRX-Ser-NNN-3073	tRX-Ser-NNN-3073	NA
mm10.tRX-Ser-NNN-7412-1	tRX-Ser-NNN-7412	tRX-Ser-NNN-7412	tRX-Ser-NNN-7412	tRX-Ser-NNN-7412	tRX-Ser-NNN-7412	tRX-Ser-NNN-7412	tRX-Ser-NNN-7412	tRX-Ser-NNN-7412	tRX-Ser-NNN-7412	tRX-Ser-NNN-7412	tRX-Ser-NNN-7412	tRX-Ser-NNN-7412	tRX-Ser-NNN-7412	tRX-Ser-NNN-7412	tRX-Ser-NNN-7412	tRX-Ser-NNN-7412	tRX-Ser-NNN-7412	NA
mm10.tRX-Ala-NNN-1665-1	tRX-Ala-NNN-1665	NA	tRX-Ala-NNN-1665	tRX-Ala-NNN-1665	tRX-Ala-NNN-1665	tRX-Ala-NNN-1665	tRX-Ala-NNN-1665	tRX-Ala-NNN-1665	tRX-Ala-NNN-1665	tRX-Ala-NNN-1665	tRX-Ala-NNN-1665	tRX-Ala-NNN-1665	tRX-Ala-NNN-1665	tRX-Ala-NNN-1665	NA	tRX-Ala-NNN-1665	tRX-Ala-NNN-1665	NA
mm10.tRX-Ala-NNN-102-1	tRX-Ala-NNN-102	NA	tRX-Ala-NNN-102	NA	NA	NA	NA	tRX-Ala-NNN-102	NA	NA	NA	tRX-Ala-NNN-102	NA	NA	NA	tRX-Ala-NNN-102	tRX-Ala-NNN-102	NA
mm10.tRX-Ser-NNN-991-1	tRX-Ser-NNN-991	alttRNA-Ser-NNN-1472	tRX-Ser-NNN-991	alttRNA-Ser-NNN-1472	tRX-Ser-NNN-991	tRX-Ser-NNN-991	tRX-Ser-NNN-991	tRX-Ser-NNN-991	tRX-Ser-NNN-991	tRX-Ser-NNN-991	alttRNA-Ser-NNN-1473	alttRNA-Ser-NNN-1472	tRX-Ser-NNN-991	alttRNA-Ser-NNN-1472	alttRNA-Ser-NNN-1473	alttRNA-Ser-NNN-1472	tRX-Ser-NNN-991	NA
mm10.tRX-Leu-NNN-969-1	tRX-Leu-NNN-969	alttRNA-Leu-NNN-209	tRX-Leu-NNN-969	tRX-Leu-NNN-969	tRX-Leu-NNN-969	tRX-Leu-NNN-969	NA	NA	NA	NA	NA	NA	NA	tRX-Leu-NNN-969	alttRNA-Leu-NNN-210	NA	tRX-Leu-NNN-969	NA
mm10.tRX-Ser-NNN-554-1	tRX-Ser-NNN-554	alttRNA-Ser-NNN-1476	tRX-Ser-NNN-554	tRX-Ser-NNN-554	tRX-Ser-NNN-554	tRX-Ser-NNN-554	tRX-Ser-NNN-554	tRX-Ser-NNN-554	tRX-Ser-NNN-554	tRX-Ser-NNN-554	tRX-Ser-NNN-554	tRX-Ser-NNN-554	tRX-Ser-NNN-554	tRX-Ser-NNN-554	tRX-Ser-NNN-554	tRX-Ser-NNN-554	tRX-Ser-NNN-554	NA
mm10.tRX-Ser-NNN-1015-2	tRX-Ser-NNN-1015	NA	tRX-Ser-NNN-1015	tRX-Ser-NNN-1015	tRX-Ser-NNN-1015	tRX-Ser-NNN-1015	tRX-Ser-NNN-1015	tRX-Ser-NNN-1015	tRX-Ser-NNN-1015	tRX-Ser-NNN-1015	tRX-Ser-NNN-1015	tRX-Ser-NNN-1015	tRX-Ser-NNN-1015	tRX-Ser-NNN-1015	NA	tRX-Ser-NNN-1015	tRX-Ser-NNN-1015	NA
mm10.tRX-Ser-NNN-7403-7	tRX-Ser-NNN-7403	tRX-Ser-NNN-7403	tRX-Ser-NNN-7403	tRX-Ser-NNN-7403	tRX-Ser-NNN-7403	tRX-Ser-NNN-7403	tRX-Ser-NNN-7403	tRX-Ser-NNN-7403	tRX-Ser-NNN-7403	tRX-Ser-NNN-7403	alttRNA-Ser-NNN-1478	tRX-Ser-NNN-7403	tRX-Ser-NNN-7403	tRX-Ser-NNN-7403	alttRNA-Ser-NNN-1479	tRX-Ser-NNN-7403	tRX-Ser-NNN-7403	NA
mm10.tRX-Und-NNN-251-1	tRX-Und-NNN-251	NA	tRX-Und-NNN-251	tRX-Und-NNN-251	tRX-Und-NNN-251	tRX-Und-NNN-251	tRX-Und-NNN-251	tRX-Und-NNN-251	alttRNA-Und-NNN-463	tRX-Und-NNN-251	alttRNA-Und-NNN-463	tRX-Und-NNN-251	tRX-Und-NNN-251	tRX-Und-NNN-251	alttRNA-Und-NNN-463	tRX-Und-NNN-251	tRX-Und-NNN-251	NA
mm10.tRX-Ser-NNN-2348-1	tRX-Ser-NNN-2348	alttRNA-Ser-NNN-1481	tRX-Ser-NNN-2348	tRX-Ser-NNN-2348	tRX-Ser-NNN-2348	tRX-Ser-NNN-2348	tRX-Ser-NNN-2348	tRX-Ser-NNN-2348	tRX-Ser-NNN-2348	tRX-Ser-NNN-2348	tRX-Ser-NNN-2348	tRX-Ser-NNN-2348	tRX-Ser-NNN-2348	tRX-Ser-NNN-2348	alttRNA-Ser-NNN-1482	tRX-Ser-NNN-2348	tRX-Ser-NNN-2348	NA
mm10.tRX-Ser-NNN-8015-1	tRX-Ser-NNN-8015	tRX-Ser-NNN-8015	tRX-Ser-NNN-8015	alttRNA-Ser-NNN-1484	tRX-Ser-NNN-8015	alttRNA-Ser-NNN-1484	alttRNA-Ser-NNN-1484	alttRNA-Ser-NNN-1484	NA	tRX-Ser-NNN-8015	tRX-Ser-NNN-8015	alttRNA-Ser-NNN-1484	tRX-Ser-NNN-8015	alttRNA-Ser-NNN-1484	NA	tRX-Ser-NNN-8015	tRX-Ser-NNN-8015	NA
mm10.tRX-Ser-NNN-14411-59	tRX-Ser-NNN-14411	NA	tRX-Ser-NNN-14411	NA	tRX-Ser-NNN-14411	tRX-Ser-NNN-14411	tRX-Ser-NNN-14411	tRX-Ser-NNN-14411	tRX-Ser-NNN-14411	NA	tRX-Ser-NNN-14411	tRX-Ser-NNN-14411	tRX-Ser-NNN-14411	NA	alttRNA-Ser-NNN-1485	tRX-Ser-NNN-14411	tRX-Ser-NNN-14411	NA
mm10.tRX-Ser-NNN-13614-1	tRX-Ser-NNN-13614	NA	NA	tRX-Ser-NNN-13614	NA	NA	NA	tRX-Ser-NNN-13614	NA	NA	tRX-Ser-NNN-13614	tRX-Ser-NNN-13614	NA	tRX-Ser-NNN-13614	NA	NA	tRX-Ser-NNN-13614	NA
mm10.tRX-Ser-NNN-2291-1	tRX-Ser-NNN-2291	alttRNA-Ser-NNN-1488	tRX-Ser-NNN-2291	tRX-Ser-NNN-2291	tRX-Ser-NNN-2291	tRX-Ser-NNN-2291	tRX-Ser-NNN-2291	tRX-Ser-NNN-2291	tRX-Ser-NNN-2291	tRX-Ser-NNN-2291	alttRNA-Ser-NNN-1488	tRX-Ser-NNN-2291	tRX-Ser-NNN-2291	tRX-Ser-NNN-2291	alttRNA-Ser-NNN-1488	tRX-Ser-NNN-2291	tRX-Ser-NNN-2291	NA
mm10.tRX-Ser-NNN-13374-1	tRX-Ser-NNN-13374	tRX-Ser-NNN-13374	tRX-Ser-NNN-13374	tRX-Ser-NNN-13374	tRX-Ser-NNN-13374	tRX-Ser-NNN-13374	tRX-Ser-NNN-13374	tRX-Ser-NNN-13374	tRX-Ser-NNN-13374	tRX-Ser-NNN-13374	alttRNA-Ser-NNN-1490	tRX-Ser-NNN-13374	tRX-Ser-NNN-13374	tRX-Ser-NNN-13374	tRX-Ser-NNN-13374	tRX-Ser-NNN-13374	tRX-Ser-NNN-13374	NA
mm10.tRX-Und-NNN-2599-1	tRX-Und-NNN-2599	NA	tRX-Und-NNN-2599	tRX-Und-NNN-2599	tRX-Und-NNN-2599	tRX-Und-NNN-2599	tRX-Und-NNN-2599	tRX-Und-NNN-2599	tRX-Und-NNN-2599	tRX-Und-NNN-2599	tRX-Und-NNN-2599	tRX-Und-NNN-2599	tRX-Und-NNN-2599	tRX-Und-NNN-2599	tRX-Und-NNN-2599	tRX-Und-NNN-2599	tRX-Und-NNN-2599	NA
mm10.tRX-Ser-NNN-10966-260	tRX-Ser-NNN-10966	NA	NA	NA	NA	NA	NA	NA	NA	NA	NA	NA	NA	NA	NA	NA	tRX-Ser-NNN-10966	NA
mm10.tRX-Ala-NNN-1934-1	tRX-Ala-NNN-1934	NA	tRX-Ala-NNN-1934	tRX-Ala-NNN-1934	tRX-Ala-NNN-1934	tRX-Ala-NNN-1934	tRX-Ala-NNN-1934	tRX-Ala-NNN-1934	tRX-Ala-NNN-1934	tRX-Ala-NNN-1934	tRX-Ala-NNN-1934	tRX-Ala-NNN-1934	tRX-Ala-NNN-1934	tRX-Ala-NNN-1934	tRX-Ala-NNN-1934	tRX-Ala-NNN-1934	tRX-Ala-NNN-1934	Unk
mm10.tRX-Ile-NNN-96-1	tRX-Ile-NNN-96	tRX-Ile-NNN-96	tRX-Ile-NNN-96	tRX-Ile-NNN-96	tRX-Ile-NNN-96	tRX-Ile-NNN-96	tRX-Ile-NNN-96	tRX-Ile-NNN-96	tRX-Ile-NNN-96	tRX-Ile-NNN-96	alttRNA-Ile-NNN-39	tRX-Ile-NNN-96	tRX-Ile-NNN-96	tRX-Ile-NNN-96	tRX-Ile-NNN-96	tRX-Ile-NNN-96	tRX-Ile-NNN-96	NA
mm10.tRX-Leu-NNN-1533-1	tRX-Leu-NNN-1533	alttRNA-Leu-NNN-213	tRX-Leu-NNN-1533	tRX-Leu-NNN-1533	tRX-Leu-NNN-1533	tRX-Leu-NNN-1533	tRX-Leu-NNN-1533	tRX-Leu-NNN-1533	tRX-Leu-NNN-1533	tRX-Leu-NNN-1533	tRX-Leu-NNN-1533	tRX-Leu-NNN-1533	tRX-Leu-NNN-1533	tRX-Leu-NNN-1533	tRX-Leu-NNN-1533	tRX-Leu-NNN-1533	tRX-Leu-NNN-1533	NA
mm10.tRX-Asn-NNN-1437-1	tRX-Asn-NNN-1437	tRX-Asn-NNN-1437	tRX-Asn-NNN-1437	tRX-Asn-NNN-1437	tRX-Asn-NNN-1437	tRX-Asn-NNN-1437	tRX-Asn-NNN-1437	tRX-Asn-NNN-1437	tRX-Asn-NNN-1437	tRX-Asn-NNN-1437	tRX-Asn-NNN-1437	tRX-Asn-NNN-1437	tRX-Asn-NNN-1437	tRX-Asn-NNN-1437	tRX-Asn-NNN-1437	tRX-Asn-NNN-1437	tRX-Asn-NNN-1437	NA
mm10.tRX-Ser-NNN-4124-1	tRX-Ser-NNN-4124	tRX-Ser-NNN-4124	NA	NA	NA	tRX-Ser-NNN-4124	tRX-Ser-NNN-4124	tRX-Ser-NNN-4124	tRX-Ser-NNN-4124	tRX-Ser-NNN-4124	tRX-Ser-NNN-4124	NA	tRX-Ser-NNN-4124	NA	NA	NA	tRX-Ser-NNN-4124	alttRNA-Ser-NNN-1492
mm10.tRX-Ser-NNN-6966-1	tRX-Ser-NNN-6966	alttRNA-Ser-NNN-1494	NA	tRX-Ser-NNN-6966	tRX-Ser-NNN-6966	tRX-Ser-NNN-6966	NA	NA	NA	NA	NA	NA	NA	tRX-Ser-NNN-6966	tRX-Ser-NNN-6966	NA	tRX-Ser-NNN-6966	Unk
mm10.tRX-Ser-NNN-5810-1	tRX-Ser-NNN-5810	alttRNA-Ser-NNN-1496	tRX-Ser-NNN-5810	tRX-Ser-NNN-5810	tRX-Ser-NNN-5810	tRX-Ser-NNN-5810	tRX-Ser-NNN-5810	tRX-Ser-NNN-5810	tRX-Ser-NNN-5810	tRX-Ser-NNN-5810	tRX-Ser-NNN-5810	tRX-Ser-NNN-5810	tRX-Ser-NNN-5810	tRX-Ser-NNN-5810	alttRNA-Ser-NNN-1497	tRX-Ser-NNN-5810	tRX-Ser-NNN-5810	NA
mm10.tRX-Ala-NNN-1915-1	tRX-Ala-NNN-1915	NA	NA	NA	NA	NA	NA	tRX-Ala-NNN-1915	NA	NA	NA	NA	NA	NA	NA	NA	tRX-Ala-NNN-1915	NA
mm10.tRX-Ser-NNN-14407-8	tRX-Ser-NNN-14407	tRX-Ser-NNN-14507	tRX-Ser-NNN-14407	tRX-Ser-NNN-14407	tRX-Ser-NNN-14407	tRX-Ser-NNN-14407	tRX-Ser-NNN-14407	tRX-Ser-NNN-14407	tRX-Ser-NNN-14407	tRX-Ser-NNN-14407	tRX-Ser-NNN-14407	tRX-Ser-NNN-14407	tRX-Ser-NNN-14407	tRX-Ser-NNN-14407	NA	tRX-Ser-NNN-14407	tRX-Ser-NNN-14407	NA
mm10.tRX-Leu-NNN-4-1	tRX-Leu-NNN-4	alttRNA-Leu-NNN-216	tRX-Leu-NNN-4	tRX-Leu-NNN-4	tRX-Leu-NNN-4	tRX-Leu-NNN-4	tRX-Leu-NNN-4	alttRNA-Leu-NNN-215	tRX-Leu-NNN-4	tRX-Leu-NNN-4	alttRNA-Leu-NNN-217	alttRNA-Leu-NNN-215	tRX-Leu-NNN-4	tRX-Leu-NNN-4	alttRNA-Leu-NNN-215	tRX-Leu-NNN-4	tRX-Leu-NNN-4	Unk
mm10.tRX-Ser-NNN-4976-11	tRX-Ser-NNN-4976	NA	tRX-Ser-NNN-4976	tRX-Ser-NNN-4976	tRX-Ser-NNN-4976	tRX-Ser-NNN-4976	tRX-Ser-NNN-4976	tRX-Ser-NNN-4976	tRX-Ser-NNN-4976	tRX-Ser-NNN-4976	tRX-Ser-NNN-6605	tRX-Ser-NNN-4976	tRX-Ser-NNN-4976	tRX-Ser-NNN-4976	tRX-Ser-NNN-6605	tRX-Ser-NNN-4976	tRX-Ser-NNN-4976	NA
mm10.tRX-Lys-NNN-69-1	tRX-Lys-NNN-69	alttRNA-Lys-NNN-24	NA	tRX-Lys-NNN-69	tRX-Lys-NNN-69	tRX-Lys-NNN-69	tRX-Lys-NNN-69	tRX-Lys-NNN-69	tRX-Lys-NNN-69	tRX-Lys-NNN-69	NA	tRX-Lys-NNN-69	tRX-Lys-NNN-69	tRX-Lys-NNN-69	NA	tRX-Lys-NNN-69	tRX-Lys-NNN-69	NA
mm10.tRX-Ser-NNN-10545-377	tRX-Ser-NNN-10545	NA	NA	tRX-Ser-NNN-10572	NA	tRX-Ser-NNN-10545	NA	tRX-Ser-NNN-10545	tRX-Ser-NNN-10545	NA	NA	tRX-Ser-NNN-10545	tRX-Ser-NNN-10545	NA	NA	tRX-Ser-NNN-10545	tRX-Ser-NNN-10545	NA
mm10.tRX-Ser-NNN-5102-2	tRX-Ser-NNN-5102	tRX-Ser-NNN-1252	tRX-Ser-NNN-5102	NA	tRX-Ser-NNN-5102	tRX-Ser-NNN-5102	tRX-Ser-NNN-5102	tRX-Ser-NNN-5102	tRX-Ser-NNN-5102	tRX-Ser-NNN-5102	tRX-Ser-NNN-5102	NA	NA	NA	NA	NA	tRX-Ser-NNN-5102	NA
mm10.tRX-Ser-NNN-8179-69	tRX-Ser-NNN-8179	tRX-Ser-NNN-8179	tRX-Ser-NNN-8179	tRX-Ser-NNN-8179	tRX-Ser-NNN-8179	tRX-Ser-NNN-8179	tRX-Ser-NNN-8179	tRX-Ser-NNN-8179	tRX-Ser-NNN-8179	NA	tRX-Ser-NNN-8179	tRX-Ser-NNN-8179	tRX-Ser-NNN-8179	tRX-Ser-NNN-8179	tRX-Ser-NNN-8179	tRX-Ser-NNN-8179	tRX-Ser-NNN-8179	alttRNA-Ser-NNN-1499
mm10.tRX-Ser-NNN-5424-4	tRX-Ser-NNN-5424	NA	tRX-Ser-NNN-5424	tRX-Ser-NNN-5424	tRX-Ser-NNN-5424	tRX-Ser-NNN-5424	tRX-Ser-NNN-5424	tRX-Ser-NNN-5424	Unk	tRX-Ser-NNN-5424	NA	tRX-Ser-NNN-5424	tRX-Ser-NNN-5424	tRX-Ser-NNN-5424	Unk	tRX-Ser-NNN-5424	tRX-Ser-NNN-5424	NA
mm10.tRX-Ser-NNN-8495-1	tRX-Ser-NNN-8495	NA	tRX-Ser-NNN-8495	tRX-Ser-NNN-8495	tRX-Ser-NNN-8495	tRX-Ser-NNN-8495	tRX-Ser-NNN-8495	tRX-Ser-NNN-8495	alttRNA-Ser-NNN-1503	tRX-Ser-NNN-8495	tRX-Ser-NNN-8495	tRX-Ser-NNN-8495	tRX-Ser-NNN-8495	tRX-Ser-NNN-8495	NA	tRX-Ser-NNN-8495	tRX-Ser-NNN-8495	NA
mm10.tRX-Ala-NNN-1747-1	tRX-Ala-NNN-1747	NA	tRX-Ala-NNN-1747	tRX-Ala-NNN-1747	tRX-Ala-NNN-1747	tRX-Ala-NNN-1747	tRX-Ala-NNN-1747	tRX-Ala-NNN-1747	tRX-Ala-NNN-1747	tRX-Ala-NNN-1747	NA	tRX-Ala-NNN-1747	tRX-Ala-NNN-1747	tRX-Ala-NNN-1747	tRX-Ala-NNN-1747	tRX-Ala-NNN-1747	tRX-Ala-NNN-1747	Unk
mm10.tRX-Ser-NNN-2249-1	tRX-Ser-NNN-2249	alttRNA-Ser-NNN-1505	tRX-Ser-NNN-2249	tRX-Ser-NNN-2249	tRX-Ser-NNN-2249	tRX-Ser-NNN-2249	tRX-Ser-NNN-2249	tRX-Ser-NNN-2249	tRX-Ser-NNN-2249	tRX-Ser-NNN-2249	tRX-Ser-NNN-2249	tRX-Ser-NNN-2249	tRX-Ser-NNN-2249	tRX-Ser-NNN-2249	tRX-Ser-NNN-2249	tRX-Ser-NNN-2249	tRX-Ser-NNN-2249	NA
mm10.tRX-Ser-NNN-12352-1	tRX-Ser-NNN-12352	NA	tRX-Ser-NNN-12352	tRX-Ser-NNN-12352	tRX-Ser-NNN-12352	tRX-Ser-NNN-12352	tRX-Ser-NNN-12352	tRX-Ser-NNN-12352	tRX-Ser-NNN-12352	tRX-Ser-NNN-12352	tRX-Ser-NNN-12352	tRX-Ser-NNN-12352	tRX-Ser-NNN-12352	tRX-Ser-NNN-12352	tRX-Ser-NNN-12352	tRX-Ser-NNN-12352	tRX-Ser-NNN-12352	NA
mm10.tRX-Leu-NNN-805-1	tRX-Leu-NNN-805	NA	tRX-Leu-NNN-805	NA	tRX-Leu-NNN-805	tRX-Leu-NNN-805	tRX-Leu-NNN-805	tRX-Leu-NNN-805	tRX-Leu-NNN-805	tRX-Leu-NNN-805	tRX-Leu-NNN-805	tRX-Leu-NNN-805	tRX-Leu-NNN-805	tRX-Leu-NNN-805	NA	NA	tRX-Leu-NNN-805	alttRNA-Leu-NNN-220
mm10.tRX-Asn-NNN-1-1	tRX-Asn-NNN-1	NA	tRX-Asn-NNN-1	tRX-Asn-NNN-1	tRX-Asn-NNN-1	tRX-Asn-NNN-1	tRX-Asn-NNN-1	tRX-Asn-NNN-1	tRX-Asn-NNN-1	tRX-Asn-NNN-1	tRX-Asn-NNN-1	tRX-Asn-NNN-1	tRX-Asn-NNN-1	tRX-Asn-NNN-1	tRX-Asn-NNN-1	tRX-Asn-NNN-1	tRX-Asn-NNN-1	NA
mm10.tRX-Leu-NNN-300-1	tRX-Leu-NNN-300	NA	tRX-Leu-NNN-300	tRX-Leu-NNN-300	tRX-Leu-NNN-300	tRX-Leu-NNN-300	alttRNA-Leu-NNN-222	tRX-Leu-NNN-300	NA	tRX-Leu-NNN-300	alttRNA-Leu-NNN-221	tRX-Leu-NNN-300	tRX-Leu-NNN-300	NA	NA	tRX-Leu-NNN-300	tRX-Leu-NNN-300	NA
mm10.tRX-Ser-NNN-4439-2	tRX-Ser-NNN-4439	NA	tRX-Ser-NNN-4439	tRX-Ser-NNN-4439	tRX-Ser-NNN-4439	tRX-Ser-NNN-4439	tRX-Ser-NNN-4439	tRX-Ser-NNN-4439	tRX-Ser-NNN-4439	tRX-Ser-NNN-4439	tRX-Ser-NNN-4439	tRX-Ser-NNN-4439	tRX-Ser-NNN-4439	tRX-Ser-NNN-4439	alttRNA-Ser-NNN-1508	tRX-Ser-NNN-4439	tRX-Ser-NNN-4439	NA
mm10.tRX-Gly-NNN-287-1	tRX-Gly-NNN-287	alttRNA-Gly-NNN-57	tRX-Gly-NNN-287	tRX-Gly-NNN-287	tRX-Gly-NNN-287	tRX-Gly-NNN-287	tRX-Gly-NNN-287	tRX-Gly-NNN-287	tRX-Gly-NNN-287	tRX-Gly-NNN-287	alttRNA-Gly-NNN-57	tRX-Gly-NNN-287	tRX-Gly-NNN-287	tRX-Gly-NNN-287	alttRNA-Gly-NNN-57	tRX-Gly-NNN-287	tRX-Gly-NNN-287	Unk
mm10.tRX-Arg-NNN-483-1	tRX-Arg-NNN-483	tRX-Arg-NNN-483	tRX-Arg-NNN-483	tRX-Arg-NNN-483	tRX-Arg-NNN-483	tRX-Arg-NNN-483	tRX-Arg-NNN-483	tRX-Arg-NNN-483	tRX-Arg-NNN-483	tRX-Arg-NNN-483	alttRNA-Arg-NNN-76	tRX-Arg-NNN-483	tRX-Arg-NNN-483	tRX-Arg-NNN-483	tRX-Arg-NNN-483	tRX-Arg-NNN-483	tRX-Arg-NNN-483	Unk
mm10.tRX-Und-NNN-3148-1	tRX-Und-NNN-3148	tRX-Und-NNN-3148	tRX-Und-NNN-3148	tRX-Und-NNN-3148	tRX-Und-NNN-3148	tRX-Und-NNN-3148	tRX-Und-NNN-3148	tRX-Und-NNN-3148	tRX-Und-NNN-3148	tRX-Und-NNN-3148	tRX-Und-NNN-3148	tRX-Und-NNN-3148	tRX-Und-NNN-3148	tRX-Und-NNN-3148	tRX-Und-NNN-3148	tRX-Und-NNN-3148	tRX-Und-NNN-3148	Unk
mm10.tRX-Ala-NNN-1329-1	tRX-Ala-NNN-1329	alttRNA-Ala-NNN-228	tRX-Ala-NNN-1329	tRX-Ala-NNN-1329	tRX-Ala-NNN-1329	tRX-Ala-NNN-1329	tRX-Ala-NNN-1329	tRX-Ala-NNN-1329	tRX-Ala-NNN-1329	tRX-Ala-NNN-1329	tRX-Ala-NNN-1329	alttRNA-Ala-NNN-230	tRX-Ala-NNN-1329	tRX-Ala-NNN-1329	alttRNA-Ala-NNN-229	tRX-Ala-NNN-1329	tRX-Ala-NNN-1329	alttRNA-Ala-NNN-231
mm10.tRX-Ser-NNN-3492-1	tRX-Ser-NNN-3492	NA	tRX-Ser-NNN-3492	tRX-Ser-NNN-3492	tRX-Ser-NNN-3492	tRX-Ser-NNN-3492	tRX-Ser-NNN-3492	tRX-Ser-NNN-3492	tRX-Ser-NNN-3492	tRX-Ser-NNN-3492	tRX-Ser-NNN-3492	tRX-Ser-NNN-3492	tRX-Ser-NNN-3492	tRX-Ser-NNN-3492	tRX-Ser-NNN-3492	tRX-Ser-NNN-3492	tRX-Ser-NNN-3492	NA
mm10.tRX-Ser-NNN-14282-1	tRX-Ser-NNN-14282	NA	tRX-Ser-NNN-14282	tRX-Ser-NNN-14282	tRX-Ser-NNN-14282	tRX-Ser-NNN-14282	tRX-Ser-NNN-14282	tRX-Ser-NNN-14282	tRX-Ser-NNN-14282	tRX-Ser-NNN-14282	tRX-Ser-NNN-14282	tRX-Ser-NNN-14282	tRX-Ser-NNN-14282	tRX-Ser-NNN-14282	tRX-Ser-NNN-14282	tRX-Ser-NNN-14282	tRX-Ser-NNN-14282	NA
mm10.tRX-Asn-NNN-1120-1	tRX-Asn-NNN-1120	NA	tRX-Asn-NNN-1120	tRX-Asn-NNN-1120	tRX-Asn-NNN-1120	tRX-Asn-NNN-1120	tRX-Asn-NNN-1120	tRX-Asn-NNN-1120	tRX-Asn-NNN-1120	tRX-Asn-NNN-1120	alttRNA-Asn-NNN-163	tRX-Asn-NNN-1120	tRX-Asn-NNN-1120	tRX-Asn-NNN-1120	tRX-Asn-NNN-1120	tRX-Asn-NNN-1120	tRX-Asn-NNN-1120	NA
mm10.tRX-Ser-NNN-12077-1	tRX-Ser-NNN-12077	alttRNA-Ser-NNN-1512	tRX-Ser-NNN-12077	tRX-Ser-NNN-12077	tRX-Ser-NNN-12077	tRX-Ser-NNN-12077	tRX-Ser-NNN-12077	tRX-Ser-NNN-12077	tRX-Ser-NNN-12077	tRX-Ser-NNN-12077	tRX-Ser-NNN-12077	tRX-Ser-NNN-12077	tRX-Ser-NNN-12077	tRX-Ser-NNN-12077	tRX-Ser-NNN-12077	tRX-Ser-NNN-12077	tRX-Ser-NNN-12077	NA
mm10.tRX-Ser-NNN-3299-5	tRX-Ser-NNN-3299	NA	tRX-Ser-NNN-3299	tRX-Ser-NNN-3299	tRX-Ser-NNN-3299	tRX-Ser-NNN-3299	tRX-Ser-NNN-3299	tRX-Ser-NNN-3299	tRX-Ser-NNN-3299	tRX-Ser-NNN-3299	NA	tRX-Ser-NNN-3299	tRX-Ser-NNN-3299	tRX-Ser-NNN-3299	alttRNA-Ser-NNN-1513	tRX-Ser-NNN-3299	tRX-Ser-NNN-3299	NA
mm10.tRX-Ser-NNN-6625-59	tRX-Ser-NNN-6625	alttRNA-Ser-NNN-1514	tRX-Ser-NNN-6625	tRX-Ser-NNN-6625	tRX-Ser-NNN-6625	tRX-Ser-NNN-6866	tRX-Ser-NNN-6625	tRX-Ser-NNN-6625	tRX-Ser-NNN-6625	tRX-Ser-NNN-6625	tRX-Ser-NNN-6625	tRX-Ser-NNN-6625	NA	NA	tRX-Ser-NNN-6866	NA	tRX-Ser-NNN-6625	NA
mm10.tRX-Ser-NNN-4510-1	tRX-Ser-NNN-4510	tRX-Ser-NNN-4510	tRX-Ser-NNN-4510	tRX-Ser-NNN-4510	tRX-Ser-NNN-4510	tRX-Ser-NNN-4510	tRX-Ser-NNN-4510	tRX-Ser-NNN-4510	tRX-Ser-NNN-4510	tRX-Ser-NNN-4510	alttRNA-Ser-NNN-1517	tRX-Ser-NNN-4510	tRX-Ser-NNN-4510	tRX-Ser-NNN-4510	alttRNA-Ser-NNN-1517	tRX-Ser-NNN-4510	tRX-Ser-NNN-4510	NA
mm10.tRX-Ser-NNN-13311-207	tRX-Ser-NNN-13331	NA	NA	tRX-Ser-NNN-13331	NA	tRX-Ser-NNN-13331	tRX-Ser-NNN-13331	NA	tRX-Ser-NNN-13331	tRX-Ser-NNN-13331	NA	tRX-Ser-NNN-13331	tRX-Ser-NNN-13331	tRX-Ser-NNN-13331	NA	NA	alttRNA-Ser-NNN-697	NA
mm10.tRX-Ser-NNN-1814-1	tRX-Ser-NNN-1814	alttRNA-Ser-NNN-1519	tRX-Ser-NNN-6435	tRX-Ser-NNN-1814	tRX-Ser-NNN-1814	tRX-Ser-NNN-1814	tRX-Ser-NNN-1814	tRX-Ser-NNN-1814	tRX-Ser-NNN-1814	tRX-Ser-NNN-1814	tRX-Ser-NNN-1814	tRX-Ser-NNN-1814	tRX-Ser-NNN-1814	tRX-Ser-NNN-1814	alttRNA-Ser-NNN-1520	tRX-Ser-NNN-1814	tRX-Ser-NNN-1814	NA
mm10.tRX-Ser-NNN-10904-1	tRX-Ser-NNN-10904	NA	tRX-Ser-NNN-10904	tRX-Ser-NNN-10904	tRX-Ser-NNN-10904	tRX-Ser-NNN-10904	tRX-Ser-NNN-10904	tRX-Ser-NNN-10904	tRX-Ser-NNN-10904	tRX-Ser-NNN-10904	NA	tRX-Ser-NNN-10904	tRX-Ser-NNN-10904	tRX-Ser-NNN-10904	NA	NA	tRX-Ser-NNN-10904	NA
mm10.tRX-Ser-NNN-1485-1	tRX-Ser-NNN-1485	tRX-Ser-NNN-1485	tRX-Ser-NNN-1485	tRX-Ser-NNN-1485	tRX-Ser-NNN-1485	tRX-Ser-NNN-1485	tRX-Ser-NNN-1485	tRX-Ser-NNN-1485	tRX-Ser-NNN-1485	tRX-Ser-NNN-1485	tRX-Ser-NNN-1485	tRX-Ser-NNN-1485	tRX-Ser-NNN-1485	tRX-Ser-NNN-1485	tRX-Ser-NNN-1485	tRX-Ser-NNN-1485	tRX-Ser-NNN-1485	alttRNA-Ser-NNN-1523
mm10.tRX-Asn-NNN-481-1	tRX-Asn-NNN-481	alttRNA-Asn-NNN-165	tRX-Asn-NNN-481	tRX-Asn-NNN-481	tRX-Asn-NNN-481	tRX-Asn-NNN-481	tRX-Asn-NNN-481	tRX-Asn-NNN-481	tRX-Asn-NNN-481	tRX-Asn-NNN-481	alttRNA-Asn-NNN-166	tRX-Asn-NNN-481	tRX-Asn-NNN-481	tRX-Asn-NNN-481	alttRNA-Asn-NNN-166	tRX-Asn-NNN-481	tRX-Asn-NNN-481	NA
mm10.tRX-Asn-NNN-1042-1	tRX-Asn-NNN-1042	NA	tRX-Asn-NNN-1042	tRX-Asn-NNN-1042	tRX-Asn-NNN-1042	tRX-Asn-NNN-1042	tRX-Asn-NNN-1042	tRX-Asn-NNN-1042	tRX-Asn-NNN-1042	tRX-Asn-NNN-1042	tRX-Asn-NNN-1042	tRX-Asn-NNN-1042	tRX-Asn-NNN-1042	tRX-Asn-NNN-1042	NA	tRX-Asn-NNN-1042	tRX-Asn-NNN-1042	NA
mm10.tRX-Ser-NNN-9779-4	tRX-Ser-NNN-9779	NA	NA	NA	NA	NA	NA	NA	NA	NA	NA	NA	NA	NA	NA	NA	tRX-Ser-NNN-9779	NA
mm10.tRX-Ser-NNN-7341-1	tRX-Ser-NNN-7341	tRX-Ser-NNN-7341	tRX-Ser-NNN-7341	tRX-Ser-NNN-7341	tRX-Ser-NNN-7341	tRX-Ser-NNN-7341	tRX-Ser-NNN-7341	tRX-Ser-NNN-7341	tRX-Ser-NNN-7341	tRX-Ser-NNN-7341	tRX-Ser-NNN-7341	tRX-Ser-NNN-7341	tRX-Ser-NNN-7341	alttRNA-Ser-NNN-1526	alttRNA-Ser-NNN-1526	tRX-Ser-NNN-7341	tRX-Ser-NNN-7341	Unk
mm10.tRX-Ser-NNN-7836-1	tRX-Ser-NNN-7836	alttRNA-Ser-NNN-1528	alttRNA-Ser-NNN-1529	tRX-Ser-NNN-7836	NA	NA	NA	tRX-Ser-NNN-7836	NA	tRX-Ser-NNN-7836	alttRNA-Ser-NNN-1529	tRX-Ser-NNN-7836	tRX-Ser-NNN-7836	NA	tRX-Ser-NNN-7836	tRX-Ser-NNN-7836	NA	NA
mm10.tRX-Ser-NNN-830-1	tRX-Ser-NNN-830	alttRNA-Ser-NNN-1531	tRX-Ser-NNN-830	tRX-Ser-NNN-830	tRX-Ser-NNN-830	tRX-Ser-NNN-83	tRX-Ser-NNN-83	tRX-Ser-NNN-830	alttRNA-Ser-NNN-1533	tRX-Ser-NNN-83	tRX-Ser-NNN-830	tRX-Ser-NNN-830	tRX-Ser-NNN-830	tRX-Ser-NNN-830	NA	tRX-Ser-NNN-830	tRX-Ser-NNN-830	NA
mm10.tRX-Ser-NNN-546-1	tRX-Ser-NNN-546	alttRNA-Ser-NNN-1535	alttRNA-Ser-NNN-1536	alttRNA-Ser-NNN-1536	tRX-Ser-NNN-546	tRX-Ser-NNN-546	tRX-Ser-NNN-546	tRX-Ser-NNN-546	tRX-Ser-NNN-546	alttRNA-Ser-NNN-1536	tRX-Ser-NNN-545	alttRNA-Ser-NNN-1536	tRX-Ser-NNN-546	tRX-Ser-NNN-546	NA	tRX-Ser-NNN-546	tRX-Ser-NNN-546	NA
mm10.tRX-Asn-NNN-868-1	tRX-Asn-NNN-868	NA	tRX-Asn-NNN-868	tRX-Asn-NNN-868	tRX-Asn-NNN-868	tRX-Asn-NNN-868	tRX-Asn-NNN-868	tRX-Asn-NNN-868	tRX-Asn-NNN-868	tRX-Asn-NNN-868	NA	tRX-Asn-NNN-868	tRX-Asn-NNN-868	tRX-Asn-NNN-868	alttRNA-Asn-NNN-169	tRX-Asn-NNN-868	tRX-Asn-NNN-868	alttRNA-Asn-NNN-170
mm10.tRX-Ser-NNN-4859-1	tRX-Ser-NNN-4859	NA	NA	tRX-Ser-NNN-4859	NA	NA	NA	tRX-Ser-NNN-4859	NA	NA	NA	NA	NA	tRX-Ser-NNN-4859	NA	NA	tRX-Ser-NNN-4859	NA
mm10.tRX-Ser-NNN-10459-1	tRX-Ser-NNN-10459	NA	NA	alttRNA-Ser-NNN-1539	NA	tRX-Ser-NNN-10459	tRX-Ser-NNN-10459	tRX-Ser-NNN-10459	tRX-Ser-NNN-10459	tRX-Ser-NNN-10459	NA	NA	tRX-Ser-NNN-10459	NA	NA	NA	NA	NA
mm10.tRX-Ser-NNN-4439-5	tRX-Ser-NNN-4439	tRX-Ser-NNN-4439	tRX-Ser-NNN-4439	tRX-Ser-NNN-4439	tRX-Ser-NNN-4439	tRX-Ser-NNN-4439	tRX-Ser-NNN-4439	tRX-Ser-NNN-4439	tRX-Ser-NNN-4439	tRX-Ser-NNN-4439	tRX-Ser-NNN-4439	NA	tRX-Ser-NNN-4439	tRX-Ser-NNN-4439	tRX-Ser-NNN-4439	tRX-Ser-NNN-4439	tRX-Ser-NNN-4439	NA
mm10.tRX-Leu-NNN-1513-1	tRX-Leu-NNN-1513	NA	NA	tRX-Leu-NNN-1513	tRX-Leu-NNN-1513	tRX-Leu-NNN-1513	tRX-Leu-NNN-1513	tRX-Leu-NNN-1513	NA	tRX-Leu-NNN-1513	NA	tRX-Leu-NNN-1513	tRX-Leu-NNN-1513	NA	NA	tRX-Leu-NNN-1513	tRX-Leu-NNN-1513	NA
mm10.tRX-Ser-NNN-6169-1	tRX-Ser-NNN-6169	tRX-Ser-NNN-7156	tRX-Ser-NNN-6169	tRX-Ser-NNN-6169	tRX-Ser-NNN-6169	tRX-Ser-NNN-6169	tRX-Ser-NNN-6169	tRX-Ser-NNN-6440	tRX-Ser-NNN-6169	tRX-Ser-NNN-6169	tRX-Ser-NNN-4881	tRX-Ser-NNN-6169	tRX-Ser-NNN-6169	tRX-Ser-NNN-6169	NA	tRX-Ser-NNN-6169	tRX-Ser-NNN-6169	alttRNA-Ser-NNN-1543
mm10.tRX-Ser-NNN-10925-2	tRX-Ser-NNN-10925	NA	tRX-Ser-NNN-10925	tRX-Ser-NNN-10925	tRX-Ser-NNN-10925	tRX-Ser-NNN-10925	tRX-Ser-NNN-10925	tRX-Ser-NNN-10925	tRX-Ser-NNN-10925	tRX-Ser-NNN-10925	tRX-Ser-NNN-10925	tRX-Ser-NNN-10925	tRX-Ser-NNN-10925	tRX-Ser-NNN-10925	alttRNA-Ser-NNN-1545	tRX-Ser-NNN-10925	tRX-Ser-NNN-10925	NA
mm10.tRX-Und-NNN-557-1	tRX-Und-NNN-557	alttRNA-Und-NNN-468	tRX-Und-NNN-557	alttRNA-Und-NNN-467	tRX-Und-NNN-557	tRX-Und-NNN-557	tRX-Und-NNN-557	tRX-Und-NNN-557	tRX-Und-NNN-557	tRX-Und-NNN-557	alttRNA-Und-NNN-468	tRX-Und-NNN-557	tRX-Und-NNN-557	alttRNA-Und-NNN-467	tRX-Und-NNN-557	alttRNA-Und-NNN-467	tRX-Und-NNN-557	alttRNA-Und-NNN-469
mm10.tRX-Ser-NNN-11199-7	tRX-Ser-NNN-11199	NA	tRX-Ser-NNN-11199	tRX-Ser-NNN-11199	tRX-Ser-NNN-11199	tRX-Ser-NNN-11199	tRX-Ser-NNN-11199	tRX-Ser-NNN-11199	tRX-Ser-NNN-11199	tRX-Ser-NNN-11199	NA	tRX-Ser-NNN-11199	tRX-Ser-NNN-11199	tRX-Ser-NNN-11199	NA	tRX-Ser-NNN-11199	tRX-Ser-NNN-11199	NA
mm10.tRX-Ser-NNN-10545-456	tRX-Ser-NNN-10545	NA	tRX-Ser-NNN-10572	NA	NA	tRX-Ser-NNN-10545	NA	NA	tRX-Ser-NNN-10572	alttRNA-Ser-NNN-1546	NA	tRX-Ser-NNN-10572	tRX-Ser-NNN-10545	NA	NA	NA	tRX-Ser-NNN-10545	NA
mm10.tRX-Ser-NNN-10912-1	tRX-Ser-NNN-10912	NA	tRX-Ser-NNN-10912	tRX-Ser-NNN-10912	tRX-Ser-NNN-10912	tRX-Ser-NNN-10912	tRX-Ser-NNN-10912	tRX-Ser-NNN-10912	tRX-Ser-NNN-10912	tRX-Ser-NNN-10912	tRX-Ser-NNN-10912	tRX-Ser-NNN-10912	tRX-Ser-NNN-10912	tRX-Ser-NNN-10912	tRX-Ser-NNN-10912	tRX-Ser-NNN-10912	tRX-Ser-NNN-10912	alttRNA-Ser-NNN-1548
mm10.tRX-Ser-NNN-2205-91	tRX-Ser-NNN-2228	tRX-Ser-NNN-2228	tRX-Ser-NNN-8346	tRX-Ser-NNN-8346	tRX-Ser-NNN-8346	tRX-Ser-NNN-8346	tRX-Ser-NNN-8346	tRX-Ser-NNN-2228	tRX-Ser-NNN-8346	tRX-Ser-NNN-8346	tRX-Ser-NNN-2228	tRX-Ser-NNN-8346	tRX-Ser-NNN-8346	tRX-Ser-NNN-8346	tRX-Ser-NNN-8346	tRX-Ser-NNN-8346	tRX-Ser-NNN-2228	NA
mm10.tRX-Ser-NNN-2243-1	tRX-Ser-NNN-2243	tRX-Ser-NNN-2243	tRX-Ser-NNN-2243	tRX-Ser-NNN-2609	tRX-Ser-NNN-797	tRX-Ser-NNN-797	tRX-Ser-NNN-797	tRX-Ser-NNN-2609	tRX-Ser-NNN-2609	tRX-Ser-NNN-2609	tRX-Ser-NNN-797	tRX-Ser-NNN-2609	tRX-Ser-NNN-2609	tRX-Ser-NNN-2609	NA	tRX-Ser-NNN-2609	tRX-Ser-NNN-2243	alttRNA-Ser-NNN-1552
mm10.tRX-Ser-NNN-5825-2	tRX-Ser-NNN-5825	NA	tRX-Ser-NNN-5825	tRX-Ser-NNN-5825	tRX-Ser-NNN-5825	tRX-Ser-NNN-5825	tRX-Ser-NNN-5825	tRX-Ser-NNN-5825	tRX-Ser-NNN-5825	tRX-Ser-NNN-5825	NA	tRX-Ser-NNN-5825	tRX-Ser-NNN-5825	tRX-Ser-NNN-5825	NA	tRX-Ser-NNN-5825	tRX-Ser-NNN-5825	NA
mm10.tRX-Ser-NNN-9492-1	tRX-Ser-NNN-9492	NA	NA	tRX-Ser-NNN-9492	tRX-Ser-NNN-9492	tRX-Ser-NNN-9492	tRX-Ser-NNN-9492	tRX-Ser-NNN-9492	tRX-Ser-NNN-9492	tRX-Ser-NNN-9492	alttRNA-Ser-NNN-1556	tRX-Ser-NNN-9492	tRX-Ser-NNN-9492	tRX-Ser-NNN-9492	tRX-Ser-NNN-9492	tRX-Ser-NNN-9492	tRX-Ser-NNN-9492	NA
mm10.tRX-Ser-NNN-10719-1	tRX-Ser-NNN-10719	tRX-Ser-NNN-10454	tRX-Ser-NNN-10719	NA	tRX-Ser-NNN-10719	tRX-Ser-NNN-10719	tRX-Ser-NNN-10719	tRX-Ser-NNN-10719	tRX-Ser-NNN-10719	tRX-Ser-NNN-10719	alttRNA-Ser-NNN-1559	tRX-Ser-NNN-10719	tRX-Ser-NNN-10719	tRX-Ser-NNN-10719	tRX-Ser-NNN-10966	tRX-Ser-NNN-10719	tRX-Ser-NNN-10719	NA
mm10.tRX-Ser-NNN-8847-1	tRX-Ser-NNN-8847	NA	alttRNA-Ser-NNN-1561	tRX-Ser-NNN-8847	tRX-Ser-NNN-8847	tRX-Ser-NNN-8847	tRX-Ser-NNN-8847	alttRNA-Ser-NNN-1561	tRX-Ser-NNN-8847	tRX-Ser-NNN-8847	alttRNA-Ser-NNN-1561	tRX-Ser-NNN-8847	tRX-Ser-NNN-8847	tRX-Ser-NNN-8847	alttRNA-Ser-NNN-1561	tRX-Ser-NNN-8847	tRX-Ser-NNN-8847	alttRNA-Ser-NNN-1562
mm10.tRX-Ser-NNN-4401-5	tRX-Ser-NNN-4401	tRX-Ser-NNN-4401	tRX-Ser-NNN-4401	tRX-Ser-NNN-4401	tRX-Ser-NNN-4401	tRX-Ser-NNN-4401	tRX-Ser-NNN-4401	tRX-Ser-NNN-4401	tRX-Ser-NNN-4401	tRX-Ser-NNN-4401	tRX-Ser-NNN-4401	tRX-Ser-NNN-4401	tRX-Ser-NNN-4401	tRX-Ser-NNN-4401	NA	tRX-Ser-NNN-4401	tRX-Ser-NNN-4401	NA
mm10.tRX-Ser-NNN-9437-1	tRX-Ser-NNN-9437	tRX-Ser-NNN-9437	NA	tRX-Ser-NNN-9437	tRX-Ser-NNN-9437	tRX-Ser-NNN-9437	tRX-Ser-NNN-9437	tRX-Ser-NNN-9437	tRX-Ser-NNN-9437	tRX-Ser-NNN-9437	tRX-Ser-NNN-9437	tRX-Ser-NNN-9437	tRX-Ser-NNN-9437	tRX-Ser-NNN-9437	tRX-Ser-NNN-9437	tRX-Ser-NNN-9437	tRX-Ser-NNN-9437	NA
mm10.tRX-Und-NNN-1622-1	tRX-Und-NNN-1622	NA	tRX-Und-NNN-1622	tRX-Und-NNN-1622	tRX-Und-NNN-1622	tRX-Und-NNN-1622	tRX-Und-NNN-1622	tRX-Und-NNN-1622	tRX-Und-NNN-1622	tRX-Und-NNN-1622	NA	tRX-Und-NNN-1622	tRX-Und-NNN-1622	tRX-Und-NNN-1622	tRX-Und-NNN-1622	tRX-Und-NNN-1622	tRX-Und-NNN-1622	Unk
mm10.tRX-Ser-NNN-13745-80	tRX-Ser-NNN-13745	NA	NA	NA	tRX-Ser-NNN-13745	tRX-Ser-NNN-13745	tRX-Ser-NNN-13745	tRX-Ser-NNN-13745	tRX-Ser-NNN-13745	tRX-Ser-NNN-13745	NA	tRX-Ser-NNN-13745	tRX-Ser-NNN-13745	tRX-Ser-NNN-13745	NA	tRX-Ser-NNN-13745	tRX-Ser-NNN-13745	NA
mm10.tRX-Ser-NNN-10545-303	tRX-Ser-NNN-10545	NA	NA	NA	NA	NA	NA	NA	NA	NA	NA	NA	NA	NA	tRX-Ser-NNN-10545	NA	NA	NA
mm10.tRX-Ile-NNN-183-1	tRX-Ile-NNN-183	NA	tRX-Ile-NNN-183	tRX-Ile-NNN-183	tRX-Ile-NNN-183	tRX-Ile-NNN-183	tRX-Ile-NNN-183	tRX-Ile-NNN-183	tRX-Ile-NNN-183	tRX-Ile-NNN-183	alttRNA-Ile-NNN-41	tRX-Ile-NNN-183	tRX-Ile-NNN-183	tRX-Ile-NNN-183	alttRNA-Ile-NNN-41	tRX-Ile-NNN-183	tRX-Ile-NNN-183	NA
mm10.tRX-Ser-NNN-2205-116	tRX-Ser-NNN-2228	alttRNA-Asn-NNN-4006	tRX-Ser-NNN-2228	tRX-Ser-NNN-2228	tRX-Ser-NNN-12323	tRX-Ser-NNN-12323	tRX-Ser-NNN-12323	tRX-Ser-NNN-2228	tRX-Ser-NNN-2228	tRX-Ser-NNN-2228	alttRNA-Ser-NNN-1565	tRX-Ser-NNN-2228	tRX-Ser-NNN-2228	tRX-Ser-NNN-2228	tRX-Ser-NNN-10686	Unk	tRX-Ser-NNN-2228	NA
mm10.tRX-Ser-NNN-10545-1357	tRX-Ser-NNN-10545	NA	NA	NA	NA	NA	NA	NA	NA	NA	NA	NA	NA	NA	NA	NA	tRX-Ser-NNN-10572	NA
mm10.tRX-Ser-NNN-7109-1	tRX-Ser-NNN-7109	alttRNA-Ser-NNN-1568	tRX-Ser-NNN-7109	tRX-Ser-NNN-7109	tRX-Ser-NNN-7109	tRX-Ser-NNN-7109	tRX-Ser-NNN-7109	tRX-Ser-NNN-7109	tRX-Ser-NNN-7109	tRX-Ser-NNN-7109	tRX-Ser-NNN-7109	tRX-Ser-NNN-7109	tRX-Ser-NNN-7109	tRX-Ser-NNN-7109	tRX-Ser-NNN-7109	tRX-Ser-NNN-7109	tRX-Ser-NNN-7109	NA
mm10.tRX-Ser-NNN-8869-2	tRX-Ser-NNN-8869	tRX-Ser-NNN-8869	tRX-Ser-NNN-8869	tRX-Ser-NNN-8869	tRX-Ser-NNN-8869	tRX-Ser-NNN-8869	tRX-Ser-NNN-8869	tRX-Ser-NNN-8869	tRX-Ser-NNN-8869	tRX-Ser-NNN-8869	NA	tRX-Ser-NNN-8869	tRX-Ser-NNN-8869	tRX-Ser-NNN-8869	tRX-Ser-NNN-9119	tRX-Ser-NNN-8869	tRX-Ser-NNN-8869	NA
mm10.tRX-Ser-NNN-8802-1	tRX-Ser-NNN-8802	NA	tRX-Ser-NNN-8802	tRX-Ser-NNN-8802	NA	tRX-Ser-NNN-8802	tRX-Ser-NNN-8802	tRX-Ser-NNN-8802	tRX-Ser-NNN-8802	tRX-Ser-NNN-8802	tRX-Ser-NNN-10545	tRX-Ser-NNN-8802	NA	tRX-Ser-NNN-8802	NA	tRX-Ser-NNN-8802	tRX-Ser-NNN-8802	NA
mm10.tRX-Ser-NNN-1301-4	tRX-Ser-NNN-1301	tRX-Ser-NNN-2228	tRX-Ser-NNN-1301	tRX-Ser-NNN-1301	tRX-Ser-NNN-1301	tRX-Ser-NNN-1301	tRX-Ser-NNN-1301	tRX-Ser-NNN-1301	tRX-Ser-NNN-1301	tRX-Ser-NNN-1301	tRX-Ser-NNN-1301	tRX-Ser-NNN-1301	tRX-Ser-NNN-1301	tRX-Ser-NNN-1301	tRX-Ser-NNN-1301	tRX-Ser-NNN-1301	tRX-Ser-NNN-1301	NA
mm10.tRX-Ser-NNN-6922-113	tRX-Ser-NNN-6922	NA	tRX-Ser-NNN-6922	tRX-Ser-NNN-6922	tRX-Ser-NNN-6922	tRX-Ser-NNN-6922	tRX-Ser-NNN-6922	tRX-Ser-NNN-6922	tRX-Ser-NNN-6922	tRX-Ser-NNN-6922	tRX-Ser-NNN-6922	tRX-Ser-NNN-6922	tRX-Ser-NNN-6922	tRX-Ser-NNN-6922	tRX-Ser-NNN-6922	NA	tRX-Ser-NNN-6922	NA
mm10.tRX-Ser-NNN-9744-1	tRX-Ser-NNN-9744	alttRNA-Ser-NNN-1572	alttRNA-Ser-NNN-1571	alttRNA-Ser-NNN-1571	alttRNA-Ser-NNN-1571	tRX-Ser-NNN-9744	tRX-Ser-NNN-9744	tRX-Ser-NNN-9744	alttRNA-Ser-NNN-1571	tRX-Ser-NNN-9744	alttRNA-Ser-NNN-1571	alttRNA-Ser-NNN-1571	tRX-Ser-NNN-9744	alttRNA-Ser-NNN-1571	tRX-Ser-NNN-9744	alttRNA-Ser-NNN-1571	tRX-Ser-NNN-9744	NA
mm10.tRX-Ser-NNN-3476-1	tRX-Ser-NNN-3476	alttRNA-Ser-NNN-1575	alttRNA-Ser-NNN-1574	alttRNA-Ser-NNN-1574	tRX-Ser-NNN-3476	tRX-Ser-NNN-3476	tRX-Ser-NNN-3476	alttRNA-Ser-NNN-1574	alttRNA-Ser-NNN-1574	tRX-Ser-NNN-3476	tRX-Ser-NNN-3476	tRX-Ser-NNN-3476	tRX-Ser-NNN-3476	alttRNA-Ser-NNN-1574	tRX-Ser-NNN-3476	tRX-Ser-NNN-3476	tRX-Ser-NNN-3476	NA
mm10.tRX-Ser-NNN-10545-379	tRX-Ser-NNN-10545	NA	tRX-Ser-NNN-10545	Unk	tRX-Ser-NNN-10545	NA	Unk	tRX-Ser-NNN-10545	tRX-Ser-NNN-10545	tRX-Ser-NNN-10545	NA	tRX-Ser-NNN-10530	tRX-Ser-NNN-10545	tRX-Ser-NNN-10545	NA	Unk	NA	NA
mm10.tRX-Ser-NNN-1118-1	tRX-Ser-NNN-1118	alttRNA-Ser-NNN-1577	tRX-Ser-NNN-1118	tRX-Ser-NNN-1118	alttRNA-Ser-NNN-1577	tRX-Ser-NNN-1118	alttRNA-Ser-NNN-1577	alttRNA-Ser-NNN-1577	alttRNA-Ser-NNN-1577	tRX-Ser-NNN-1118	alttRNA-Ser-NNN-1577	alttRNA-Ser-NNN-1577	tRX-Ser-NNN-1118	tRX-Ser-NNN-1118	alttRNA-Ser-NNN-1577	alttRNA-Ser-NNN-1577	tRX-Ser-NNN-1118	NA
mm10.tRX-Thr-NNN-281-1	tRX-Thr-NNN-281	NA	tRX-Thr-NNN-281	tRX-Thr-NNN-281	tRX-Thr-NNN-281	tRX-Thr-NNN-281	tRX-Thr-NNN-281	tRX-Thr-NNN-281	tRX-Thr-NNN-281	tRX-Thr-NNN-281	alttRNA-Thr-NNN-64	tRX-Thr-NNN-281	tRX-Thr-NNN-281	tRX-Thr-NNN-281	alttRNA-Thr-NNN-65	alttRNA-Thr-NNN-64	tRX-Thr-NNN-281	NA
mm10.tRX-Asn-NNN-1964-1	tRX-Asn-NNN-1964	alttRNA-Asn-NNN-174	tRX-Asn-NNN-1964	alttRNA-Asn-NNN-173	tRX-Asn-NNN-1964	alttRNA-Asn-NNN-176	tRX-Asn-NNN-1964	tRX-Asn-NNN-1964	alttRNA-Asn-NNN-176	alttRNA-Asn-NNN-173	alttRNA-Asn-NNN-175	alttRNA-Asn-NNN-176	alttRNA-Asn-NNN-173	alttRNA-Asn-NNN-173	alttRNA-Asn-NNN-173	tRX-Asn-NNN-1964	tRX-Asn-NNN-1964	NA
mm10.tRX-Ser-NNN-1098-1	tRX-Ser-NNN-1098	alttRNA-Ser-NNN-1580	tRX-Ser-NNN-1098	alttRNA-Ser-NNN-1579	tRX-Ser-NNN-1098	alttRNA-Ser-NNN-1579	alttRNA-Ser-NNN-1579	tRX-Ser-NNN-1098	tRX-Ser-NNN-1098	tRX-Ser-NNN-1098	alttRNA-Ser-NNN-1581	tRX-Ser-NNN-1098	tRX-Ser-NNN-1098	alttRNA-Ser-NNN-1579	alttRNA-Ser-NNN-1579	tRX-Ser-NNN-1098	tRX-Ser-NNN-1098	tRX-Ser-NNN-10527
mm10.tRX-Ser-NNN-237-1	tRX-Ser-NNN-237	tRX-Ser-NNN-237	tRX-Ser-NNN-237	tRX-Ser-NNN-237	tRX-Ser-NNN-237	tRX-Ser-NNN-237	tRX-Ser-NNN-237	tRX-Ser-NNN-237	tRX-Ser-NNN-237	tRX-Ser-NNN-237	alttRNA-Ser-NNN-1583	tRX-Ser-NNN-237	tRX-Ser-NNN-237	tRX-Ser-NNN-237	tRX-Ser-NNN-237	tRX-Ser-NNN-237	tRX-Ser-NNN-237	Unk
mm10.tRX-Ser-NNN-10173-2	tRX-Ser-NNN-10173	tRX-Ser-NNN-10173	tRX-Ser-NNN-10173	tRX-Ser-NNN-10173	tRX-Ser-NNN-10173	tRX-Ser-NNN-10173	tRX-Ser-NNN-10173	tRX-Ser-NNN-10173	tRX-Ser-NNN-10173	tRX-Ser-NNN-10173	tRX-Ser-NNN-10173	Unk	tRX-Ser-NNN-10173	tRX-Ser-NNN-10173	tRX-Ser-NNN-10173	tRX-Ser-NNN-10173	tRX-Ser-NNN-10173	NA
mm10.tRX-Ser-NNN-496-1	tRX-Ser-NNN-496	tRX-Ser-NNN-496	tRX-Ser-NNN-496	tRX-Ser-NNN-496	tRX-Ser-NNN-496	tRX-Ser-NNN-496	tRX-Ser-NNN-496	tRX-Ser-NNN-496	tRX-Ser-NNN-496	tRX-Ser-NNN-496	tRX-Ser-NNN-496	tRX-Ser-NNN-496	tRX-Ser-NNN-496	tRX-Ser-NNN-496	tRX-Ser-NNN-496	tRX-Ser-NNN-496	tRX-Ser-NNN-496	NA
mm10.tRX-Ser-NNN-4166-1	tRX-Ser-NNN-4166	alttRNA-Ser-NNN-1587	tRX-Ser-NNN-4166	tRX-Ser-NNN-4166	tRX-Ser-NNN-4166	tRX-Ser-NNN-4166	tRX-Ser-NNN-4166	tRX-Ser-NNN-4166	tRX-Ser-NNN-4166	tRX-Ser-NNN-4166	tRX-Ser-NNN-4166	tRX-Ser-NNN-4166	tRX-Ser-NNN-4166	tRX-Ser-NNN-4166	tRX-Ser-NNN-4166	tRX-Ser-NNN-4166	tRX-Ser-NNN-4166	NA
mm10.tRX-Ser-NNN-7760-98	tRX-Ser-NNN-7760	NA	NA	NA	NA	tRX-Ser-NNN-7760	NA	NA	NA	NA	NA	NA	tRX-Ser-NNN-7760	NA	NA	NA	NA	Unk
mm10.tRX-Ser-NNN-2788-1	tRX-Ser-NNN-2788	NA	alttRNA-Ser-NNN-1589	NA	NA	tRX-Ser-NNN-2788	alttRNA-Ser-NNN-1589	NA	alttRNA-Ser-NNN-1589	NA	alttRNA-Ser-NNN-1589	NA	alttRNA-Ser-NNN-1589	alttRNA-Ser-NNN-1589	NA	alttRNA-Ser-NNN-1589	tRX-Ser-NNN-2788	NA
mm10.tRX-Ser-NNN-7651-80	tRX-Ser-NNN-7651	tRX-Ser-NNN-4685	tRX-Ser-NNN-7651	tRX-Ser-NNN-7651	tRX-Ser-NNN-7651	tRX-Ser-NNN-7651	tRX-Ser-NNN-7651	tRX-Ser-NNN-7651	tRX-Ser-NNN-7651	tRX-Ser-NNN-7651	NA	NA	tRX-Ser-NNN-7651	tRX-Ser-NNN-7651	NA	tRX-Ser-NNN-7651	tRX-Ser-NNN-7651	NA
mm10.tRX-Leu-NNN-274-1	tRX-Leu-NNN-274	alttRNA-Leu-NNN-225	tRX-Leu-NNN-274	tRX-Leu-NNN-274	tRX-Leu-NNN-274	tRX-Leu-NNN-274	tRX-Leu-NNN-274	tRX-Leu-NNN-274	tRX-Leu-NNN-274	tRX-Leu-NNN-274	alttRNA-Leu-NNN-225	tRX-Leu-NNN-274	tRX-Leu-NNN-274	NA	tRX-Leu-NNN-274	tRX-Leu-NNN-274	tRX-Leu-NNN-274	NA
mm10.tRX-Ser-NNN-6503-43	tRX-Ser-NNN-6503	NA	tRX-Ser-NNN-6503	tRX-Ser-NNN-6503	tRX-Ser-NNN-6503	tRX-Ser-NNN-6503	tRX-Ser-NNN-6503	tRX-Ser-NNN-6503	tRX-Ser-NNN-6503	tRX-Ser-NNN-6503	NA	tRX-Ser-NNN-6503	tRX-Ser-NNN-6503	tRX-Ser-NNN-6503	NA	tRX-Ser-NNN-6503	tRX-Ser-NNN-6503	NA
mm10.tRX-Ser-NNN-7-1	tRX-Ser-NNN-7	alttRNA-Ser-NNN-1591	tRX-Ser-NNN-7	tRX-Ser-NNN-7	tRX-Ser-NNN-7	tRX-Ser-NNN-7	tRX-Ser-NNN-7	tRX-Ser-NNN-7	tRX-Ser-NNN-7	tRX-Ser-NNN-7	tRX-Ser-NNN-7	tRX-Ser-NNN-7	tRX-Ser-NNN-7	tRX-Ser-NNN-7	tRX-Ser-NNN-7	tRX-Ser-NNN-7	tRX-Ser-NNN-7	alttRNA-Ser-NNN-1592
mm10.tRX-Und-NNN-525-2	tRX-Und-NNN-525	tRX-Und-NNN-525	tRX-Und-NNN-525	tRX-Und-NNN-525	tRX-Und-NNN-525	tRX-Und-NNN-525	tRX-Und-NNN-525	tRX-Und-NNN-525	tRX-Und-NNN-525	tRX-Und-NNN-525	tRX-Und-NNN-525	NA	NA	tRX-Und-NNN-525	NA	tRX-Und-NNN-525	tRX-Und-NNN-525	NA
mm10.tRX-Ser-NNN-8436-1	tRX-Ser-NNN-8436	tRX-Ser-NNN-5222	tRX-Ser-NNN-8436	tRX-Ser-NNN-8436	tRX-Ser-NNN-8436	tRX-Ser-NNN-5222	tRX-Ser-NNN-8436	tRX-Ser-NNN-8436	tRX-Ser-NNN-8436	tRX-Ser-NNN-5222	tRX-Ser-NNN-5222	tRX-Ser-NNN-8436	tRX-Ser-NNN-8436	tRX-Ser-NNN-8436	tRX-Ser-NNN-5222	tRX-Ser-NNN-8436	tRX-Ser-NNN-8436	NA
mm10.tRX-Und-NNN-3339-1	tRX-Und-NNN-3339	alttRNA-Und-NNN-475	tRX-Und-NNN-3339	tRX-Und-NNN-3339	NA	NA	NA	tRX-Und-NNN-3339	tRX-Und-NNN-3339	tRX-Und-NNN-3339	tRX-Und-NNN-3339	tRX-Und-NNN-3339	tRX-Und-NNN-3339	tRX-Und-NNN-3339	tRX-Und-NNN-3339	tRX-Und-NNN-3339	tRX-Und-NNN-3339	alttRNA-Und-NNN-476
mm10.tRX-Ser-NNN-9246-1	tRX-Ser-NNN-9246	NA	tRX-Ser-NNN-9246	tRX-Ser-NNN-9246	tRX-Ser-NNN-9246	tRX-Ser-NNN-9246	tRX-Ser-NNN-9246	tRX-Ser-NNN-9246	tRX-Ser-NNN-9246	tRX-Ser-NNN-9246	tRX-Ser-NNN-9246	tRX-Ser-NNN-9246	tRX-Ser-NNN-9246	tRX-Ser-NNN-9246	tRX-Ser-NNN-9246	tRX-Ser-NNN-9246	tRX-Ser-NNN-9246	NA
mm10.tRX-Ser-NNN-2251-1	tRX-Ser-NNN-2251	tRX-Ser-NNN-2251	tRX-Ser-NNN-2251	tRX-Ser-NNN-2251	tRX-Ser-NNN-2251	tRX-Ser-NNN-2251	tRX-Ser-NNN-2251	tRX-Ser-NNN-2251	NA	tRX-Ser-NNN-2251	tRX-Ser-NNN-2251	tRX-Ser-NNN-2251	tRX-Ser-NNN-2251	tRX-Ser-NNN-2251	tRX-Ser-NNN-2251	tRX-Ser-NNN-2251	tRX-Ser-NNN-2251	NA
mm10.tRX-Ser-NNN-653-3	tRX-Ser-NNN-653	alttRNA-Asn-NNN-4210	tRX-Ser-NNN-653	tRX-Ser-NNN-653	tRX-Ser-NNN-653	tRX-Ser-NNN-653	tRX-Ser-NNN-653	tRX-Ser-NNN-653	tRX-Ser-NNN-653	tRX-Ser-NNN-653	tRX-Ser-NNN-653	tRX-Ser-NNN-653	tRX-Ser-NNN-653	tRX-Ser-NNN-653	alttRNA-Ser-NNN-1598	tRX-Ser-NNN-653	tRX-Ser-NNN-653	NA
mm10.tRX-Ser-NNN-428-1	tRX-Ser-NNN-428	alttRNA-Ser-NNN-1600	tRX-Ser-NNN-428	tRX-Ser-NNN-428	tRX-Ser-NNN-428	tRX-Ser-NNN-428	tRX-Ser-NNN-428	tRX-Ser-NNN-428	tRX-Ser-NNN-428	tRX-Ser-NNN-428	tRX-Ser-NNN-428	tRX-Ser-NNN-428	tRX-Ser-NNN-428	tRX-Ser-NNN-428	tRX-Ser-NNN-428	tRX-Ser-NNN-428	tRX-Ser-NNN-428	NA
mm10.tRX-Arg-NNN-211-1	tRX-Arg-NNN-211	alttRNA-Arg-NNN-79	NA	tRX-Arg-NNN-211	NA	NA	NA	tRX-Arg-NNN-211	tRX-Arg-NNN-211	NA	alttRNA-Arg-NNN-80	NA	tRX-Arg-NNN-211	tRX-Arg-NNN-211	NA	tRX-Arg-NNN-211	tRX-Arg-NNN-211	NA
mm10.tRX-Asn-NNN-1255-1	tRX-Asn-NNN-1255	NA	tRX-Asn-NNN-1255	tRX-Asn-NNN-1255	tRX-Asn-NNN-1255	tRX-Asn-NNN-1255	tRX-Asn-NNN-1255	tRX-Asn-NNN-1255	tRX-Asn-NNN-1255	tRX-Asn-NNN-1255	alttRNA-Asn-NNN-178	tRX-Asn-NNN-1255	tRX-Asn-NNN-1255	tRX-Asn-NNN-1255	alttRNA-Asn-NNN-178	tRX-Asn-NNN-1255	tRX-Asn-NNN-1255	NA
mm10.tRX-Ser-NNN-2693-1	tRX-Ser-NNN-2693	alttRNA-Ser-NNN-1602	tRX-Ser-NNN-2693	tRX-Ser-NNN-2693	tRX-Ser-NNN-2693	tRX-Ser-NNN-2693	tRX-Ser-NNN-2693	tRX-Ser-NNN-2693	tRX-Ser-NNN-2693	tRX-Ser-NNN-2693	alttRNA-Ser-NNN-1603	tRX-Ser-NNN-2693	tRX-Ser-NNN-2693	tRX-Ser-NNN-2693	tRX-Ser-NNN-2693	NA	tRX-Ser-NNN-2693	NA
mm10.tRX-Ser-NNN-10966-304	tRX-Ser-NNN-10966	NA	tRX-Ser-NNN-10991	NA	tRX-Ser-NNN-10966	tRX-Ser-NNN-10966	NA	NA	tRX-Ser-NNN-10991	tRX-Ser-NNN-10966	NA	tRX-Ser-NNN-10966	tRX-Ser-NNN-10966	tRX-Ser-NNN-10966	NA	tRX-Ser-NNN-10966	NA	NA
mm10.tRX-Ser-NNN-2205-3	tRX-Ser-NNN-2228	alttRNA-Ser-NNN-1604	alttRNA-Und-NNN-25	alttRNA-Und-NNN-25	NA	NA	tRX-Ser-NNN-977	alttRNA-Ser-NNN-1604	NA	NA	alttRNA-Ser-NNN-1604	alttRNA-Ser-NNN-1604	NA	alttRNA-Und-NNN-25	alttRNA-Ser-NNN-1605	alttRNA-Und-NNN-25	alttRNA-Und-NNN-25	NA
mm10.tRX-Leu-NNN-644-1	tRX-Leu-NNN-644	NA	NA	tRX-Leu-NNN-644	NA	NA	NA	tRX-Leu-NNN-644	tRX-Leu-NNN-644	tRX-Leu-NNN-644	NA	tRX-Leu-NNN-644	tRX-Leu-NNN-644	tRX-Leu-NNN-644	NA	tRX-Leu-NNN-644	tRX-Leu-NNN-644	NA
mm10.tRX-Ser-NNN-11985-1	tRX-Ser-NNN-11985	NA	NA	tRX-Ser-NNN-11985	NA	NA	NA	tRX-Ser-NNN-11985	NA	tRX-Ser-NNN-11985	NA	tRX-Ser-NNN-11985	tRX-Ser-NNN-11985	NA	tRX-Ser-NNN-11985	tRX-Ser-NNN-11985	NA	NA
mm10.tRX-Ser-NNN-2928-1	tRX-Ser-NNN-2928	alttRNA-Ser-NNN-1609	tRX-Ser-NNN-2928	tRX-Ser-NNN-2928	tRX-Ser-NNN-2928	tRX-Ser-NNN-2928	tRX-Ser-NNN-2928	tRX-Ser-NNN-2928	tRX-Ser-NNN-2928	tRX-Ser-NNN-2928	tRX-Und-NNN-1258	tRX-Ser-NNN-2928	tRX-Ser-NNN-2928	tRX-Ser-NNN-2928	alttRNA-Ser-NNN-1610	tRX-Ser-NNN-2928	tRX-Ser-NNN-2928	NA
mm10.tRX-Ser-NNN-6367-25	tRX-Ser-NNN-6367	NA	tRX-Ser-NNN-6367	tRX-Ser-NNN-6367	NA	NA	NA	tRX-Ser-NNN-6367	tRX-Ser-NNN-6367	tRX-Ser-NNN-6367	tRX-Asn-NNN-425	tRX-Ser-NNN-6367	NA	tRX-Ser-NNN-6367	tRX-Ser-NNN-6367	tRX-Ser-NNN-6367	tRX-Ser-NNN-6367	NA
mm10.tRX-Asn-NNN-1286-1	tRX-Asn-NNN-1286	NA	tRX-Asn-NNN-1286	tRX-Asn-NNN-1286	tRX-Asn-NNN-1286	tRX-Asn-NNN-1286	tRX-Asn-NNN-1286	tRX-Asn-NNN-1286	tRX-Asn-NNN-1286	tRX-Asn-NNN-1286	tRX-Asn-NNN-1286	tRX-Asn-NNN-1286	tRX-Asn-NNN-1286	tRX-Asn-NNN-1286	tRX-Asn-NNN-1286	tRX-Asn-NNN-1286	tRX-Asn-NNN-1286	Unk
mm10.tRX-Ser-NNN-2025-3	tRX-Ser-NNN-2025	alttRNA-Ser-NNN-1613	tRX-Ser-NNN-2025	tRX-Ser-NNN-2025	tRX-Ser-NNN-2025	tRX-Ser-NNN-2025	tRX-Ser-NNN-2025	tRX-Ser-NNN-2025	tRX-Ser-NNN-2025	tRX-Ser-NNN-2025	tRX-Ser-NNN-2025	tRX-Ser-NNN-2025	tRX-Ser-NNN-2025	tRX-Ser-NNN-2025	alttRNA-Ser-NNN-1614	alttRNA-Ser-NNN-1615	tRX-Ser-NNN-2025	NA
mm10.tRX-Ser-NNN-589-1	tRX-Ser-NNN-589	alttRNA-Ser-NNN-1617	tRX-Ser-NNN-589	tRX-Ser-NNN-589	tRX-Ser-NNN-589	tRX-Ser-NNN-589	tRX-Ser-NNN-3226	tRX-Ser-NNN-589	tRX-Ser-NNN-589	tRX-Ser-NNN-589	tRX-Ser-NNN-3226	tRX-Ser-NNN-589	tRX-Ser-NNN-589	tRX-Ser-NNN-589	tRX-Ser-NNN-3226	tRX-Ser-NNN-589	tRX-Ser-NNN-589	NA
mm10.tRX-Ser-NNN-6458-137	tRX-Ser-NNN-6458	NA	tRX-Ser-NNN-6458	NA	tRX-Ser-NNN-6458	tRX-Ser-NNN-6458	tRX-Ser-NNN-6458	tRX-Ser-NNN-6458	tRX-Ser-NNN-6458	tRX-Ser-NNN-6628	NA	Unk	tRX-Ser-NNN-6458	NA	NA	tRX-Ser-NNN-6458	tRX-Ser-NNN-6458	NA
mm10.tRX-Ser-NNN-1080-1	tRX-Ser-NNN-1080	tRX-Ser-NNN-1080	tRX-Ser-NNN-1080	tRX-Ser-NNN-1080	tRX-Ser-NNN-1080	tRX-Ser-NNN-1080	tRX-Ser-NNN-1080	tRX-Ser-NNN-1080	tRX-Ser-NNN-1080	tRX-Ser-NNN-1080	tRX-Ser-NNN-1080	tRX-Ser-NNN-1080	tRX-Ser-NNN-1080	tRX-Ser-NNN-1080	tRX-Ser-NNN-1080	tRX-Ser-NNN-1080	tRX-Ser-NNN-1080	NA
mm10.tRX-Lys-NNN-201-1	tRX-Lys-NNN-201	alttRNA-Lys-NNN-27	tRX-Lys-NNN-201	tRX-Lys-NNN-201	tRX-Lys-NNN-201	tRX-Lys-NNN-201	tRX-Lys-NNN-201	alttRNA-Lys-NNN-26	tRX-Lys-NNN-201	tRX-Lys-NNN-201	alttRNA-Lys-NNN-28	tRX-Lys-NNN-201	tRX-Lys-NNN-201	tRX-Lys-NNN-201	alttRNA-Lys-NNN-26	tRX-Lys-NNN-201	tRX-Lys-NNN-201	Unk
mm10.tRX-Ser-NNN-10545-930	tRX-Ser-NNN-10545	tRX-Ser-NNN-6458	tRX-Ser-NNN-10545	NA	tRX-Ser-NNN-10545	tRX-Ser-NNN-10545	tRX-Ser-NNN-10545	tRX-Ser-NNN-10545	NA	NA	NA	NA	tRX-Ser-NNN-10545	NA	NA	NA	tRX-Ser-NNN-10545	NA
mm10.tRX-Ser-NNN-7821-1	tRX-Ser-NNN-7821	NA	tRX-Ser-NNN-7821	tRX-Ser-NNN-7821	tRX-Ser-NNN-7821	tRX-Ser-NNN-7821	tRX-Ser-NNN-7821	tRX-Ser-NNN-7821	tRX-Ser-NNN-7821	tRX-Ser-NNN-7821	tRX-Ser-NNN-7821	tRX-Ser-NNN-7821	tRX-Ser-NNN-7821	tRX-Ser-NNN-7821	tRX-Ser-NNN-7821	tRX-Ser-NNN-7821	tRX-Ser-NNN-7821	NA
mm10.tRX-Ser-NNN-9131-15	tRX-Ser-NNN-9131	NA	NA	tRX-Ser-NNN-9131	tRX-Ser-NNN-9131	Unk	tRX-Ser-NNN-9131	tRX-Ser-NNN-9131	Unk	tRX-Ser-NNN-9131	NA	tRX-Ser-NNN-9131	NA	tRX-Ser-NNN-9131	NA	NA	tRX-Ser-NNN-9131	NA
mm10.tRX-Ser-NNN-11133-1	tRX-Ser-NNN-11133	NA	tRX-Ser-NNN-11133	tRX-Ser-NNN-11133	tRX-Ser-NNN-11133	tRX-Ser-NNN-11133	tRX-Ser-NNN-11133	tRX-Ser-NNN-11133	tRX-Ser-NNN-11133	tRX-Ser-NNN-11133	tRX-Ser-NNN-11133	tRX-Ser-NNN-11133	tRX-Ser-NNN-11133	tRX-Ser-NNN-11133	tRX-Ser-NNN-11133	tRX-Ser-NNN-11133	tRX-Ser-NNN-11133	Unk
mm10.tRX-Ser-NNN-9130-4	tRX-Ser-NNN-9130	NA	tRX-Ser-NNN-9130	tRX-Ser-NNN-9130	tRX-Ser-NNN-9130	tRX-Ser-NNN-9130	tRX-Ser-NNN-9130	tRX-Ser-NNN-9130	tRX-Ser-NNN-9130	tRX-Ser-NNN-9130	NA	tRX-Ser-NNN-9130	tRX-Ser-NNN-9130	tRX-Ser-NNN-9130	NA	NA	tRX-Ser-NNN-9130	NA
mm10.tRX-Ser-NNN-4364-1	tRX-Ser-NNN-4364	alttRNA-Ser-NNN-1622	tRX-Ser-NNN-4364	tRX-Ser-NNN-4364	tRX-Ser-NNN-4364	tRX-Ser-NNN-4364	tRX-Ser-NNN-4364	tRX-Ser-NNN-4364	tRX-Ser-NNN-4364	tRX-Ser-NNN-4364	alttRNA-Ser-NNN-1622	tRX-Ser-NNN-4364	tRX-Ser-NNN-4364	tRX-Ser-NNN-4364	alttRNA-Ser-NNN-1622	tRX-Ser-NNN-4364	tRX-Ser-NNN-4364	NA
mm10.tRX-Gly-NNN-196-1	tRX-Gly-NNN-196	alttRNA-Gly-NNN-59	tRX-Gly-NNN-196	tRX-Gly-NNN-196	tRX-Gly-NNN-196	tRX-Gly-NNN-196	tRX-Gly-NNN-196	tRX-Gly-NNN-196	tRX-Gly-NNN-196	tRX-Gly-NNN-196	tRX-Gly-NNN-196	tRX-Gly-NNN-196	tRX-Gly-NNN-196	tRX-Gly-NNN-196	NA	tRX-Gly-NNN-196	tRX-Gly-NNN-196	alttRNA-Gly-NNN-60
mm10.tRX-Ser-NNN-8618-2	tRX-Ser-NNN-8618	tRX-Ser-NNN-8618	tRX-Ser-NNN-8618	tRX-Ser-NNN-8618	tRX-Ser-NNN-8618	tRX-Ser-NNN-8618	tRX-Ser-NNN-8618	tRX-Ser-NNN-8618	tRX-Ser-NNN-8618	tRX-Ser-NNN-8618	tRX-Ser-NNN-8618	tRX-Ser-NNN-8618	tRX-Ser-NNN-8618	tRX-Ser-NNN-8618	tRX-Ser-NNN-8618	tRX-Ser-NNN-8618	tRX-Ser-NNN-8618	NA
mm10.tRX-Ser-NNN-4185-169	tRX-Ser-NNN-4185	tRX-Ser-NNN-2028	tRX-Ser-NNN-4185	tRX-Ser-NNN-4185	tRX-Ser-NNN-4185	tRX-Ser-NNN-4185	tRX-Ser-NNN-4185	tRX-Ser-NNN-4185	tRX-Ser-NNN-4185	tRX-Ser-NNN-4185	tRX-Ser-NNN-2893	tRX-Ser-NNN-4185	tRX-Ser-NNN-4185	tRX-Ser-NNN-4185	tRX-Ser-NNN-2893	tRX-Ser-NNN-4185	tRX-Ser-NNN-4185	NA
mm10.tRX-Ser-NNN-1430-2	tRX-Ser-NNN-1430	tRX-Ser-NNN-1430	tRX-Ser-NNN-1430	tRX-Ser-NNN-1430	NA	tRX-Ser-NNN-1430	tRX-Ser-NNN-1430	tRX-Ser-NNN-1430	tRX-Ser-NNN-1430	tRX-Ser-NNN-1430	tRX-Ser-NNN-1430	NA	tRX-Ser-NNN-1430	tRX-Ser-NNN-1430	tRX-Ser-NNN-1430	tRX-Ser-NNN-1430	tRX-Ser-NNN-1430	NA
mm10.tRX-Asn-NNN-1487-9	tRX-Asn-NNN-1487	NA	NA	tRX-Asn-NNN-1487	tRX-Asn-NNN-1487	NA	tRX-Asn-NNN-1487	tRX-Asn-NNN-1487	tRX-Asn-NNN-1487	tRX-Asn-NNN-1487	tRX-Asn-NNN-1487	tRX-Asn-NNN-1487	tRX-Asn-NNN-1487	tRX-Asn-NNN-1488	tRX-Asn-NNN-1488	tRX-Asn-NNN-1487	tRX-Asn-NNN-1487	NA
mm10.tRX-Ser-NNN-4223-1	tRX-Ser-NNN-4223	alttRNA-Ser-NNN-1627	tRX-Ser-NNN-4223	tRX-Ser-NNN-4223	tRX-Ser-NNN-4223	tRX-Ser-NNN-4223	tRX-Ser-NNN-4223	tRX-Ser-NNN-4223	tRX-Ser-NNN-4223	tRX-Ser-NNN-4223	tRX-Ser-NNN-4223	tRX-Ser-NNN-4223	tRX-Ser-NNN-4223	tRX-Ser-NNN-4223	tRX-Ser-NNN-4223	tRX-Ser-NNN-4223	tRX-Ser-NNN-4223	NA
mm10.tRX-Ser-NNN-4207-3	tRX-Ser-NNN-4207	tRX-Ser-NNN-4207	tRX-Ser-NNN-4207	tRX-Ser-NNN-4207	tRX-Ser-NNN-4207	tRX-Ser-NNN-4207	tRX-Ser-NNN-4207	tRX-Ser-NNN-4207	tRX-Ser-NNN-4207	tRX-Ser-NNN-4207	tRX-Ser-NNN-4207	tRX-Ser-NNN-4207	tRX-Ser-NNN-4207	tRX-Ser-NNN-4207	tRX-Ser-NNN-4207	tRX-Ser-NNN-4207	tRX-Ser-NNN-4207	NA
mm10.tRX-Ser-NNN-13998-1	tRX-Ser-NNN-13998	alttRNA-Ser-NNN-1630	tRX-Ser-NNN-13998	tRX-Ser-NNN-13998	tRX-Ser-NNN-13998	tRX-Ser-NNN-13998	tRX-Ser-NNN-13998	tRX-Ser-NNN-13998	tRX-Ser-NNN-13998	tRX-Ser-NNN-13998	tRX-Ser-NNN-13998	tRX-Ser-NNN-13998	tRX-Ser-NNN-13998	tRX-Ser-NNN-13998	alttRNA-Ser-NNN-1631	tRX-Ser-NNN-13998	tRX-Ser-NNN-13998	NA
mm10.tRX-Ser-NNN-2464-1	tRX-Ser-NNN-2464	NA	tRX-Ser-NNN-2464	NA	alttRNA-Ser-NNN-1633	alttRNA-Ser-NNN-1633	alttRNA-Ser-NNN-1633	tRX-Ser-NNN-2464	alttRNA-Ser-NNN-1633	alttRNA-Ser-NNN-1633	alttRNA-Ser-NNN-1634	alttRNA-Ser-NNN-1633	alttRNA-Ser-NNN-1633	alttRNA-Ser-NNN-1633	NA	alttRNA-Ser-NNN-1633	tRX-Ser-NNN-2464	NA
mm10.tRX-Ser-NNN-10545-370	tRX-Ser-NNN-10545	NA	NA	tRX-Ser-NNN-10545	tRX-Ser-NNN-10545	tRX-Ser-NNN-10545	tRX-Ser-NNN-10545	tRX-Ser-NNN-10545	NA	tRX-Ser-NNN-10545	tRX-Ser-NNN-12971	NA	tRX-Ser-NNN-10545	tRX-Ser-NNN-10545	NA	NA	tRX-Ser-NNN-10545	NA
mm10.tRX-Ser-NNN-13680-1	tRX-Ser-NNN-13680	NA	tRX-Ser-NNN-13680	tRX-Ser-NNN-13680	NA	NA	NA	tRX-Ser-NNN-13680	NA	NA	NA	NA	NA	tRX-Ser-NNN-13680	NA	NA	tRX-Ser-NNN-13680	NA
mm10.tRX-Ala-NNN-429-1	tRX-Ala-NNN-429	tRX-Ala-NNN-429	tRX-Ala-NNN-429	tRX-Ala-NNN-429	tRX-Ala-NNN-429	tRX-Ala-NNN-429	tRX-Ala-NNN-429	tRX-Ala-NNN-429	tRX-Ala-NNN-429	tRX-Ala-NNN-429	tRX-Ala-NNN-429	tRX-Ala-NNN-429	tRX-Ala-NNN-429	tRX-Ala-NNN-429	NA	tRX-Ala-NNN-429	tRX-Ala-NNN-429	alttRNA-Ala-NNN-234
mm10.tRX-Ala-NNN-145-1	tRX-Ala-NNN-145	NA	tRX-Ala-NNN-145	tRX-Ala-NNN-145	tRX-Ala-NNN-145	tRX-Ala-NNN-145	tRX-Ala-NNN-145	tRX-Ala-NNN-145	tRX-Ala-NNN-145	tRX-Ala-NNN-145	tRX-Ala-NNN-145	tRX-Ala-NNN-145	tRX-Ala-NNN-145	tRX-Ala-NNN-145	Unk	tRX-Ala-NNN-145	tRX-Ala-NNN-145	NA
mm10.tRX-Ser-NNN-8586-3	tRX-Ser-NNN-8586	NA	tRX-Ser-NNN-8586	tRX-Ser-NNN-8586	tRX-Ser-NNN-8586	NA	tRX-Ser-NNN-8586	Unk	NA	NA	NA	NA	tRX-Ser-NNN-8586	Unk	NA	NA	tRX-Ser-NNN-8586	NA
mm10.tRX-Ser-NNN-4943-1	tRX-Ser-NNN-4943	alttRNA-Ser-NNN-1639	tRX-Ser-NNN-4943	tRX-Ser-NNN-4943	tRX-Ser-NNN-4943	tRX-Ser-NNN-4943	tRX-Ser-NNN-4943	tRX-Ser-NNN-4943	tRX-Ser-NNN-4943	tRX-Ser-NNN-4943	tRX-Ser-NNN-4943	tRX-Ser-NNN-4943	tRX-Ser-NNN-4943	tRX-Ser-NNN-4943	tRX-Ser-NNN-4943	tRX-Ser-NNN-4943	tRX-Ser-NNN-4943	NA
mm10.tRX-Asn-NNN-1909-1	tRX-Asn-NNN-1909	NA	alttRNA-Asn-NNN-182	tRX-Asn-NNN-1909	tRX-Asn-NNN-1909	alttRNA-Asn-NNN-182	alttRNA-Asn-NNN-182	tRX-Asn-NNN-1909	NA	tRX-Asn-NNN-1909	NA	NA	tRX-Asn-NNN-1909	Unk	tRX-Asn-NNN-1538	alttRNA-Asn-NNN-182	tRX-Asn-NNN-1909	NA
mm10.tRX-Val-NNN-87-1	tRX-Val-NNN-87	alttRNA-Val-NNN-37	tRX-Val-NNN-87	tRX-Val-NNN-87	tRX-Val-NNN-87	tRX-Val-NNN-87	tRX-Val-NNN-87	tRX-Val-NNN-87	tRX-Val-NNN-87	tRX-Val-NNN-87	tRX-Val-NNN-87	tRX-Val-NNN-87	tRX-Val-NNN-87	tRX-Val-NNN-87	tRX-Val-NNN-87	tRX-Val-NNN-87	tRX-Val-NNN-87	Unk
mm10.tRX-Und-NNN-3442-1	tRX-Und-NNN-3442	alttRNA-Und-NNN-479	tRX-Ser-NNN-10564	tRX-Und-NNN-3442	tRX-Und-NNN-3442	tRX-Und-NNN-3442	tRX-Und-NNN-3442	tRX-Und-NNN-3442	tRX-Und-NNN-3442	tRX-Und-NNN-3442	tRX-Ser-NNN-7043	tRX-Und-NNN-3442	tRX-Und-NNN-3442	tRX-Und-NNN-3442	alttRNA-Und-NNN-480	tRX-Und-NNN-3442	tRX-Und-NNN-3442	NA
mm10.tRX-Ile-NNN-307-1	tRX-Ile-NNN-307	tRX-Ser-NNN-6458	tRX-Ile-NNN-307	tRX-Ile-NNN-307	tRX-Ile-NNN-307	tRX-Ile-NNN-307	tRX-Ile-NNN-307	tRX-Ile-NNN-307	tRX-Ile-NNN-307	tRX-Ile-NNN-307	tRX-Ile-NNN-307	tRX-Ile-NNN-307	tRX-Ile-NNN-307	tRX-Ile-NNN-307	NA	tRX-Ile-NNN-307	NA	Unk
mm10.tRX-Ala-NNN-1611-1	tRX-Ala-NNN-1611	alttRNA-Ala-NNN-238	alttRNA-Ala-NNN-239	tRX-Ala-NNN-1611	tRX-Ala-NNN-1611	tRX-Ala-NNN-1611	tRX-Ala-NNN-1611	tRX-Ala-NNN-1611	tRX-Ala-NNN-1611	tRX-Ala-NNN-1611	tRX-Ala-NNN-1611	tRX-Ala-NNN-1611	tRX-Ala-NNN-1611	tRX-Ala-NNN-1611	alttRNA-Ala-NNN-240	tRX-Ala-NNN-1611	tRX-Ala-NNN-1611	alttRNA-Ala-NNN-241
mm10.tRX-Ser-NNN-9373-1	tRX-Ser-NNN-9373	tRX-Ser-NNN-9373	tRX-Ser-NNN-9373	tRX-Ser-NNN-9373	tRX-Ser-NNN-9373	tRX-Ser-NNN-9373	tRX-Ser-NNN-9373	tRX-Ser-NNN-9373	tRX-Ser-NNN-9373	tRX-Ser-NNN-9373	tRX-Ser-NNN-9373	tRX-Ser-NNN-9373	tRX-Ser-NNN-9373	tRX-Ser-NNN-9373	tRX-Ser-NNN-9373	tRX-Ser-NNN-9373	tRX-Ser-NNN-9373	NA
mm10.tRX-Ser-NNN-5952-1	tRX-Ser-NNN-5952	alttRNA-Ser-NNN-1642	tRX-Und-NNN-1838	tRX-Ser-NNN-5952	tRX-Ser-NNN-5952	tRX-Ser-NNN-5952	tRX-Ser-NNN-5952	tRX-Ser-NNN-5952	tRX-Ser-NNN-5952	tRX-Ser-NNN-5952	alttRNA-Ser-NNN-1642	tRX-Ser-NNN-5952	tRX-Ser-NNN-5952	tRX-Ser-NNN-5952	alttRNA-Ser-NNN-1643	tRX-Ser-NNN-5952	tRX-Ser-NNN-5952	NA
mm10.tRX-Ser-NNN-11390-1	tRX-Ser-NNN-11390	tRX-Ser-NNN-11390	tRX-Ser-NNN-11390	tRX-Ser-NNN-11390	tRX-Ser-NNN-11390	tRX-Ser-NNN-11390	tRX-Ser-NNN-11390	tRX-Ser-NNN-11390	tRX-Ser-NNN-11390	tRX-Ser-NNN-11390	tRX-Ser-NNN-11390	tRX-Ser-NNN-11390	tRX-Ser-NNN-11390	tRX-Ser-NNN-11390	tRX-Ser-NNN-11390	tRX-Ser-NNN-11390	tRX-Ser-NNN-11390	NA
mm10.tRX-Ser-NNN-6495-1	tRX-Ser-NNN-6495	alttRNA-Ser-NNN-1646	tRX-Ser-NNN-6495	tRX-Ser-NNN-6495	tRX-Ser-NNN-6495	tRX-Ser-NNN-6495	tRX-Ser-NNN-6495	tRX-Ser-NNN-6495	tRX-Ser-NNN-6495	tRX-Ser-NNN-6495	tRX-Ser-NNN-6495	tRX-Ser-NNN-6495	tRX-Ser-NNN-6495	tRX-Ser-NNN-6495	NA	tRX-Ser-NNN-6495	tRX-Ser-NNN-6495	NA
mm10.tRX-Und-NNN-814-1	tRX-Und-NNN-814	tRX-Und-NNN-814	tRX-Und-NNN-814	tRX-Und-NNN-814	tRX-Und-NNN-814	tRX-Und-NNN-814	tRX-Und-NNN-814	tRX-Und-NNN-814	tRX-Und-NNN-814	tRX-Und-NNN-814	tRX-Und-NNN-814	tRX-Und-NNN-814	tRX-Und-NNN-814	tRX-Und-NNN-814	tRX-Und-NNN-814	tRX-Und-NNN-814	tRX-Und-NNN-814	NA
mm10.tRX-Ala-NNN-699-1	tRX-Ala-NNN-699	NA	tRX-Ala-NNN-699	tRX-Ala-NNN-699	tRX-Ala-NNN-699	tRX-Ala-NNN-699	tRX-Ala-NNN-699	tRX-Ala-NNN-699	tRX-Ala-NNN-699	tRX-Ala-NNN-699	tRX-Ala-NNN-699	tRX-Ala-NNN-699	tRX-Ala-NNN-699	tRX-Ala-NNN-699	tRX-Ala-NNN-699	tRX-Ala-NNN-699	tRX-Ala-NNN-699	alttRNA-Ala-NNN-244
mm10.tRX-Ser-NNN-12716-1	tRX-Ser-NNN-12716	tRX-Ser-NNN-12716	tRX-Ser-NNN-12716	tRX-Ser-NNN-12716	tRX-Ser-NNN-12716	tRX-Ser-NNN-12716	tRX-Ser-NNN-12716	tRX-Ser-NNN-12716	tRX-Ser-NNN-12716	tRX-Ser-NNN-12716	tRX-Ser-NNN-12716	tRX-Ser-NNN-12716	tRX-Ser-NNN-12716	tRX-Ser-NNN-12716	NA	tRX-Ser-NNN-12716	tRX-Ser-NNN-12716	alttRNA-Ser-NNN-1648
mm10.tRX-Asn-NNN-1654-1	tRX-Asn-NNN-1654	alttRNA-Asn-NNN-185	alttRNA-Asn-NNN-184	tRX-Asn-NNN-1654	tRX-Asn-NNN-1654	tRX-Asn-NNN-1654	alttRNA-Asn-NNN-184	tRX-Asn-NNN-1654	tRX-Asn-NNN-1654	alttRNA-Asn-NNN-184	alttRNA-Asn-NNN-186	tRX-Asn-NNN-1654	alttRNA-Asn-NNN-184	alttRNA-Asn-NNN-184	alttRNA-Asn-NNN-185	tRX-Asn-NNN-1654	tRX-Asn-NNN-1654	NA
mm10.tRX-Und-NNN-1240-1	tRX-Und-NNN-1240	NA	tRX-Und-NNN-1240	tRX-Und-NNN-1240	tRX-Und-NNN-1240	tRX-Und-NNN-1240	tRX-Und-NNN-1240	tRX-Und-NNN-1240	tRX-Und-NNN-1240	tRX-Und-NNN-1240	tRX-Und-NNN-1240	tRX-Und-NNN-1240	NA	tRX-Und-NNN-1240	tRX-Und-NNN-1240	tRX-Und-NNN-1240	tRX-Und-NNN-1240	alttRNA-Und-NNN-483
mm10.tRX-Ser-NNN-10545-907	tRX-Ser-NNN-10545	NA	tRX-Ser-NNN-10545	NA	NA	NA	tRX-Ser-NNN-10545	tRX-Ser-NNN-10545	tRX-Ser-NNN-10545	NA	NA	tRX-Ser-NNN-10545	NA	tRX-Ser-NNN-10545	NA	tRX-Ser-NNN-10545	tRX-Ser-NNN-10545	NA
mm10.tRX-Ser-NNN-5433-1	tRX-Ser-NNN-5433	alttRNA-Ser-NNN-1650	NA	tRX-Ser-NNN-5433	tRX-Ser-NNN-5433	tRX-Ser-NNN-5433	tRX-Ser-NNN-5433	tRX-Ser-NNN-5433	tRX-Ser-NNN-5433	tRX-Ser-NNN-5433	tRX-Ser-NNN-5433	tRX-Ser-NNN-5433	alttRNA-Ser-NNN-1651	tRX-Ser-NNN-5433	NA	tRX-Ser-NNN-5433	tRX-Ser-NNN-5433	NA
mm10.tRX-Asn-NNN-256-1	tRX-Asn-NNN-256	alttRNA-Asn-NNN-188	tRX-Asn-NNN-256	tRX-Asn-NNN-256	tRX-Asn-NNN-256	tRX-Asn-NNN-256	tRX-Asn-NNN-256	tRX-Asn-NNN-256	tRX-Asn-NNN-256	tRX-Asn-NNN-256	tRX-Asn-NNN-256	tRX-Asn-NNN-256	tRX-Asn-NNN-256	tRX-Asn-NNN-256	NA	tRX-Asn-NNN-256	tRX-Asn-NNN-256	tRX-Ser-NNN-2028
mm10.tRX-Ser-NNN-12340-1	tRX-Ser-NNN-12340	NA	NA	NA	NA	NA	NA	NA	NA	NA	NA	NA	NA	NA	tRX-Ser-NNN-12340	NA	tRX-Ser-NNN-12340	NA
mm10.tRX-Ser-NNN-11920-1	tRX-Ser-NNN-11920	NA	tRX-Ser-NNN-11920	tRX-Ser-NNN-11920	NA	tRX-Ser-NNN-11920	tRX-Ser-NNN-11920	tRX-Ser-NNN-11920	tRX-Ser-NNN-11920	tRX-Ser-NNN-11920	NA	tRX-Ser-NNN-11920	tRX-Ser-NNN-11920	tRX-Ser-NNN-11920	NA	tRX-Ser-NNN-11920	tRX-Ser-NNN-11920	NA
mm10.tRX-Und-NNN-1822-1	tRX-Und-NNN-1822	tRX-Und-NNN-1822	tRX-Und-NNN-1822	tRX-Und-NNN-1822	tRX-Und-NNN-1822	tRX-Und-NNN-1822	tRX-Und-NNN-1822	tRX-Und-NNN-1822	tRX-Und-NNN-1822	tRX-Und-NNN-1822	tRX-Und-NNN-1822	tRX-Und-NNN-1822	tRX-Und-NNN-1822	tRX-Und-NNN-1822	NA	tRX-Und-NNN-1822	tRX-Und-NNN-1822	NA
[truncated: 48,668 more rows]
