# Supplementary material for: Comparative analysis of tRNAs across mouse strains reveals gene-specific conservation, divergence, and copy number variation
Source: BMC Genomics. 2026 Mar 26;27:464. doi: 10.1186/s12864-026-12787-8 (PMC13169703; doi:10.1186/s12864-026-12787-8)
Supplement: Supplementary file 5 — Supplementary Material 5: Supplementary Table S4. List of tRNAs present as single-copy loci in more than 15 mouse strain genomes and as single-copy loci in the rn6 rat, canFam3 dog, hg19 human, and monDom5 opossum genomes, along with their corresponding Pol III scores. [file 12864_2026_12787_MOESM5_ESM.xlsx]

## Sheet: Sheet1
tRNA name	Pol III score
tRNA-Arg-CCT-4	6
tRNA-Arg-TCT-2	4.71454
tRNA-Arg-TCT-4_C50U	NA
tRNA-Cys-GCA-2	4.69515
tRNA-Gln-TTG-1	6
tRNA-Ser-CGA-2	6
tRNA-Ser-TGA-1	6
tRNA-Thr-CGT-1	5.99605
tRNA-Trp-CCA-2	5.08637
