# Supplementary material for: Comparative analysis of tRNAs across mouse strains reveals gene-specific conservation, divergence, and copy number variation
Source: BMC Genomics. 2026 Mar 26;27:464. doi: 10.1186/s12864-026-12787-8 (PMC13169703; doi:10.1186/s12864-026-12787-8)
Supplement: Supplementary file 6 — Supplementary Material 6: Supplementary Table S5. List of all high-scoring and transcriptionally active (based on RNA Poll III score) ortholog pairs relative to the reference genome that show a change in anticodon identity. [file 12864_2026_12787_MOESM6_ESM.xlsx]

## Sheet: Sheet1
Locus name	mm10 sequence	ortholog sequenjce	ortholog strain	Poll III score	tRNA score	mm10 amino	mm10 anticodon	ortholog amino	ortholog anticodon
tRNA-Gln-CTG-3-1	tRNA-Gln-CTG-3	tRNA-Gln-TTG-6	C3H_HeJ	4.78274	71.1	Gln	CTG	Gln	TTG
tRNA-Gln-CTG-3-1	tRNA-Gln-CTG-3	tRNA-Gln-TTG-6	C57BL_6NJ	4.78274	71.1	Gln	CTG	Gln	TTG
tRNA-Gln-CTG-3-1	tRNA-Gln-CTG-3	tRNA-Gln-TTG-6	DBA_2J	4.78274	71.1	Gln	CTG	Gln	TTG
tRNA-Gln-CTG-3-1	tRNA-Gln-CTG-3	tRNA-Gln-TTG-6	X129S1_SvImJ	4.78274	71.1	Gln	CTG	Gln	TTG
tRNA-Gly-ACC-1-1	tRNA-Gly-ACC-1	tRNA-Val-AAC-1	CAST_EiJ	5.75358	70.7	Gly	ACC	Val	AAC
tRNA-Gly-ACC-1-1	tRNA-Gly-ACC-1	tRNA-Val-AAC-1	PWK_PhJ	5.75358	70.7	Gly	ACC	Val	AAC
tRNA-Gly-ACC-1-1	tRNA-Gly-ACC-1	tRNA-Val-AAC-1_A57G	SPRET_EiJ	5.75358	70.7	Gly	ACC	Val	AAC
