# Supplementary material for: Comparative analysis of tRNAs across mouse strains reveals gene-specific conservation, divergence, and copy number variation
Source: BMC Genomics. 2026 Mar 26;27:464. doi: 10.1186/s12864-026-12787-8 (PMC13169703; doi:10.1186/s12864-026-12787-8)
Supplement: Supplementary file 7 — Supplementary Material 7: Supplementary Table S6. List of frequencies of all inferred gene conversion events involving tRNAs and tRNA-like elements for each gene pair across all strains. [file 12864_2026_12787_MOESM7_ESM.xlsx]

## Sheet: Sheet1
Strain	mm10 sequecne	ortholog sequence	count
PWK_PhJ	tRX-Ser-NNN-10545	tRX-Ser-NNN-10572	67
C57BL_6NJ	tRX-Ser-NNN-10545	tRX-Ser-NNN-10572	61
LP_J	tRX-Ser-NNN-10545	tRX-Ser-NNN-10572	43
NZO_HlLtJ	tRX-Ser-NNN-10545	tRX-Ser-NNN-10572	43
BALB_cJ	tRX-Ser-NNN-10545	tRX-Ser-NNN-10572	42
WSB_EiJ	tRX-Ser-NNN-10545	tRX-Ser-NNN-10572	40
CBA_J	tRX-Ser-NNN-10545	tRX-Ser-NNN-10572	38
X129S1_SvImJ	tRX-Ser-NNN-10545	tRX-Ser-NNN-10572	36
NOD_ShiLtJ	tRX-Ser-NNN-10545	tRX-Ser-NNN-10572	35
C3H_HeJ	tRX-Ser-NNN-10545	tRX-Ser-NNN-10572	34
A_J	tRX-Ser-NNN-10545	tRX-Ser-NNN-10572	33
AKR_J	tRX-Ser-NNN-10545	tRX-Ser-NNN-10572	31
FVB_NJ	tRX-Ser-NNN-10545	tRX-Ser-NNN-10572	30
DBA_2J	tRX-Ser-NNN-10545	tRX-Ser-NNN-10572	29
PWK_PhJ	tRX-Ser-NNN-10966	tRX-Ser-NNN-10991	22
C57BL_6NJ	tRX-Ser-NNN-10966	tRX-Ser-NNN-10991	22
NOD_ShiLtJ	tRX-Ser-NNN-10966	tRX-Ser-NNN-10991	20
PWK_PhJ	tRX-Ser-NNN-6458	tRX-Ser-NNN-6628	19
A_J	tRX-Ser-NNN-10966	tRX-Ser-NNN-10991	17
LP_J	tRX-Ser-NNN-10966	tRX-Ser-NNN-10991	17
DBA_2J	tRX-Ser-NNN-10966	tRX-Ser-NNN-10991	17
NZO_HlLtJ	tRX-Ser-NNN-10966	tRX-Ser-NNN-10991	17
C3H_HeJ	tRX-Ser-NNN-10966	tRX-Ser-NNN-10991	17
BALB_cJ	tRX-Ser-NNN-10966	tRX-Ser-NNN-10991	16
C57BL_6NJ	tRX-Ser-NNN-8005	tRX-Ser-NNN-8025	16
X129S1_SvImJ	tRX-Ser-NNN-8005	tRX-Ser-NNN-8025	14
C57BL_6NJ	tRX-Ser-NNN-6458	tRX-Ser-NNN-6628	14
AKR_J	tRX-Ser-NNN-10966	tRX-Ser-NNN-10991	13
NOD_ShiLtJ	tRX-Ser-NNN-13331	tRX-Ser-NNN-13193	13
CBA_J	tRX-Ser-NNN-10966	tRX-Ser-NNN-10991	13
FVB_NJ	tRX-Ser-NNN-10966	tRX-Ser-NNN-10991	13
PWK_PhJ	tRX-Ser-NNN-8005	tRX-Ser-NNN-8025	12
CAST_EiJ	tRX-Ser-NNN-10545	tRX-Ser-NNN-10572	12
X129S1_SvImJ	tRX-Ser-NNN-10966	tRX-Ser-NNN-10991	11
BALB_cJ	tRX-Ser-NNN-13331	tRX-Ser-NNN-13193	11
C57BL_6NJ	tRX-Ser-NNN-13331	alttRNA-Ser-NNN-697	11
CAST_EiJ	tRX-Ser-NNN-10966	tRX-Ser-NNN-10991	11
SPRET_EiJ	tRX-Ser-NNN-2228	tRX-Ser-NNN-4185	11
NZO_HlLtJ	tRX-Ser-NNN-6458	tRX-Ser-NNN-6628	11
A_J	tRX-Ser-NNN-6458	tRX-Ser-NNN-6628	10
A_J	tRX-Ser-NNN-8005	tRX-Ser-NNN-8025	10
PWK_PhJ	tRX-Ser-NNN-13745	tRX-Ser-NNN-13751	10
WSB_EiJ	tRX-Ser-NNN-10966	tRX-Ser-NNN-10991	10
SPRET_EiJ	tRX-Ser-NNN-4185	tRX-Ser-NNN-8179	10
